# Supplementary material for: Experimental evidence suggests the existence of evolutionary conserved global operation principles governing microbial metabolism
Source: Sci Rep. 2013 Oct 22;3:3017. doi: 10.1038/srep03017 (PMC3804853; doi:10.1038/srep03017)
Supplement: Supplementary Information — S1 [file srep03017-s1.xls]

## Sheet: Title
Experimental evidence suggests the existence of evolutionary conserved global operation principles governing microbial metabolism
Sergio Bordel

## Sheet: Sheet1
Formula	Genes	WT	PGI	PGIE	PGIEE	PPC	PPCE	PPCEE	PTA	PTAE	PTAEE	TPI	TPIE	TPIEE
4crsol[c] ->		0.0001	0	0.0001	0.0001	0	0.0001	0.0001	0.0001	0.0001	0.0001	0	0.0001	0.0001
5drib[c] ->		0.0001	0.0001	0.0001	0.0001	0.0001	0.0002	0.0003	0.0001	0.0003	0.0001	0	0.0003	0.0002
aacald[c] ->		0	0	0	0	0	0	0	0	0	0	0	0	0
amob[c] ->		0	0	0	0	0	0	0	0	0	0	0	0	0
mththf[c] ->		0.4261	0.1216	0.0629	0.0015	0.002	0.0065	0.59	0.0674	0.3141	0.0044	0.0474	0.311	0.3014
oxam[c] ->		0	0	0	0	0	0	0	0	0	0	0	0	0
0.000223 10fthf[c] + 0.000223 2dmmql8[c] + 2.5e-005 2fe2s[c] + 0.000248 4fe4s[c] + 0.000223 5mthf[c] + 0.000279 accoa[c] + 0.000223 adocbl[c] + 0.49915 ala-L[c] + 0.000223 amet[c] + 0.28742 arg-L[c] + 0.23423 asn-L[c] + 0.23423 asp-L[c] + 54.12 atp[c] + 0.000116 bmocogdp[c] + 2e-006 btn[c] + 0.004952 ca2[c] + 0.000223 chor[c] + 0.004952 cl[c] + 0.000168 coa[c] + 2.4e-005 cobalt2[c] + 0.1298 ctp[c…		0	0	0	0	0	0	0	0	0	0	0	0	0
0.000223 10fthf[c] + 2.6e-005 2fe2s[c] + 0.000223 2ohph[c] + 0.00026 4fe4s[c] + 0.51369 ala-L[c] + 0.000223 amet[c] + 0.29579 arg-L[c] + 0.24105 asn-L[c] + 0.24105 asp-L[c] + 54.1248 atp[c] + 0.000122 bmocogdp[c] + 2e-006 btn[c] + 0.005205 ca2[c] + 0.005205 cl[c] + 0.000576 coa[c] + 2.5e-005 cobalt2[c] + 0.13351 ctp[c] + 0.000709 cu2[c] + 0.09158 cys-L[c] + 0.026166 datp[c] + 0.027017 dctp[c] + 0…		0.6149	0.1701	0.3174	0.5139	0.2109	0.5336	0.5609	0.5725	0.625	0.651	0.1716	0.5063	0.487
12ppd-R[e] <=>		0	0	0	0	0	0	0	0	0	0	0	0	0
12ppd-S[e] <=>		0	0	0	0	0	0	0	0	0	0	0	0	0
14glucan[e] <=>		0	0	0	0	0	0	0	0	0	0	0	0	0
15dap[e] <=>		0	0	0	0	0	0	0	0	0	0	0	0	0
23camp[e] <=>		0	0	0	0	0	0	0	0	0	0	0	0	0
23ccmp[e] <=>		0	0	0	0	0	0	0	0	0	0	0	0	0
23cgmp[e] <=>		0	0	0	0	0	0	0	0	0	0	0	0	0
23cump[e] <=>		0	0	0	0	0	0	0	0	0	0	0	0	0
23dappa[e] <=>		0	0	0	0	0	0	0	0	0	0	0	0	0
26dap-M[e] <=>		0	0	0	0	0	0	0	0	0	0	0	0	0
2ddglcn[e] <=>		0	0	0	0	0	0	0	0	0	0	0	0	0
34dhpac[e] <=>		0	0	0	0	0	0	0	0	0	0	0	0	0
3amp[e] <=>		0	0	0	0	0	0	0	0	0	0	0	0	0
3cmp[e] <=>		0	0	0	0	0	0	0	0	0	0	0	0	0
3gmp[e] <=>		0	0	0	0	0	0	0	0	0	0	0	0	0
3hcinnm[e] <=>		0	0	0	0	0	0	0	0	0	0	0	0	0
3hpp[e] <=>		0	0	0	0	0	0	0	0	0	0	0	0	0
3hpppn[e] <=>		0	0	0	0	0	0	0	0	0	0	0	0	0
3ump[e] <=>		0	0	0	0	0	0	0	0	0	0	0	0	0
4abut[e] <=>		0	0	0	0	0	0	0	0	0	0	0	0	0
4hoxpacd[e] <=>		0	0	0	0	0	0	0	0	0	0	0	0	0
5dglcn[e] <=>		0	0	0	0	0	0	0	0	0	0	0	0	0
5mtr[e] <=>		0	0	0	0	0	0	0	0	0	0	0	0	0
LalaDglu[e] <=>		0	0	0	0	0	0	0	0	0	0	0	0	0
LalaDgluMdap[e] <=>		0	0	0	0	0	0	0	0	0	0	0	0	0
LalaDgluMdapDala[e] <=>		0	0	0	0	0	0	0	0	0	0	0	0	0
LalaLglu[e] <=>		0	0	0	0	0	0	0	0	0	0	0	0	0
ac[e] <=>		4.5323	0.1169	2.6198	0	1.1052	2.264	2.1045	0.6995	0.7996	0.7281	0.1265	1.4968	1.4967
acac[e] <=>		0	0	0	0	0	0	0	0	0	0	0	0	0
acald[e] <=>		0	0	0	0	0	0	0	0	0	0	0	0	0
acgal[e] <=>		0	0	0	0	0	0	0	0	0	0	0	0	0
acgal1p[e] <=>		0	0	0	0	0	0	0	0	0	0	0	0	0
acgam[e] <=>		0	0	0	0	0	0	0	0	0	0	0	0	0
acgam1p[e] <=>		0	0	0	0	0	0	0	0	0	0	0	0	0
acmana[e] <=>		0	0	0	0	0	0	0	0	0	0	0	0	0
acmum[e] <=>		0	0	0	0	0	0	0	0	0	0	0	0	0
acnam[e] <=>		0	0	0	0	0	0	0	0	0	0	0	0	0
acolipa[e] <=>		0	0	0	0	0	0	0	0	0	0	0	0	0
acser[e] <=>		0	0	0	0	0	0	0	0	0	0	0	0	0
ade[e] <=>		0	0	0	0	0	0	0	0	0	0	0	0	0
adn[e] <=>		0	0	0	0	0	0	0	0	0	0	0	0	0
adocbl[e] <=>		0	0	0	0	0	0	0	0	0	0	0	0	0
ag[e] <=>		0	0	0	0	0	0	0	0	0	0	0	0	0
agm[e] <=>		0	0	0	0	0	0	0	0	0	0	0	0	0
akg[e] <=>		0	0	0	0	0	0	0	0	0	0	0	0	0
ala-B[e] <=>		0	0	0	0	0	0	0	0	0	0	0	0	0
ala-D[e] <=>		0	0	0	0	0	0	0	0	0	0	0	0	0
ala-L[e] <=>		0	0	0	0	0	0	0	0	0	0	0	0	0
alaala[e] <=>		0	0	0	0	0	0	0	0	0	0	0	0	0
all-D[e] <=>		0	0	0	0	0	0	0	0	0	0	0	0	0
alltn[e] <=>		0	0	0	0	0	0	0	0	0	0	0	0	0
amp[e] <=>		0	0	0	0	0	0	0	0	0	0	0	0	0
anhgm[e] <=>		0	0	0	0	0	0	0	0	0	0	0	0	0
arab-L[e] <=>		0	0	0	0	0	0	0	0	0	0	0	0	0
arbt[e] <=>		0	0	0	0	0	0	0	0	0	0	0	0	0
arbtn[e] <=>		0	0	0	0	0	0	0	0	0	0	0	0	0
arbtn-fe3[e] <=>		0	0	0	0	0	0	0	0	0	0	0	0	0
arg-L[e] <=>		0	0	0	0	0	0	0	0	0	0	0	0	0
ascb-L[e] <=>		0	0	0	0	0	0	0	0	0	0	0	0	0
asn-L[e] <=>		0	0	0	0	0	0	0	0	0	0	0	0	0
aso3[e] <=>		0	0	0	0	0	0	0	0	0	0	0	0	0
asp-L[e] <=>		0	0	0	0	0	0	0	0	0	0	0	0	0
btn[e] <=>		0	0	0	0	0	0	0	0	0	0	0	0	0
but[e] <=>		0	0	0	0	0	0	0	0	0	0	0	0	0
butso3[e] <=>		0	0	0	0	0	0	0	0	0	0	0	0	0
ca2[e] <=>		-0.0032	-0.0009	-0.0017	-0.0027	-0.0011	-0.0028	-0.0029	-0.003	-0.0033	-0.0034	-0.0009	-0.0026	-0.0025
cbi[e] <=>		0	0	0	0	0	0	0	0	0	0	0	0	0
cbl1[e] <=>		0	0	0	0	0	0	0	0	0	0	0	0	0
cd2[e] <=>		0	0	0	0	0	0	0	0	0	0	0	0	0
cgly[e] <=>		0	0	0	0	0	0	0	0	0	0	0	0	0
chol[e] <=>		0	0	0	0	0	0	0	0	0	0	0	0	0
chtbs[e] <=>		0	0	0	0	0	0	0	0	0	0	0	0	0
cit[e] <=>		0	0	0	0	0	0	0	0	0	0	0	0	0
cl[e] <=>		-0.0032	-0.0009	-0.0017	-0.0027	-0.0011	-0.0028	-0.0029	-0.003	-0.0033	-0.0034	-0.0009	-0.0026	-0.0025
cm[e] <=>		0	0	0	0	0	0	0	0	0	0	0	0	0
cmp[e] <=>		0	0	0	0	0	0	0	0	0	0	0	0	0
co2[e] <=>		17.0294	5.8932	16.1255	14.2924	7.7218	22.4304	17.81	13.9059	17.3871	17.4472	9.2651	19.131	18.1443
cobalt2[e] <=>		0	0	0	0	0	0	0	0	0	0	0	0	0
colipa[e] <=>		0	0	0	0	0	0	0	0	0	0	0	0	0
colipap[e] <=>		0	0	0	0	0	0	0	0	0	0	0	0	0
cpgn[e] <=>		0	0	0	0	0	0	0	0	0	0	0	0	0
cpgn-un[e] <=>		0	0	0	0	0	0	0	0	0	0	0	0	0
crn[e] <=>		0	0	0	0	0	0	0	0	0	0	0	0	0
crn-D[e] <=>		0	0	0	0	0	0	0	0	0	0	0	0	0
csn[e] <=>		0	0	0	0	0	0	0	0	0	0	0	0	0
cu[e] <=>		0	0	0	0	0	0	0	0	0	0	0	0	0
cu2[e] <=>		-0.0004	-0.0001	-0.0002	-0.0004	-0.0001	-0.0004	-0.0004	-0.0004	-0.0004	-0.0005	-0.0001	-0.0004	-0.0003
cyan[e] <=>		0	0	0	0	0	0	0	0	0	0	0	0	0
cynt[e] <=>		0	0	0	0	0	0	0	0	0	0	0	0	0
cys-D[e] <=>		0	0	0	0	0	0	0	0	0	0	0	0	0
cys-L[e] <=>		0	0	0	0	0	0	0	0	0	0	0	0	0
cytd[e] <=>		0	0	0	0	0	0	0	0	0	0	0	0	0
dad-2[e] <=>		0	0	0	0	0	0	0	0	0	0	0	0	0
damp[e] <=>		0	0	0	0	0	0	0	0	0	0	0	0	0
dca[e] <=>		0	0	0	0	0	0	0	0	0	0	0	0	0
dcmp[e] <=>		0	0	0	0	0	0	0	0	0	0	0	0	0
dcyt[e] <=>		0	0	0	0	0	0	0	0	0	0	0	0	0
ddca[e] <=>		0	0	0	0	0	0	0	0	0	0	0	0	0
dgmp[e] <=>		0	0	0	0	0	0	0	0	0	0	0	0	0
dgsn[e] <=>		0	0	0	0	0	0	0	0	0	0	0	0	0
dha[e] <=>		0	0	0	0	0	0	0	0	0	0	0	0	0
dimp[e] <=>		0	0	0	0	0	0	0	0	0	0	0	0	0
din[e] <=>		0	0	0	0	0	0	0	0	0	0	0	0	0
dms[e] <=>		0	0	0	0	0	0	0	0	0	0	0	0	0
dmso[e] <=>		0	0	0	0	0	0	0	0	0	0	0	0	0
dopa[e] <=>		0	0	0	0	0	0	0	0	0	0	0	0	0
doxrbcn[e] <=>		0	0	0	0	0	0	0	0	0	0	0	0	0
dtmp[e] <=>		0	0	0	0	0	0	0	0	0	0	0	0	0
dump[e] <=>		0	0	0	0	0	0	0	0	0	0	0	0	0
duri[e] <=>		0	0	0	0	0	0	0	0	0	0	0	0	0
eca4colipa[e] <=>		0	0	0	0	0	0	0	0	0	0	0	0	0
enlipa[e] <=>		0	0	0	0	0	0	0	0	0	0	0	0	0
enter[e] <=>		0	0	0	0	0	0	0	0	0	0	0	0	0
etha[e] <=>		0	0	0	0	0	0	0	0	0	0	0	0	0
ethso3[e] <=>		0	0	0	0	0	0	0	0	0	0	0	0	0
etoh[e] <=>		0	0	0	0	0	0	0	0	0	0	0	0	0
f6p[e] <=>		0	0	0	0	0	0	0	0	0	0	0	0	0
fald[e] <=>		0	0	0	0	0	0	0	0	0	0	0	0	0
fe2[e] <=>		-0.0096	-0.0027	-0.005	-0.0081	-0.0033	-0.0084	-0.0088	-0.009	-0.0098	-0.0102	-0.0027	-0.0079	-0.0076
fe3[e] <=>		-0.0002	-0.0001	-0.0001	-0.0002	-0.0001	-0.0002	-0.0002	-0.0002	-0.0002	-0.0002	-0.0001	-0.0002	-0.0002
fe3dcit[e] <=>		0	0	0	0	0	0	0	0	0	0	0	0	0
fe3dhbzs[e] <=>		0	0	0	0	0	0	0	0	0	0	0	0	0
fe3hox[e] <=>		0	0	0	0	0	0	0	0	0	0	0	0	0
fe3hox-un[e] <=>		0	0	0	0	0	0	0	0	0	0	0	0	0
fecrm[e] <=>		0	0	0	0	0	0	0	0	0	0	0	0	0
fecrm-un[e] <=>		0	0	0	0	0	0	0	0	0	0	0	0	0
feenter[e] <=>		0	0	0	0	0	0	0	0	0	0	0	0	0
feoxam[e] <=>		0	0	0	0	0	0	0	0	0	0	0	0	0
feoxam-un[e] <=>		0	0	0	0	0	0	0	0	0	0	0	0	0
for[e] <=>		0	0	0	0	0	0	0	0	0	0	0	0	0
fru[e] <=>		0	0	0	0	0	0	0	0	0	0	0	0	0
frulys[e] <=>		0	0	0	0	0	0	0	0	0	0	0	0	0
fruur[e] <=>		0	0	0	0	0	0	0	0	0	0	0	0	0
fuc-L[e] <=>		0	0	0	0	0	0	0	0	0	0	0	0	0
fum[e] <=>		0	0	0	0	0	0	0	0	0	0	0	0	0
fusa[e] <=>		0	0	0	0	0	0	0	0	0	0	0	0	0
g1p[e] <=>		0	0	0	0	0	0	0	0	0	0	0	0	0
g3pc[e] <=>		0	0	0	0	0	0	0	0	0	0	0	0	0
g3pe[e] <=>		0	0	0	0	0	0	0	0	0	0	0	0	0
g3pg[e] <=>		0	0	0	0	0	0	0	0	0	0	0	0	0
g3pi[e] <=>		0	0	0	0	0	0	0	0	0	0	0	0	0
g3ps[e] <=>		0	0	0	0	0	0	0	0	0	0	0	0	0
g6p[e] <=>		0	0	0	0	0	0	0	0	0	0	0	0	0
gal[e] <=>		0	0	0	0	0	0	0	0	0	0	0	0	0
gal-bD[e] <=>		0	0	0	0	0	0	0	0	0	0	0	0	0
gal1p[e] <=>		0	0	0	0	0	0	0	0	0	0	0	0	0
galct-D[e] <=>		0	0	0	0	0	0	0	0	0	0	0	0	0
galctn-D[e] <=>		0	0	0	0	0	0	0	0	0	0	0	0	0
galctn-L[e] <=>		0	0	0	0	0	0	0	0	0	0	0	0	0
galt[e] <=>		0	0	0	0	0	0	0	0	0	0	0	0	0
galur[e] <=>		0	0	0	0	0	0	0	0	0	0	0	0	0
gam[e] <=>		0	0	0	0	0	0	0	0	0	0	0	0	0
gam6p[e] <=>		0	0	0	0	0	0	0	0	0	0	0	0	0
gbbtn[e] <=>		0	0	0	0	0	0	0	0	0	0	0	0	0
gdp[e] <=>		0	0	0	0	0	0	0	0	0	0	0	0	0
glc-D[e] <=>		-8.911	-2.2864	-5.7849	-5.8992	-3.0998	-8.1493	-7.9988	-9.0844	-10.2259	-8.7986	-2.7997	-7.4106	-7.1057
glcn[e] <=>		0	0	0	0	0	0	0	0	0	0	0	0	0
glcr[e] <=>		0	0	0	0	0	0	0	0	0	0	0	0	0
glcur[e] <=>		0	0	0	0	0	0	0	0	0	0	0	0	0
glcur1p[e] <=>		0	0	0	0	0	0	0	0	0	0	0	0	0
gln-L[e] <=>		0	0	0	0	0	0	0	0	0	0	0	0	0
glu-L[e] <=>		0	0	0	0	0	0	0	0	0	0	0	0	0
gly[e] <=>		0	0	0	0	0	0	0	0	0	0	0	0	0
glyald[e] <=>		0	0	0	0	0	0	0	0	0	0	0	0	0
glyb[e] <=>		0	0	0	0	0	0	0	0	0	0	0	0	0
glyc[e] <=>		0	0	0	0	0	0	0	0	0	0	0	0	0
glyc-R[e] <=>		0	0	0	0	0	0	0	0	0	0	0	0	0
glyc2p[e] <=>		0	0	0	0	0	0	0	0	0	0	0	0	0
glyc3p[e] <=>		0	0	0	0	0	0	0	0	0	0	0	0	0
glyclt[e] <=>		0	0	0	0	0	0	0	0	0	0	0	0	0
gmp[e] <=>		0	0	0	0	0	0	0	0	0	0	0	0	0
gsn[e] <=>		0	0	0	0	0	0	0	0	0	0	0	0	0
gthox[e] <=>		0	0	0	0	0	0	0	0	0	0	0	0	0
gthrd[e] <=>		0	0	0	0	0	0	0	0	0	0	0	0	0
gtp[e] <=>		0	0	0	0	0	0	0	0	0	0	0	0	0
gua[e] <=>		0	0	0	0	0	0	0	0	0	0	0	0	0
h[e] <=>		10.1828	1.6801	5.5366	4.7225	3.043	7.1675	7.2585	11.0818	11.5905	9.0916	1.7031	6.1493	5.9714
h2[e] <=>		0	0	0	0	0	0	0	0	0	0	0	0	0
h2o[e] <=>		33.2699	10.3862	24.5089	27.8656	13.2916	36.5238	32.6233	34.1472	38.941	37.0221	13.7967	32.5032	31.0053
h2o2[e] <=>		0	0	0	0	0	0	0	0	0	0	0	0	0
h2s[e] <=>		0	0	0	0	0	0	0	0	0	0	0	0	0
hacolipa[e] <=>		0	0	0	0	0	0	0	0	0	0	0	0	0
halipa[e] <=>		0	0	0	0	0	0	0	0	0	0	0	0	0
hdca[e] <=>		0	0	0	0	0	0	0	0	0	0	0	0	0
hdcea[e] <=>		0	0	0	0	0	0	0	0	0	0	0	0	0
hg2[e] <=>		0	0	0	0	0	0	0	0	0	0	0	0	0
his-L[e] <=>		0	0	0	0	0	0	0	0	0	0	0	0	0
hom-L[e] <=>		0	0	0	0	0	0	0	0	0	0	0	0	0
hxa[e] <=>		0	0	0	0	0	0	0	0	0	0	0	0	0
hxan[e] <=>		0	0	0	0	0	0	0	0	0	0	0	0	0
idon-L[e] <=>		0	0	0	0	0	0	0	0	0	0	0	0	0
ile-L[e] <=>		0	0	0	0	0	0	0	0	0	0	0	0	0
imp[e] <=>		0	0	0	0	0	0	0	0	0	0	0	0	0
indole[e] <=>		0	0	0	0	0	0	0	0	0	0	0	0	0
inost[e] <=>		0	0	0	0	0	0	0	0	0	0	0	0	0
ins[e] <=>		0	0	0	0	0	0	0	0	0	0	0	0	0
isetac[e] <=>		0	0	0	0	0	0	0	0	0	0	0	0	0
k[e] <=>		-0.12	-0.0332	-0.062	-0.1003	-0.0412	-0.1042	-0.1095	-0.1117	-0.122	-0.1271	-0.0335	-0.0988	-0.0951
kdo2lipid4[e] <=>		0	0	0	0	0	0	0	0	0	0	0	0	0
lac-D[e] <=>		0	0	0	0	0	0	0	0	0	0	0	0	0
lac-L[e] <=>		0	0	0	0	0	0	0	0	0	0	0	0	0
lcts[e] <=>		0	0	0	0	0	0	0	0	0	0	0	0	0
leu-L[e] <=>		0	0	0	0	0	0	0	0	0	0	0	0	0
lipa[e] <=>		0	0	0	0	0	0	0	0	0	0	0	0	0
lipa_cold[e] <=>		0	0	0	0	0	0	0	0	0	0	0	0	0
lipoate[e] <=>		0	0	0	0	0	0	0	0	0	0	0	0	0
lys-L[e] <=>		0	0	0	0	0	0	0	0	0	0	0	0	0
lyx-L[e] <=>		0	0	0	0	0	0	0	0	0	0	0	0	0
mal-D[e] <=>		0	0	0	0	0	0	0	0	0	0	0	0	0
mal-L[e] <=>		0	0	0	0	0	0	0	0	0	0	0	0	0
malt[e] <=>		0	0	0	0	0	0	0	0	0	0	0	0	0
malthx[e] <=>		0	0	0	0	0	0	0	0	0	0	0	0	0
maltpt[e] <=>		0	0	0	0	0	0	0	0	0	0	0	0	0
malttr[e] <=>		0	0	0	0	0	0	0	0	0	0	0	0	0
maltttr[e] <=>		0	0	0	0	0	0	0	0	0	0	0	0	0
man[e] <=>		0	0	0	0	0	0	0	0	0	0	0	0	0
man6p[e] <=>		0	0	0	0	0	0	0	0	0	0	0	0	0
manglyc[e] <=>		0	0	0	0	0	0	0	0	0	0	0	0	0
melib[e] <=>		0	0	0	0	0	0	0	0	0	0	0	0	0
meoh[e] <=>		0	0	0	0	0	0	0	0	0	0	0	0	0
met-D[e] <=>		0	0	0	0	0	0	0	0	0	0	0	0	0
met-L[e] <=>		0	0	0	0	0	0	0	0	0	0	0	0	0
metsox-R-L[e] <=>		0	0	0	0	0	0	0	0	0	0	0	0	0
metsox-S-L[e] <=>		0	0	0	0	0	0	0	0	0	0	0	0	0
mg2[e] <=>		-0.0053	-0.0015	-0.0028	-0.0045	-0.0018	-0.0046	-0.0049	-0.005	-0.0054	-0.0056	-0.0015	-0.0044	-0.0042
mincyc[e] <=>		0	0	0	0	0	0	0	0	0	0	0	0	0
minohp[e] <=>		0	0	0	0	0	0	0	0	0	0	0	0	0
mmet[e] <=>		0	0	0	0	0	0	0	0	0	0	0	0	0
mn2[e] <=>		-0.0004	-0.0001	-0.0002	-0.0004	-0.0001	-0.0004	-0.0004	-0.0004	-0.0004	-0.0004	-0.0001	-0.0003	-0.0003
mnl[e] <=>		0	0	0	0	0	0	0	0	0	0	0	0	0
mobd[e] <=>		-0.0001	0	0	-0.0001	0	-0.0001	-0.0001	-0.0001	-0.0001	-0.0001	0	-0.0001	-0.0001
mso3[e] <=>		0	0	0	0	0	0	0	0	0	0	0	0	0
n2o[e] <=>		0	0	0	0	0	0	0	0	0	0	0	0	0
na1[e] <=>		0	0	0	0	0	0	0	0	0	0	0	0	0
nac[e] <=>		0	0	0	0	0	0	0	0	0	0	0	0	0
nh4[e] <=>		-6.642	-1.8375	-3.4286	-5.5511	-2.2779	-5.7638	-6.0582	-6.1835	-6.7504	-7.0317	-1.8533	-5.4689	-5.2598
ni2[e] <=>		-0.0002	-0.0001	-0.0001	-0.0002	-0.0001	-0.0002	-0.0002	-0.0002	-0.0002	-0.0002	-0.0001	-0.0002	-0.0002
nmn[e] <=>		0	0	0	0	0	0	0	0	0	0	0	0	0
no[e] <=>		0	0	0	0	0	0	0	0	0	0	0	0	0
no2[e] <=>		0	0	0	0	0	0	0	0	0	0	0	0	0
no3[e] <=>		0	0	0	0	0	0	0	0	0	0	0	0	0
novbcn[e] <=>		0	0	0	0	0	0	0	0	0	0	0	0	0
o16a4colipa[e] <=>		0	0	0	0	0	0	0	0	0	0	0	0	0
o2[e] <=>		-15.7171	-5.5301	-15.4481	-13.1956	-7.2718	-21.2915	-16.613	-15.2451	-18.5774	-17.2486	-8.899	-18.0504	-17.105
o2s[e] <=>		0	0	0	0	0	0	0	0	0	0	0	0	0
ocdca[e] <=>		0	0	0	0	0	0	0	0	0	0	0	0	0
ocdcea[e] <=>		0	0	0	0	0	0	0	0	0	0	0	0	0
octa[e] <=>		0	0	0	0	0	0	0	0	0	0	0	0	0
orn[e] <=>		0	0	0	0	0	0	0	0	0	0	0	0	0
orot[e] <=>		0	0	0	0	0	0	0	0	0	0	0	0	0
pacald[e] <=>		0	0	0	0	0	0	0	0	0	0	0	0	0
peamn[e] <=>		0	0	0	0	0	0	0	0	0	0	0	0	0
phe-L[e] <=>		0	0	0	0	0	0	0	0	0	0	0	0	0
pheme[e] <=>		0	0	0	0	0	0	0	0	0	0	0	0	0
pi[e] <=>		-0.5932	-0.1641	-0.3062	-0.4958	-0.2034	-0.5148	-0.5411	-0.5523	-0.6029	-0.628	-0.1655	-0.4884	-0.4698
pnto-R[e] <=>		0	0	0	0	0	0	0	0	0	0	0	0	0
ppa[e] <=>		0	0	0	0	0	0	0	0	0	0	0	0	0
ppal[e] <=>		0	0	0	0	0	0	0	0	0	0	0	0	0
pppn[e] <=>		0	0	0	0	0	0	0	0	0	0	0	0	0
ppt[e] <=>		0	0	0	0	0	0	0	0	0	0	0	0	0
pro-L[e] <=>		0	0	0	0	0	0	0	0	0	0	0	0	0
progly[e] <=>		0	0	0	0	0	0	0	0	0	0	0	0	0
psclys[e] <=>		0	0	0	0	0	0	0	0	0	0	0	0	0
pser-L[e] <=>		0	0	0	0	0	0	0	0	0	0	0	0	0
ptrc[e] <=>		0	0	0	0	0	0	0	0	0	0	0	0	0
pydam[e] <=>		0	0	0	0	0	0	0	0	0	0	0	0	0
pydx[e] <=>		0	0	0	0	0	0	0	0	0	0	0	0	0
pydxn[e] <=>		0	0	0	0	0	0	0	0	0	0	0	0	0
pyr[e] <=>		0	0	0	0	0	0	0	5.1218	5.0481	2.3814	0	0	0
quin[e] <=>		0	0	0	0	0	0	0	0	0	0	0	0	0
r5p[e] <=>		0	0	0	0	0	0	0	0	0	0	0	0	0
rfamp[e] <=>		0	0	0	0	0	0	0	0	0	0	0	0	0
rib-D[e] <=>		0	0	0	0	0	0	0	0	0	0	0	0	0
rmn[e] <=>		0	0	0	0	0	0	0	0	0	0	0	0	0
sbt-D[e] <=>		0	0	0	0	0	0	0	0	0	0	0	0	0
sel[e] <=>		0	0	0	0	0	0	0	0	0	0	0	0	0
ser-D[e] <=>		0	0	0	0	0	0	0	0	0	0	0	0	0
ser-L[e] <=>		0	0	0	0	0	0	0	0	0	0	0	0	0
skm[e] <=>		0	0	0	0	0	0	0	0	0	0	0	0	0
slnt[e] <=>		0	0	0	0	0	0	0	0	0	0	0	0	0
so2[e] <=>		0	0	0	0	0	0	0	0	0	0	0	0	0
so3[e] <=>		0	0	0	0	0	0	0	0	0	0	0	0	0
so4[e] <=>		-0.1551	-0.0429	-0.0801	-0.1296	-0.0532	-0.1346	-0.1415	-0.1444	-0.1576	-0.1642	-0.0433	-0.1277	-0.1228
spmd[e] <=>		0	0	0	0	0	0	0	0	0	0	0	0	0
succ[e] <=>		0	0	0	0	0	0	0	0	0	0	0	0	0
sucr[e] <=>		0	0	0	0	0	0	0	0	0	0	0	0	0
sulfac[e] <=>		0	0	0	0	0	0	0	0	0	0	0	0	0
tartr-D[e] <=>		0	0	0	0	0	0	0	0	0	0	0	0	0
tartr-L[e] <=>		0	0	0	0	0	0	0	0	0	0	0	0	0
taur[e] <=>		0	0	0	0	0	0	0	0	0	0	0	0	0
tcynt[e] <=>		0	0	0	0	0	0	0	0	0	0	0	0	0
thm[e] <=>		0	0	0	0	0	0	0	0	0	0	0	0	0
thr-L[e] <=>		0	0	0	0	0	0	0	0	0	0	0	0	0
thrp[e] <=>		0	0	0	0	0	0	0	0	0	0	0	0	0
thym[e] <=>		0	0	0	0	0	0	0	0	0	0	0	0	0
thymd[e] <=>		0	0	0	0	0	0	0	0	0	0	0	0	0
tma[e] <=>		0	0	0	0	0	0	0	0	0	0	0	0	0
tmao[e] <=>		0	0	0	0	0	0	0	0	0	0	0	0	0
tre[e] <=>		0	0	0	0	0	0	0	0	0	0	0	0	0
trp-L[e] <=>		0	0	0	0	0	0	0	0	0	0	0	0	0
tsul[e] <=>		0	0	0	0	0	0	0	0	0	0	0	0	0
ttdca[e] <=>		0	0	0	0	0	0	0	0	0	0	0	0	0
ttdcea[e] <=>		0	0	0	0	0	0	0	0	0	0	0	0	0
ttrcyc[e] <=>		0	0	0	0	0	0	0	0	0	0	0	0	0
tungs[e] <=>		0	0	0	0	0	0	0	0	0	0	0	0	0
tym[e] <=>		0	0	0	0	0	0	0	0	0	0	0	0	0
tyr-L[e] <=>		0	0	0	0	0	0	0	0	0	0	0	0	0
tyrp[e] <=>		0	0	0	0	0	0	0	0	0	0	0	0	0
uacgam[e] <=>		0	0	0	0	0	0	0	0	0	0	0	0	0
udpacgal[e] <=>		0	0	0	0	0	0	0	0	0	0	0	0	0
udpg[e] <=>		0	0	0	0	0	0	0	0	0	0	0	0	0
udpgal[e] <=>		0	0	0	0	0	0	0	0	0	0	0	0	0
udpglcur[e] <=>		0	0	0	0	0	0	0	0	0	0	0	0	0
ump[e] <=>		0	0	0	0	0	0	0	0	0	0	0	0	0
ura[e] <=>		0	0	0	0	0	0	0	0	0	0	0	0	0
urea[e] <=>		0	0	0	0	0	0	0	0	0	0	0	0	0
uri[e] <=>		0	0	0	0	0	0	0	0	0	0	0	0	0
val-L[e] <=>		0	0	0	0	0	0	0	0	0	0	0	0	0
xan[e] <=>		0	0	0	0	0	0	0	0	0	0	0	0	0
xmp[e] <=>		0	0	0	0	0	0	0	0	0	0	0	0	0
xtsn[e] <=>		0	0	0	0	0	0	0	0	0	0	0	0	0
xyl-D[e] <=>		0	0	0	0	0	0	0	0	0	0	0	0	0
xylu-L[e] <=>		0	0	0	0	0	0	0	0	0	0	0	0	0
zn2[e] <=>		-0.0002	-0.0001	-0.0001	-0.0002	-0.0001	-0.0002	-0.0002	-0.0002	-0.0002	-0.0002	-0.0001	-0.0002	-0.0002
12dgr120[p] -> 12dgr120[c]		0.0361	0.0101	0.0503	0.0138	0.0129	0.0537	0.0409	0.0369	0.0533	0.028	0.0153	0.0285	0.0261
12dgr140[p] -> 12dgr140[c]		0.0361	0.0101	0.0503	0.0138	0.0129	0.0537	0.0409	0.0369	0.0533	0.028	0.0153	0.0285	0.0261
12dgr141[p] -> 12dgr141[c]		0.0361	0.0101	0.0503	0.0138	0.0129	0.0537	0.0409	0.0369	0.0577	0.0304	0.0166	0.0285	0.0261
12dgr160[p] -> 12dgr160[c]		0.0391	0.011	0.0503	0.0138	0.014	0.0582	0.0409	0.0369	0.0533	0.028	0.0153	0.0285	0.0261
12dgr161[p] -> 12dgr161[c]		0.0361	0.0101	0.0503	0.0149	0.0129	0.0537	0.0443	0.0369	0.0533	0.028	0.0153	0.0285	0.0283
12dgr180[p] -> 12dgr180[c]		0.0361	0.0101	0.0545	0.0138	0.0129	0.0537	0.0409	0.0369	0.0533	0.028	0.0153	0.0308	0.0261
12dgr181[p] -> 12dgr181[c]		0.0361	0.0101	0.0503	0.0138	0.0129	0.0537	0.0409	0.04	0.0533	0.028	0.0153	0.0285	0.0261
12ppd-R[e] <=> 12ppd-R[p]	b0241 b0929 b1377 b2215	0	0	0	0	0	0	0	0	0	0	0	0	0
12ppd-R[p] <=> 12ppd-R[c]		0	0	0	0	0	0	0	0	0	0	0	0	0
12ppd-S[e] <=> 12ppd-S[p]	b0241 b0929 b1377 b2215	0	0	0	0	0	0	0	0	0	0	0	0	0
12ppd-S[p] <=> 12ppd-S[c]		0	0	0	0	0	0	0	0	0	0	0	0	0
atp[c] + h2o[c] + 14glucan[p] -> 14glucan[c] + adp[c] + h[c] + pi[c]	b4032 b4033 b4034 b4035	0	0	0	0	0	0	0	0	0	0	0	0	0
14glucan[e] -> 14glucan[p]	b4036	0	0	0	0	0	0	0	0	0	0	0	0	0
23camp[e] <=> 23camp[p]	b0241 b0929 b1377 b2215	0	0	0	0	0	0	0	0	0	0	0	0	0
23ccmp[e] <=> 23ccmp[p]	b0241 b0929 b1377 b2215	0	0	0	0	0	0	0	0	0	0	0	0	0
23cgmp[e] <=> 23cgmp[p]	b0241 b0929 b1377 b2215	0	0	0	0	0	0	0	0	0	0	0	0	0
23cump[e] <=> 23cump[p]	b0241 b0929 b1377 b2215	0	0	0	0	0	0	0	0	0	0	0	0	0
23dappa[p] + h[p] -> 23dappa[c] + h[c]		0	0	0	0	0	0	0	0	0	0	0	0	0
23dappa[e] <=> 23dappa[p]	b0241 b0929 b1377 b2215	0	0	0	0	0	0	0	0	0	0	0	0	0
23cump[p] + h2o[p] -> 3ump[p] + h[p]	b4213	0	0	0	0	0	0	0	0	0	0	0	0	0
23ccmp[p] + h2o[p] -> 3cmp[p] + h[p]	b4213	0	0	0	0	0	0	0	0	0	0	0	0	0
23camp[p] + h2o[p] -> 3amp[p] + h[p]	b4213	0	0	0	0	0	0	0	0	0	0	0	0	0
23cgmp[p] + h2o[p] -> 3gmp[p] + h[p]	b4213	0	0	0	0	0	0	0	0	0	0	0	0	0
26dap-M[e] <=> 26dap-M[p]	b0241 b0929 b1377 b2215	0	0	0	0	0	0	0	0	0	0	0	0	0
2ddecg3p[p] -> 2ddecg3p[c]	b2835	0.0182	0.0051	0.0253	0.0069	0.0065	0.0271	0.0206	0.0186	0.0268	0.0141	0.0077	0.0143	0.0131
2tdecg3p[p] -> 2tdecg3p[c]	b2835	0.0182	0.0051	0.0253	0.0069	0.0065	0.0271	0.0206	0.0186	0.0268	0.0141	0.0077	0.0143	0.0131
2tdec7eg3p[p] -> 2tdec7eg3p[c]	b2835	0.0182	0.0051	0.0253	0.0069	0.0065	0.0271	0.0206	0.0186	0.0268	0.0141	0.0077	0.0143	0.0131
2hdecg3p[p] -> 2hdecg3p[c]	b2835	0.0182	0.0051	0.0253	0.0069	0.0065	0.0271	0.0206	0.0186	0.0268	0.0141	0.0077	0.0143	0.0131
2hdec9eg3p[p] -> 2hdec9eg3p[c]	b2835	0.0182	0.0051	0.0253	0.0069	0.0065	0.0271	0.0206	0.0186	0.0268	0.0141	0.0077	0.0143	0.0131
2odecg3p[p] -> 2odecg3p[c]	b2835	0.0182	0.0051	0.0253	0.0069	0.0065	0.0271	0.0206	0.0186	0.0268	0.0141	0.0077	0.0143	0.0131
2odec11eg3p[p] -> 2odec11eg3p[c]	b2835	0.0182	0.0051	0.0253	0.0069	0.0065	0.0271	0.0206	0.0186	0.0268	0.0141	0.0077	0.0143	0.0131
2agpe120[p] -> 2agpe120[c]	b2835	0.0182	0.0049	0.0262	0.0091	0.0081	0.0312	0.0234	0.0183	0.0276	0.0157	0.0073	0.0143	0.0135
2agpe140[p] -> 2agpe140[c]	b2835	0.0182	0.0049	0.0262	0.0091	0.0081	0.0287	0.0234	0.0183	0.0276	0.0157	0.0074	0.0143	0.0131
2agpe141[p] -> 2agpe141[c]	b2835	0.0182	0.0049	0.0247	0.0091	0.0095	0.0287	0.0234	0.0178	0.0276	0.0157	0.0073	0.0143	0.0131
2agpe160[p] -> 2agpe160[c]	b2835	0.0182	0.0049	0.0262	0.0091	0.0081	0.0287	0.0244	0.0184	0.0276	0.0157	0.0074	0.0143	0.0131
2agpe161[p] -> 2agpe161[c]	b2835	0.0182	0.0049	0.0262	0.0108	0.0081	0.0287	0.0234	0.0188	0.0291	0.0157	0.0074	0.0143	0.0131
2agpe180[p] -> 2agpe180[c]	b2835	0.0182	0.0049	0.0278	0.0091	0.0081	0.0287	0.026	0.0178	0.0276	0.0157	0.0073	0.0143	0.0131
2agpe181[p] -> 2agpe181[c]	b2835	0.0188	0.0049	0.0262	0.0091	0.0081	0.0287	0.0234	0.0183	0.0276	0.0173	0.0074	0.0148	0.0131
2agpe120[c] + atp[c] + ddca[c] -> amp[c] + pe120[c] + ppi[c]	b2836	0.0172	0.0048	0.0239	0.0065	0.0061	0.0256	0.0194	0.0175	0.0253	0.0133	0.0073	0.0135	0.0124
2agpe140[c] + atp[c] + ttdca[c] -> amp[c] + pe140[c] + ppi[c]	b2836	0.0172	0.0048	0.0239	0.0065	0.0061	0.0256	0.0194	0.0175	0.0253	0.0133	0.0073	0.0135	0.0124
2agpe141[c] + atp[c] + ttdcea[c] -> amp[c] + pe141[c] + ppi[c]	b2836	0.0172	0.0048	0.0239	0.0065	0.0061	0.0256	0.0194	0.0175	0.0253	0.0133	0.0073	0.0135	0.0124
2agpe160[c] + atp[c] + hdca[c] -> amp[c] + pe160[c] + ppi[c]	b2836	0.0172	0.0048	0.0239	0.0065	0.0061	0.0256	0.0194	0.0175	0.0253	0.0133	0.0073	0.0135	0.0124
2agpe161[c] + atp[c] + hdcea[c] -> amp[c] + pe161[c] + ppi[c]	b2836	0.0172	0.0048	0.0239	0.0065	0.0061	0.0256	0.0194	0.0175	0.0253	0.0133	0.0073	0.0135	0.0124
2agpe180[c] + atp[c] + ocdca[c] -> amp[c] + pe180[c] + ppi[c]	b2836	0.0172	0.0048	0.0239	0.0065	0.0061	0.0256	0.0194	0.0175	0.0253	0.0133	0.0073	0.0135	0.0124
2agpe181[c] + atp[c] + ocdcea[c] -> amp[c] + pe181[c] + ppi[c]	b2836	0.0172	0.0048	0.0239	0.0065	0.0061	0.0256	0.0194	0.0175	0.0253	0.0133	0.0073	0.0135	0.0124
2agpg120[p] -> 2agpg120[c]	b2835	0.0193	0.0054	0.0269	0.0074	0.0069	0.0319	0.0219	0.0199	0.0285	0.015	0.0082	0.0152	0.0155
2agpg140[p] -> 2agpg140[c]	b2835	0.0214	0.0054	0.0269	0.0074	0.0069	0.0287	0.0219	0.0197	0.0285	0.015	0.0082	0.0152	0.014
2agpg141[p] -> 2agpg141[c]	b2835	0.0193	0.0054	0.0299	0.0082	0.0077	0.0287	0.0219	0.0197	0.0285	0.015	0.0082	0.0152	0.014
2agpg160[p] -> 2agpg160[c]	b2835	0.0193	0.0054	0.0269	0.0074	0.0069	0.0287	0.0219	0.0219	0.0285	0.0167	0.0084	0.0152	0.014
2agpg161[p] -> 2agpg161[c]	b2835	0.0193	0.0054	0.0269	0.0074	0.0069	0.0287	0.0219	0.0197	0.0317	0.015	0.0082	0.0152	0.014
2agpg180[p] -> 2agpg180[c]	b2835	0.0193	0.0054	0.0269	0.0074	0.0069	0.0287	0.0243	0.0197	0.0285	0.015	0.0082	0.0169	0.014
2agpg181[p] -> 2agpg181[c]	b2835	0.0193	0.006	0.0269	0.0074	0.0069	0.0287	0.0219	0.0197	0.0285	0.015	0.0091	0.0152	0.014
2agpg120[c] + atp[c] + ddca[c] -> amp[c] + pg120[c] + ppi[c]	b2836	0.0172	0.0048	0.0239	0.0065	0.0061	0.0256	0.0194	0.0177	0.0253	0.0133	0.0073	0.0135	0.0124
2agpg140[c] + atp[c] + ttdca[c] -> amp[c] + pg140[c] + ppi[c]	b2836	0.0172	0.0048	0.0239	0.0065	0.0061	0.0256	0.0194	0.0175	0.0253	0.0133	0.0073	0.0135	0.0124
2agpg141[c] + atp[c] + ttdcea[c] -> amp[c] + pg141[c] + ppi[c]	b2836	0.0172	0.0048	0.0239	0.0065	0.0061	0.0256	0.0194	0.0175	0.0253	0.0133	0.0073	0.0135	0.0124
2agpg160[c] + atp[c] + hdca[c] -> amp[c] + pg160[c] + ppi[c]	b2836	0.0172	0.0048	0.0239	0.0065	0.0061	0.0256	0.0194	0.0175	0.0253	0.0133	0.0075	0.0135	0.0124
2agpg161[c] + atp[c] + hdcea[c] -> amp[c] + pg161[c] + ppi[c]	b2836	0.0172	0.0048	0.0239	0.0065	0.0061	0.0256	0.0194	0.0175	0.0253	0.0133	0.0073	0.0135	0.0124
2agpg180[c] + atp[c] + ocdca[c] -> amp[c] + pg180[c] + ppi[c]	b2836	0.0172	0.0048	0.0239	0.0065	0.0061	0.0256	0.0194	0.0175	0.0253	0.0133	0.0073	0.0135	0.0124
2agpg181[c] + atp[c] + ocdcea[c] -> amp[c] + pg181[c] + ppi[c]	b2836	0.0172	0.0048	0.0239	0.0065	0.0061	0.0256	0.0194	0.0175	0.0253	0.0133	0.0073	0.0135	0.0124
2dhguln[c] + h[c] + nadh[c] -> glcn[c] + nad[c]	b3553	0	0	0	0	0	0	0	0	0	0	0	0	0
2dhguln[c] + h[c] + nadph[c] -> glcn[c] + nadp[c]	b3553	0	0	0	0	0	0	0	0	0	0	0	0	0
2dhguln[c] + h[c] + nadh[c] -> idon-L[c] + nad[c]	b3553	0	0	0	0	0	0	0	0	0	0	0	0	0
2dhguln[c] + h[c] + nadph[c] -> idon-L[c] + nadp[c]	b3553	0	0	0	0	0	0	0	0	0	0	0	0	0
2mahmp[c] + h2o[c] -> 4ampm[c] + h[c] + pi[c]	b0446 b1134	0.0257	0.0072	0.0359	0.0098	0.0092	0.0383	0.0292	0.0263	0.038	0.02	0.0109	0.0203	0.0186
34dhpac[e] <=> 34dhpac[p]	b0241 b0929 b1377 b2215	0	0	0	0	0	0	0	0	0	0	0	0	0
3amac[c] + h[c] + h2o[c] -> msa[c] + nh4[c]	b1009	0	0	0	0	0	0	0	0	0	0	0	0	0
3amp[e] <=> 3amp[p]	b0241 b0929 b1377 b2215	0	0	0	0	0	0	0	0	0	0	0	0	0
3cmp[e] <=> 3cmp[p]	b0241 b0929 b1377 b2215	0	0	0	0	0	0	0	0	0	0	0	0	0
3gmp[e] <=> 3gmp[p]	b0241 b0929 b1377 b2215	0	0	0	0	0	0	0	0	0	0	0	0	0
3hdecACP[c] -> h2o[c] + tdec2eACP[c]	b0180 b0954	0.032	0.0465	0.1083	0.1039	0.0377	0.1716	0.0635	0.1567	0.1275	0.0257	0.0363	0.1326	0.1193
3hddecACP[c] -> h2o[c] + tddec2eACP[c]	b0180 b0954	0.033	0.0467	0.1093	0.1041	0.0381	0.121	0.0646	0.1579	0.129	0.0266	0.0368	0.1331	0.1202
3hcddec5eACP[c] -> h2o[c] + t3c5ddeceACP[c]	b0180 b0954	0.0126	0.0039	0.0178	0.0062	0.0044	0.0703	0.0141	0.013	0.0179	0.0101	0.0053	0.0108	0.0096
3hmrsACP[c] -> h2o[c] + tmrs2eACP[c]	b0180 b0954	0.0116	0.0309	0.0606	0.072	0.0198	0.0619	0.0108	0.1047	0.0655	0.0587	0.0183	0.0473	0.0449
3hcmrs7eACP[c] -> h2o[c] + t3c7mrseACP[c]	b0180 b0954	0.0126	0.0039	0.0178	0.0062	0.0044	0.0703	0.0141	0.013	0.0179	0.0101	0.0053	0.0108	0.0096
3hpalmACP[c] -> h2o[c] + tpalm2eACP[c]	b0180 b0954	0.0117	0.0314	0.0631	0.073	0.0199	0.0619	0.0109	0.1064	0.0655	0.0602	0.0183	0.0475	0.0451
3hcpalm9eACP[c] -> h2o[c] + t3c9palmeACP[c]	b0180 b0954	0.0742	0.007	0.0513	0.0138	0.0249	0.0692	0.0719	0.0237	0.0803	0.0711	0.0228	0.0581	0.0553
3hoctaACP[c] -> h2o[c] + toctd2eACP[c]	b0180 b0954	0.0135	0.0035	0.0385	0.0054	0.0041	0.0165	0.015	0.0119	0.0164	0.0093	0.0048	0.0111	0.0103
3hcvac11eACP[c] -> h2o[c] + t3c11vaceACP[c]	b0180 b0954	0.0116	0.0041	0.016	0.0063	0.0054	0.0193	0.015	0.0139	0.0221	0.011	0.0065	0.0112	0.0103
3haACP[c] -> but2eACP[c] + h2o[c]	b0180 b0954	0.0113	0.0398	0.0786	0.0939	0.0302	0.1402	0.0402	0.1342	0.0161	0.009	0.0275	0.1141	0.1023
3hhexACP[c] -> h2o[c] + thex2eACP[c]	b0180 b0954	0.0113	0.0398	0.0786	0.0939	0.0302	0.1402	0.0402	0.1342	0.0161	0.009	0.0275	0.1141	0.1023
3hoctACP[c] -> h2o[c] + toct2eACP[c]	b0180 b0954	0.0113	0.0398	0.0786	0.0939	0.0302	0.1402	0.0402	0.1342	0.0161	0.009	0.0275	0.1141	0.1023
3hcinnm[c] + h[c] + nadh[c] + o2[c] -> dhcinnm[c] + h2o[c] + nad[c]	b0347	0	0	0	0	0	0	0	0	0	0	0	0	0
3hpppn[c] + h[c] + nadh[c] + o2[c] -> dhpppn[c] + h2o[c] + nad[c]	b0347	0	0	0	0	0	0	0	0	0	0	0	0	0
3hpp[e] <=> 3hpp[p]	b0241 b0929 b1377 b2215	0	0	0	0	0	0	0	0	0	0	0	0	0
3hpp[c] + h[c] -> 3hpp[p] + h[p]		0	0	0	0	0	0	0	0	0	0	0	0	0
3dhguln[c] + atp[c] -> 3dhgulnp[c] + adp[c] + h[c]	b3580	0	0	0	0	0	0	0	0	0	0	0	0	0
3ump[p] + h2o[p] -> pi[p] + uri[p]	b4213	0	0	0	0	0	0	0	0	0	0	0	0	0
3cmp[p] + h2o[p] -> cytd[p] + pi[p]	b4213	0	0	0	0	0	0	0	0	0	0	0	0	0
3amp[p] + h2o[p] -> adn[p] + pi[p]	b4213	0	0	0	0	0	0	0	0	0	0	0	0	0
3gmp[p] + h2o[p] -> gsn[p] + pi[p]	b4213	0	0	0	0	0	0	0	0	0	0	0	0	0
3odecACP[c] + h[c] + nadph[c] <=> 3hdecACP[c] + nadp[c]	b1093	0.032	0.0465	0.1083	0.1039	0.0377	0.1716	0.0635	0.1567	0.1275	0.0257	0.0363	0.1326	0.1193
3oddecACP[c] + h[c] + nadph[c] <=> 3hddecACP[c] + nadp[c]	b1093	0.033	0.0467	0.1093	0.1041	0.0381	0.121	0.0646	0.1579	0.129	0.0266	0.0368	0.1331	0.1202
3ocddec5eACP[c] + h[c] + nadph[c] -> 3hcddec5eACP[c] + nadp[c]	b1093	0.0126	0.0039	0.0178	0.0062	0.0044	0.0703	0.0141	0.013	0.0179	0.0101	0.0053	0.0108	0.0096
3omrsACP[c] + h[c] + nadph[c] <=> 3hmrsACP[c] + nadp[c]	b1093	0.0594	0.0441	0.0853	0.112	0.0362	0.1034	0.0545	0.1492	0.1142	0.1094	0.0316	0.0867	0.0828
3ocmrs7eACP[c] + h[c] + nadph[c] -> 3hcmrs7eACP[c] + nadp[c]	b1093	0.0126	0.0039	0.0178	0.0062	0.0044	0.0703	0.0141	0.013	0.0179	0.0101	0.0053	0.0108	0.0096
3opalmACP[c] + h[c] + nadph[c] <=> 3hpalmACP[c] + nadp[c]	b1093	0.0117	0.0314	0.0631	0.073	0.0199	0.0619	0.0109	0.1064	0.0655	0.0602	0.0183	0.0475	0.0451
3ocpalm9eACP[c] + h[c] + nadph[c] -> 3hcpalm9eACP[c] + nadp[c]	b1093	0.0742	0.007	0.0513	0.0138	0.0249	0.0692	0.0719	0.0237	0.0803	0.0711	0.0228	0.0581	0.0553
3ooctdACP[c] + h[c] + nadph[c] <=> 3hoctaACP[c] + nadp[c]	b1093	0.0135	0.0035	0.0385	0.0054	0.0041	0.0165	0.015	0.0119	0.0164	0.0093	0.0048	0.0111	0.0103
3ocvac11eACP[c] + h[c] + nadph[c] -> 3hcvac11eACP[c] + nadp[c]	b1093	0.0116	0.0041	0.016	0.0063	0.0054	0.0193	0.015	0.0139	0.0221	0.011	0.0065	0.0112	0.0103
actACP[c] + h[c] + nadph[c] <=> 3haACP[c] + nadp[c]	b1093	0.0113	0.0398	0.0786	0.0939	0.0302	0.1402	0.0402	0.1342	0.0161	0.009	0.0275	0.1141	0.1023
3ohexACP[c] + h[c] + nadph[c] <=> 3hhexACP[c] + nadp[c]	b1093	0.0113	0.0398	0.0786	0.0939	0.0302	0.1402	0.0402	0.1342	0.0161	0.009	0.0275	0.1141	0.1023
3ooctACP[c] + h[c] + nadph[c] <=> 3hoctACP[c] + nadp[c]	b1093	0.0113	0.0398	0.0786	0.0939	0.0302	0.1402	0.0402	0.1342	0.0161	0.009	0.0275	0.1141	0.1023
h[c] + malACP[c] + ocACP[c] -> 3odecACP[c] + ACP[c] + co2[c]	b1095 b2323	0.032	0.0465	0.1083	0.1039	0.0377	0.1716	0.0635	0.1567	0.1275	0.0257	0.0363	0.1326	0.1193
dcaACP[c] + h[c] + malACP[c] -> 3oddecACP[c] + ACP[c] + co2[c]	b1095 b2323	0.033	0.0467	0.1093	0.1041	0.0381	0.121	0.0646	0.1579	0.129	0.0266	0.0368	0.1331	0.1202
cdec3eACP[c] + h[c] + malACP[c] -> 3ocddec5eACP[c] + ACP[c] + co2[c]	b2323	0.0126	0.0039	0.0178	0.0062	0.0044	0.0703	0.0141	0.013	0.0179	0.0101	0.0053	0.0108	0.0096
ddcaACP[c] + h[c] + malACP[c] -> 3omrsACP[c] + ACP[c] + co2[c]	b1095 b2323	0.0594	0.0441	0.0853	0.112	0.0362	0.1034	0.0545	0.1492	0.1142	0.1094	0.0316	0.0867	0.0828
cddec5eACP[c] + h[c] + malACP[c] -> 3ocmrs7eACP[c] + ACP[c] + co2[c]	b2323	0.0126	0.0039	0.0178	0.0062	0.0044	0.0703	0.0141	0.013	0.0179	0.0101	0.0053	0.0108	0.0096
h[c] + malACP[c] + myrsACP[c] -> 3opalmACP[c] + ACP[c] + co2[c]	b1095 b2323	0.0117	0.0314	0.0631	0.073	0.0199	0.0619	0.0109	0.1064	0.0655	0.0602	0.0183	0.0475	0.0451
h[c] + malACP[c] + tdeACP[c] -> 3ocpalm9eACP[c] + ACP[c] + co2[c]	b2323	0.0742	0.007	0.0513	0.0138	0.0249	0.0692	0.0719	0.0237	0.0803	0.0711	0.0228	0.0581	0.0553
h[c] + malACP[c] + palmACP[c] -> 3ooctdACP[c] + ACP[c] + co2[c]	b1095 b2323	0.0135	0.0035	0.0385	0.0054	0.0041	0.0165	0.015	0.0119	0.0164	0.0093	0.0048	0.0111	0.0103
h[c] + hdeACP[c] + malACP[c] -> 3ocvac11eACP[c] + ACP[c] + co2[c]	b1095	0.0116	0.0041	0.016	0.0063	0.0054	0.0193	0.015	0.0139	0.0221	0.011	0.0065	0.0112	0.0103
butACP[c] + h[c] + malACP[c] -> 3ohexACP[c] + ACP[c] + co2[c]	b1095 b2323	0.0113	0.0398	0.0786	0.0939	0.0302	0.1402	0.0402	0.1342	0.0161	0.009	0.0275	0.1141	0.1023
h[c] + hexACP[c] + malACP[c] -> 3ooctACP[c] + ACP[c] + co2[c]	b1095 b2323	0.0113	0.0398	0.0786	0.0939	0.0302	0.1402	0.0402	0.1342	0.0161	0.009	0.0275	0.1141	0.1023
coa[c] + oxadpcoa[c] -> accoa[c] + succoa[c]	b1397	0	0	0	0	0	0	0	0	0	0	0	0	0
atp[c] + h2o[c] + LalaDgluMdap[p] -> LalaDgluMdap[c] + adp[c] + h[c] + pi[c]	b1244 b1245 b1246 b1247 b1329	0.0047	0.0014	0.0068	0.0019	0.0017	0.0072	0.0055	0.0049	0.0069	0.0036	0.0021	0.0038	0.0035
LalaDgluMdap[e] <=> LalaDgluMdap[p]	b0241 b0929 b1377 b2215	0	0	0	0	0	0	0	0	0	0	0	0	0
3ump[e] <=> 3ump[p]	b0241 b0929 b1377 b2215	0	0	0	0	0	0	0	0	0	0	0	0	0
dopa[p] + h2o[p] + o2[p] -> 34dhpac[p] + h2o2[p] + nh4[p]	b1386	0	0	0	0	0	0	0	0	0	0	0	0	0
4hoxpacd[e] <=> 4hoxpacd[p]	b0241 b0929 b1377 b2215	0	0	0	0	0	0	0	0	0	0	0	0	0
h2o[c] + phthr[c] -> 4hthr[c] + pi[c]	b0004	0	0	0	0	0	0	0	0	0	0	0	0	0
LalaDgluMdapDala[c] + h2o[c] -> LalaDgluMdap[c] + ala-D[c]	b1192	0.0013	0.0004	0.0018	0.0005	0.0005	0.002	0.0018	0.0013	0.0019	0.001	0.0006	0.001	0.001
LalaDgluMdapDala[p] + h2o[p] -> LalaDgluMdap[p] + ala-D[p]		0.0011	0.0003	0.0016	0.0004	0.0004	0.0017	0.0013	0.0012	0.0017	0.0009	0.0005	0.0009	0.0008
atp[c] + h2o[c] + LalaDgluMdapDala[p] -> LalaDgluMdapDala[c] + adp[c] + h[c] + pi[c]	b1243 b1244 b1245 b1246 b1247	0.0023	0.0007	0.0033	0.0009	0.0008	0.0036	0.0027	0.0024	0.0034	0.0018	0.001	0.0019	0.0017
LalaDgluMdapDala[e] <=> LalaDgluMdapDala[p]	b0241 b0929 b1377 b2215	0	0	0	0	0	0	0	0	0	0	0	0	0
5dglcn[c] + h[c] + nadph[c] <=> glcn[c] + nadp[c]	b4266	0	0	0	0	0	0	0	0	0	0	0	0	0
5dglcn[p] + h[p] <=> 5dglcn[c] + h[c]	b4265	0	0	0	0	0	0	0	0	0	0	0	0	0
5dglcn[e] <=> 5dglcn[p]	b0241 b0929 b1377 b2215	0	0	0	0	0	0	0	0	0	0	0	0	0
dad-5[c] + h2o[c] -> 5drib[c] + ade[c]	b0159	0.0001	0.0001	0.0001	0.0001	0.0001	0.0002	0.0003	0.0001	0.0003	0.0001	0	0.0003	0.0002
5mtr[e] <=> 5mtr[p]	b0241 b0929 b1377 b2215	0	0	0	0	0	0	0	0	0	0	0	0	0
5mtr[c] + h[c] -> 5mtr[p] + h[p]		0	0	0	0	0	0	0	0	0	0	0	0	0
ru5p-D[c] <=> ara5p[c]	b2708 b3197	0.0239	0.0066	0.0124	0.02	0.0082	0.0208	0.0218	0.0223	0.0243	0.0253	0.0067	0.0197	0.0189
ACP[c] + atp[c] + ttdca[c] -> amp[c] + myrsACP[c] + ppi[c]	b1094 b2836	0.1404	0.0371	0.1895	0.0588	0.0524	0.2045	0.1588	0.1361	0.1971	0.1095	0.055	0.1046	0.0958
ACP[c] + atp[c] + ttdcea[c] -> amp[c] + ppi[c] + tdeACP[c]	b1094 b2836	0.1965	0.0406	0.2533	0.0789	0.0847	0.2046	0.2276	0.1493	0.268	0.1766	0.0753	0.1668	0.1435
ACP[c] + atp[c] + hdca[c] -> amp[c] + palmACP[c] + ppi[c]	b1094 b2836	0.2302	0.0472	0.2054	0.0898	0.0634	0.2272	0.2364	0.182	0.2277	0.152	0.0634	0.1326	0.1228
ACP[c] + atp[c] + hdcea[c] -> amp[c] + hdeACP[c] + ppi[c]	b1094 b2836	0.1637	0.0604	0.2045	0.1327	0.0659	0.2449	0.1904	0.2152	0.2713	0.1487	0.066	0.1367	0.1267
ACP[c] + atp[c] + ocdcea[c] -> amp[c] + octeACP[c] + ppi[c]	b1094 b2836	0.1109	0.0333	0.1555	0.0484	0.0443	0.1687	0.1335	0.1111	0.1644	0.0933	0.0487	0.0873	0.079
ACP[c] + atp[c] + ocdca[c] -> amp[c] + ocdcaACP[c] + ppi[c]	b1094 b2836	0.1096	0.0301	0.1634	0.0484	0.0476	0.1887	0.1632	0.1111	0.1644	0.093	0.0498	0.0912	0.079
ACP[c] + atp[c] + ddca[c] -> amp[c] + ddcaACP[c] + ppi[c]	b1094 b2836	0.1811	0.041	0.195	0.0763	0.0584	0.2294	0.174	0.1489	0.2146	0.2102	0.0603	0.1194	0.1271
ACP[c] + atp[c] + dca[c] -> amp[c] + dcaACP[c] + ppi[c]	b1094 b2836	0.0393	0.0113	0.0546	0.0162	0.014	0.0579	0.0443	0.0405	0.0574	0.0309	0.0167	0.0316	0.0292
ACP[c] + atp[c] + octa[c] -> amp[c] + ocACP[c] + ppi[c]	b1094 b2836	0.0465	0.0139	0.0656	0.0198	0.0167	0.0698	0.0524	0.0488	0.1494	0.0367	0.0198	0.0388	0.0356
aact[c] + h2o[c] + o2[c] -> h2o2[c] + mthgxl[c] + nh4[c]		0.4592	0.1409	0.3815	0.0028	0.0028	0.0077	0.0071	0.5167	2.291	2.1383	0.0006	0.191	0.1838
dtdp4aaddg[c] + unagamu[c] -> dtdp[c] + h[c] + unagamuf[c]	b4481	0	0	0	0	0	0	0	0	0	0	0	0	0
14glucan[c] -> malthx[c]	b1927	0	0	0	0	0	0	0	0	0	0	0	0	0
14glucan[p] -> malthx[p]	b3571	0	0	0	0	0	0	0	0	0	0	0	0	0
arbt6p[c] + h2o[c] -> g6p[c] + hqn[c]	b2901	0	0	0	0	0	0	0	0	0	0	0	0	0
4abut[c] + akg[c] -> glu-L[c] + sucsal[c]	b1302 b2662	1.2097	0.381	1.1528	0.8341	0.0074	1.3596	0.4789	1.3117	0.8008	1.0277	1.327	2.6771	2.537
4abutn[c] + h2o[c] + nad[c] -> 4abut[c] + 2 h[c] + nadh[c]	b1444	0.0029	0.001	0.003	0.0025	0.0023	0.0067	0.0062	0.0035	0.002	0.0026	0.0033	0.0068	0.0064
4abut[p] + h[p] -> 4abut[c] + h[c]	b2663	0	0	0	0	0	0	0	0	0	0	0	0	0
4abut[e] <=> 4abut[p]	b0241 b0929 b1377 b2215	0	0	0	0	0	0	0	0	0	0	0	0	0
acac[c] + accoa[c] -> aacoa[c] + ac[c]	b2221 b2222	0	0	0	0	0	0	0	0	0	0	0	0	0
2 accoa[c] <=> aacoa[c] + coa[c]	b2224 b2342 b3845	0.2076	0.0207	0.0344	0.089	0.0448	0.0497	0.1594	0.0695	0.2064	0.2227	0.0336	0.0661	0.071
accoa[c] + btcoa[c] <=> 3ohcoa[c] + coa[c]	b2342 b3845	0.2076	0.0207	0.0344	0.089	0.0448	0.0497	0.1594	0.0695	0.2064	0.2227	0.0336	0.0661	0.071
accoa[c] + hxcoa[c] <=> 3oocoa[c] + coa[c]	b2342 b3845	0.2076	0.0207	0.0344	0.089	0.0448	0.0497	0.1594	0.0695	0.2064	0.2227	0.0336	0.0661	0.071
accoa[c] + occoa[c] <=> 3odcoa[c] + coa[c]	b2342 b3845	0.1868	0.0141	0.0047	0.079	0.0373	0.0183	0.1361	0.047	0.095	0.206	0.0247	0.0476	0.054
accoa[c] + dcacoa[c] <=> 3oddcoa[c] + coa[c]	b2342 b3845	0.1732	0.0099	-0.0141	0.0726	0.0325	-0.0013	0.121	0.0328	0.0755	0.195	0.019	0.0363	0.0435
accoa[c] + ddcacoa[c] <=> 3otdcoa[c] + coa[c]	b2342 b3845	0.1468	0.0125	0.0099	0.0647	0.0344	0.0162	0.1311	0.0416	0.0903	0.1122	0.0241	0.0828	0.0809
accoa[c] + tdcoa[c] <=> 3ohdcoa[c] + coa[c]	b2342 b3845	0.0851	0.0089	-0.0262	0.056	0.0139	0.0173	0.0731	0.0291	0.028	0.0497	0.0065	0.0352	0.035
3oodcoa[c] + coa[c] <=> accoa[c] + pmtcoa[c]	b2342 b3845	0.0251	0.0075	0.0546	0.0118	0.0095	0.0359	0.03	0.0257	0.0385	0.0203	0.0113	0.0223	0.0205
acac[p] + h[p] <=> acac[c] + h[c]	b2223	0	0	0	0	0	0	0	0	0	0	0	0	0
acac[e] <=> acac[p]	b0241 b0929 b1377 b2215	0	0	0	0	0	0	0	0	0	0	0	0	0
acald[c] + coa[c] + nad[c] <=> accoa[c] + h[c] + nadh[c]	b0351 b1241	0.0588	0.0216	0.1036	0.2309	0.1035	0.0998	0.2188	0.0794	0.1097	0.1011	0.0597	0.0925	0.0814
acald[e] <=> acald[p]	b0241 b0929 b1377 b2215	0	0	0	0	0	0	0	0	0	0	0	0	0
acald[p] <=> acald[c]	s0001	0	0	0	0	0	0	0	0	0	0	0	0	0
accoa[c] + anth[c] -> acanth[c] + coa[c]	b1463	0	0	0	0	0	0	0	0	0	0	0	0	0
adocbip[c] + gtp[c] + h[c] -> agdpcbi[c] + ppi[c]	b1993	0	0	0	0	0	0	0	0	0	0	0	0	0
accoa[c] + atp[c] + hco3[c] -> adp[c] + h[c] + malcoa[c] + pi[c]	b0185 b2316 b3255 b3256	0.3454	0.3246	0.8141	0.731	0.2843	1.1995	0.5012	1.0996	0.7137	0.4005	0.2718	0.8833	0.8055
atp[c] + coa[c] + ppa[c] -> adp[c] + pi[c] + ppcoa[c]	b4069	0	0	0	0.1495	0	0.0055	0.2257	0.2182	0.2532	0.2263	0.0618	0.1698	0.1622
acgal1p[p] + h2o[p] -> acgal[p] + pi[p]		0	0	0	0	0	0	0	0	0	0	0	0	0
acgal1p[e] <=> acgal1p[p]	b0241 b0929 b1377 b2215	0	0	0	0	0	0	0	0	0	0	0	0	0
acgal[e] <=> acgal[p]	b0241 b0929 b1377 b2215	0	0	0	0	0	0	0	0	0	0	0	0	0
acgam1p[p] + h2o[p] -> acgam[p] + pi[p]		0	0	0	0	0	0	0	0	0	0	0	0	0
acgam1p[e] <=> acgam1p[p]	b0241 b0929 b1377 b2215	0	0	0	0	0	0	0	0	0	0	0	0	0
acgam[c] + atp[c] -> acgam6p[c] + adp[c] + h[c]	b1119	0.0852	0.0249	0.1236	0.0337	0.0307	0.1316	0.0998	0.0896	0.1261	0.066	0.0374	0.0719	0.0641
uacgam[c] + udcpp[c] -> ump[c] + unaga[c]	b3784	0	0	0	0	0	0	0	0	0	0	0	0	0
pep[c] + acgam[p] -> acgam6p[c] + pyr[c]	b0679 b1101 b2415 b2416 b2417	0	0	0	0	0	0	0	0	0	0	0	0	0
acgam[e] <=> acgam[p]	b0241 b0929 b1377 b2215	0	0	0	0	0	0	0	0	0	0	0	0	0
acglu[c] + atp[c] -> acg5p[c] + adp[c]	b3959	0.2268	0.0649	0.1601	0.234	0.0808	0.2305	0.2239	0.2992	0.3365	0.3157	0.0742	0.1949	0.1857
accoa[c] + glu-L[c] -> acglu[c] + coa[c] + h[c]	b2818	0.2268	0.0649	0.1601	0.234	0.0808	0.2305	0.2239	0.2992	0.3365	0.3157	0.0742	0.1949	0.1857
2obut[c] + h[c] + pyr[c] -> 2ahbut[c] + co2[c]	b0077 b0078 b3670 b3671	0.1787	0.0494	0.0922	0.1493	0.0613	0.155	0.163	0.1663	0.1816	0.1891	0.0499	0.1471	0.1415
ac[c] + atp[c] <=> actp[c] + adp[c]	b1849 b2296 b3115	-1.2224	0.0929	-0.2999	0.4895	-0.2565	-0.0729	-0.2829	0.2125	0.3377	0.1514	0.1356	-0.2526	-0.6528
h[c] + 2 pyr[c] -> alac-S[c] + co2[c]	b0077 b0078 b3670 b3671	0.5376	0.1487	0.2775	0.4493	0.1844	0.4666	0.4904	0.5005	0.5464	0.5692	0.15	0.4427	0.4258
acmum6p[c] + h2o[c] -> acgam6p[c] + lac-D[c]	b2428	0.0852	0.0249	0.1236	0.0337	0.0307	0.1316	0.0998	0.0896	0.1261	0.066	0.0374	0.0719	0.0641
uacmamu[c] + unaga[c] -> h[c] + udp[c] + unagamu[c]	b3794	0	0	0	0	0	0	0	0	0	0	0	0	0
pep[c] + acmana[p] -> acmanap[c] + pyr[c]	b1817 b1818 b1819 b2415 b2416	0	0	0	0	0	0	0	0	0	0	0	0	0
acmana[e] <=> acmana[p]	b0241 b0929 b1377 b2215	0	0	0	0	0	0	0	0	0	0	0	0	0
pep[c] + acmum[p] -> acmum6p[c] + pyr[c]	b2415 b2416 b2417 b2429	0	0	0	0	0	0	0	0	0	0	0	0	0
acmum[e] -> acmum[p]	b0241 b0929 b1377 b2215	0	0	0	0	0	0	0	0	0	0	0	0	0
acnam[p] + h[p] -> acnam[c] + h[c]	b3224	0	0	0	0	0	0	0	0	0	0	0	0	0
acnam[e] <=> acnam[p]	b0929 b2215 b4311	0	0	0	0	0	0	0	0	0	0	0	0	0
acnam[c] -> acmana[c] + pyr[c]	b3225	0	0	0	0	0	0	0	0	0	0	0	0	0
btcoa[c] + fad[c] <=> b2coa[c] + fadh2[c]	b0221	-0.2076	-0.0207	-0.0344	-0.089	-0.0448	-0.0497	-0.1594	-0.0695	-0.2064	-0.2227	-0.0336	-0.0661	-0.071
fad[c] + hxcoa[c] <=> fadh2[c] + hx2coa[c]	b0221	-0.2076	-0.0207	-0.0344	-0.089	-0.0448	-0.0497	-0.1594	-0.0695	-0.2064	-0.2227	-0.0336	-0.0661	-0.071
fad[c] + occoa[c] <=> fadh2[c] + oc2coa[c]	b0221	-0.2076	-0.0207	-0.0344	-0.089	-0.0448	-0.0497	-0.1594	-0.0695	-0.2064	-0.2227	-0.0336	-0.0661	-0.071
dcacoa[c] + fad[c] <=> dc2coa[c] + fadh2[c]	b0221	-0.1868	-0.0141	-0.0047	-0.079	-0.0373	-0.0183	-0.1361	-0.047	-0.095	-0.206	-0.0247	-0.0476	-0.054
ddcacoa[c] + fad[c] <=> dd2coa[c] + fadh2[c]	b0221	-0.1732	-0.0099	0.0141	-0.0726	-0.0325	0.0013	-0.121	-0.0328	-0.0755	-0.195	-0.019	-0.0363	-0.0435
fad[c] + tdcoa[c] <=> fadh2[c] + td2coa[c]	b0221	-0.0852	-0.0094	0.0236	-0.0571	-0.0139	-0.0173	-0.0733	-0.0308	-0.028	-0.0512	-0.0066	-0.0354	-0.0352
fad[c] + pmtcoa[c] <=> fadh2[c] + hdd2coa[c]	b0221	-0.0552	0.0138	0.0386	0.0138	-0.0016	0.0131	-0.0457	0.0472	0.0078	-0.0119	0.0029	-0.006	-0.0068
fad[c] + stcoa[c] <=> fadh2[c] + od2coa[c]	b0221	0.0135	0.0035	0.0385	0.0054	0.0041	0.0165	0.015	0.0119	0.0164	0.0093	0.0048	0.0111	0.0103
ACP[c] + accoa[c] <=> acACP[c] + coa[c]	b1091 b1094	-0.0497	-0.0137	-0.0694	-0.0179	-0.018	-0.0738	-0.0558	-0.0501	-0.0732	-0.0391	-0.021	-0.0385	-0.0352
acorn[c] + h2o[c] -> ac[c] + orn[c]	b3957	0.2111	0.0598	0.136	0.1674	0.0753	0.2068	0.206	0.2006	0.2237	0.2157	0.0673	0.1819	0.1739
atp[c] + h2o[c] + acolipa[p] -> adp[c] + h[c] + pi[c] + acolipa[e]	b3199 b3200 b3201 b4261 b4262	0	0	0	0	0	0	0	0	0	0	0	0	0
acon-T[c] <=> acon-C[c]	s0001	0	0	0	0	0	0	0	0	0	0	0	0	0
acon-T[c] + amet[c] -> aconm[c] + ahcys[c]	b1519	0	0	0	0	0	0	0	0	0	0	0	0	0
cit[c] <=> acon-C[c] + h2o[c]	b0118 b1276	2.5199	1.1546	2.1268	3.3128	2.0068	6.1209	4.8573	2.7059	1.9078	2.3744	2.4421	4.8373	4.5877
acon-C[c] + h2o[c] <=> icit[c]	b0118 b1276	2.5199	1.1546	2.1268	3.3128	2.0068	6.1209	4.8573	2.7059	1.9078	2.3744	2.4421	4.8373	4.5877
acorn[c] + akg[c] <=> acg5sa[c] + glu-L[c]	b1748 b3359	-0.2111	-0.0598	-0.136	-0.1674	-0.0753	-0.2068	-0.206	-0.2006	-0.2237	-0.2157	-0.0673	-0.1819	-0.1739
ddcaACP[c] + h[c] + pi[c] -> ACP[c] + ddcap[c]	b1090 b1094	0.0288	0.0081	0.0401	0.011	0.0103	0.0428	0.0326	0.0294	0.0425	0.0224	0.0122	0.0227	0.0208
h[c] + myrsACP[c] + pi[c] -> ACP[c] + ttdcap[c]	b1090 b1094	0.0288	0.0081	0.0401	0.011	0.0103	0.0428	0.0326	0.0294	0.0425	0.0224	0.0122	0.0227	0.0208
h[c] + pi[c] + tdeACP[c] -> ACP[c] + ttdceap[c]	b1090 b1094	0.0288	0.0081	0.0401	0.011	0.0103	0.0428	0.0326	0.0294	0.0425	0.0224	0.0122	0.0227	0.0208
h[c] + palmACP[c] + pi[c] -> ACP[c] + hdcap[c]	b1090 b1094	0.0288	0.0081	0.0401	0.011	0.0103	0.0429	0.0326	0.0294	0.0425	0.0224	0.0122	0.0227	0.0208
h[c] + hdeACP[c] + pi[c] -> ACP[c] + hdceap[c]	b1090 b1094	0.0288	0.0081	0.0401	0.011	0.0103	0.0429	0.0326	0.0294	0.0425	0.0224	0.0122	0.0227	0.0208
h[c] + ocdcaACP[c] + pi[c] -> ACP[c] + ocdcap[c]	b1090 b1094	0.0416	0.0117	0.058	0.0159	0.0149	0.062	0.0472	0.0425	0.0615	0.0324	0.0177	0.0328	0.0301
h[c] + octeACP[c] + pi[c] -> ACP[c] + ocdceap[c]	b1090 b1094	0.0416	0.0117	0.058	0.0159	0.0149	0.062	0.0472	0.0425	0.0615	0.0324	0.0177	0.0328	0.0301
apoACP[c] + coa[c] -> ACP[c] + h[c] + pap[c]	b2563 b3475	0	0	0	0	0	0	0	0	0	0	0	0	0
ac[c] + atp[c] + coa[c] -> accoa[c] + amp[c] + ppi[c]	b4069	0	0	0	0	0	0	0	0	0	0	0	0	0
acser[e] <=> acser[p]	b0241 b0929 b1377 b2215	0	0	0	0	0	0	0	0	0	0	0	0	0
acser[c] -> acser[p]	b1533 b2578	0	0	0	0	0	0	0	0	0	0	0	0	0
ac[p] + h[p] <=> ac[c] + h[c]		-4.5323	-0.1169	-2.6198	0	-1.1052	-2.264	-2.1045	-0.6995	-0.7996	-0.7281	-0.1265	-1.4968	-1.4967
ac[p] + na1[p] -> ac[c] + na1[c]	b4067	0	0	0	0	0	0	0	0	0	0	0	0	0
ac[e] <=> ac[p]	b0241 b0929 b1377 b2215	-4.5323	-0.1169	-2.6198	0	-1.1052	-2.264	-2.1045	-0.6995	-0.7996	-0.7281	-0.1265	-1.4968	-1.4967
adn[c] + h[c] + h2o[c] -> ins[c] + nh4[c]	b1623	0.0052	0.005	0.024	0.0074	0.0058	0.0083	0.0179	0.0162	0.0077	0.004	0.0067	0.0043	0.0039
4adcho[c] -> 4abz[c] + h[c] + pyr[c]	b1096	0.0004	0.0001	0.0002	0.0003	0.0001	0.0004	0.0004	0.0004	0.0004	0.0004	0.0001	0.0003	0.0003
chor[c] + gln-L[c] -> 4adcho[c] + glu-L[c]	b1812 b3360	0.0004	0.0001	0.0002	0.0003	0.0001	0.0004	0.0004	0.0004	0.0004	0.0004	0.0001	0.0003	0.0003
ade[c] + h[c] + h2o[c] -> hxan[c] + nh4[c]	b3665	0.0052	0.0017	0.008	0.0025	0.0019	0.0079	0.006	0.0054	0.0077	0.004	0.0026	0.0043	0.0039
ade[p] + h[p] <=> ade[c] + h[c]	b3654 b3714	0	0	0	0	0	0	0	0	0	0	0	0	0
ade[e] <=> ade[p]	b0241 b0929 b1377 b2215	0	0	0	0	0	0	0	0	0	0	0	0	0
amp[c] + atp[c] <=> 2 adp[c]	b0474	3.9405	1.087	4.9693	1.9058	1.2905	4.537	4.4488	3.5091	5.0443	3.1031	1.4211	3.1124	2.9038
amp[c] + gtp[c] <=> adp[c] + gdp[c]	b0474	0	0	0	0	0	0	0	0	0	0	0	0	0
amp[c] + itp[c] <=> adp[c] + idp[c]	b0474	-0.0129	-0.0036	-0.0179	-0.0049	-0.0046	-0.0192	-0.0146	-0.0131	-0.019	-0.01	-0.0055	-0.0101	-0.0093
amet[c] + h[c] -> ametam[c] + co2[c]	b0120	0	0	0	0	0	0	0	0	0	0	0	0	0
atp[c] -> camp[c] + ppi[c]	b3806	0.0257	0.0072	0.0359	0.0098	0.0092	0.0383	0.0292	0.0263	0.038	0.02	0.0109	0.0203	0.0186
adn[c] + atp[c] -> adp[c] + amp[c] + h[c]	b0474	0.0129	0.1328	0.1207	0.0227	0.0093	0.0192	0.0292	0.0263	0.019	0.01	0.0109	0.0102	0.0186
adn[c] + h2o[c] -> ade[c] + rib-D[c]	b0030	0.0129	0.0036	0.0179	0.0049	0.0046	0.0192	0.0146	0.0131	0.019	0.01	0.0055	0.0101	0.0093
adn[p] + h[p] -> adn[c] + h[c]	b2393 b2964	0	0	0	0	0	0	0	0	0	0	0	0	0
adn[p] + h[p] <=> adn[c] + h[c]	b2406	0	0	0	0	0	0	0	0	0	0	0	0	0
adn[e] <=> adn[p]	b0411	0	0	0	0	0	0	0	0	0	0	0	0	0
adocbi[c] + atp[c] -> adocbip[c] + adp[c] + h[c]	b1993	0	0	0	0	0	0	0	0	0	0	0	0	0
agdpcbi[c] + rdmbzi[c] -> adocbl[c] + gmp[c] + h[c]	b1992	0	0	0	0	0	0	0	0	0	0	0	0	0
atp[c] + h2o[c] + adocbl[p] -> adocbl[c] + adp[c] + h[c] + pi[c]	b0158 b1709 b1711	0	0	0	0	0	0	0	0	0	0	0	0	0
adocbl[e] + h[p] -> h[c] + adocbl[p]	b1252 b3005 b3006 b3966	0	0	0	0	0	0	0	0	0	0	0	0	0
adprib[c] + h2o[c] -> amp[c] + 2 h[c] + r5p[c]	b3034 b3397	0.0064	0.0018	0.009	0.0025	0.0023	0.0096	0.0073	0.0066	0.0095	0.005	0.0027	0.0051	0.0047
ade[c] + prpp[c] -> amp[c] + ppi[c]	b0469	0.4803	0.0072	0.0359	0.0098	0.0227	0.0915	0.6453	0.1093	0.3942	0.0495	0.0655	0.3579	0.3371
aps[c] + atp[c] -> adp[c] + h[c] + paps[c]	b2750	0.1614	0.0454	1.0057	0.1317	0.0552	0.1452	0.1614	0.1511	0.1678	0.1673	0.1191	0.1323	0.1268
dcamp[c] <=> amp[c] + fum[c]	b1131	0.2265	0.0644	0.1613	0.1767	0.0812	0.2286	0.2206	0.2153	0.2507	0.2294	0.0708	0.1883	0.1793
25aics[c] <=> aicar[c] + fum[c]	b1131	0.3297	0.0898	0.2104	0.2424	0.1104	0.3017	0.3021	0.3072	0.373	0.338	0.3887	0.2601	0.251
asp-L[c] + gtp[c] + imp[c] -> dcamp[c] + gdp[c] + 2 h[c] + pi[c]	b4177	0.2265	0.0644	0.1613	0.1767	0.0812	0.2286	0.2206	0.2153	0.2507	0.2294	0.0708	0.1883	0.1793
acgam6p[c] + h2o[c] -> ac[c] + gam6p[c]	b0677	0.1704	0.0498	0.2471	0.0673	0.0615	0.2631	0.1997	0.1793	0.2523	0.132	0.0748	0.1438	0.1281
anhgm3p[c] + h2o[c] -> LalaDgluMdap[c] + anhgm[c]	b0110	0.0667	0.0136	0.0673	0.001	0.0167	0.0716	0.0542	0.0027	0.0038	0.002	0.017	0.0568	0.0502
anhgm3p[p] + h2o[p] -> LalaDgluMdap[p] + anhgm[p]	b2435 b2817 b4169	0.0035	0.001	0.0051	0.0014	0.0013	0.0055	0.0041	0.0037	0.0052	0.0027	0.0016	0.0029	0.0027
anhgm3p[c] + h2o[c] -> acgam[c] + anhm3p[c]	b1107	0.0026	0.0008	0.0038	0.0263	0.0009	0.004	0.003	0.0702	0.0988	0.0518	0.0046	0.0021	0.002
anhgm3p[p] + h[p] -> anhgm3p[c] + h[c]	b0433	0.0477	0.0139	0.0692	0.0188	0.0172	0.0736	0.0558	0.0502	0.0707	0.0367	0.021	0.0391	0.0359
anhgm4p[c] + h2o[c] -> LalaDgluMdapDala[c] + anhgm[c]	b0110	0.0013	0.0004	0.0018	0.0005	0.0005	0.002	0.0015	0.0013	0.0019	0.001	0.0006	0.001	0.001
anhgm4p[p] + h2o[p] -> LalaDgluMdapDala[p] + anhgm[p]	b2435 b2817 b4169	0.0034	0.001	0.005	0.0014	0.0012	0.0053	0.004	0.0036	0.0051	0.0026	0.0015	0.0028	0.0026
anhgm4p[c] + h2o[c] -> ala-D[c] + anhgm3p[c]	b1192	0.0216	0.0004	0.0018	0.0086	0.0005	0.002	0.0015	0.0227	0.032	0.0171	0.0006	0.0198	0.0163
anhgm4p[p] + h2o[p] -> ala-D[p] + anhgm3p[p]		0.0025	0.0007	0.0036	0.001	0.0009	0.0038	0.0029	0.0026	0.0037	0.0019	0.0011	0.002	0.0019
anhgm4p[c] + h2o[c] -> acgam[c] + anhm4p[c]	b1107	0.0076	0.0082	0.0405	0.003	0.0101	0.0432	0.033	0.008	0.0113	0.0059	0.0123	0.0062	0.0057
anhgm4p[p] + h[p] -> anhgm4p[c] + h[c]	b0433	0.0305	0.0089	0.0442	0.0121	0.011	0.0471	0.0359	0.0321	0.0451	0.0239	0.0134	0.027	0.0229
anhgm[c] + h2o[c] -> acgam[c] + anhm[c]	b1107	0.075	0.016	0.0792	0.0043	0.0197	0.0843	0.0639	0.0114	0.0161	0.0084	0.0206	0.0635	0.0564
adphep-DD[c] -> adphep-LD[c]	b3619	0	0	0	0	0	0	0	0	0	0	0	0	0
agm[c] + h2o[c] -> ptrc[c] + urea[c]	b2937	0	0	0	0	0	0	0	0	0	0	0	0	0
anhgm[p] + h[p] -> anhgm[c] + h[c]	b0433	0.007	0.002	0.0101	0.0028	0.0025	0.0108	0.0082	0.0074	0.0103	0.0054	0.0031	0.0057	0.0052
agm[e] <=> agm[p]	b0241 b0929 b1377 b2215	0	0	0	0	0	0	0	0	0	0	0	0	0
1ddecg3p[c] + ddcaACP[c] -> ACP[c] + pa120[c]	b3018	0.0516	0.0145	0.0736	0.0244	0.021	0.0851	0.0629	0.0524	0.0767	0.0437	0.0214	0.0627	0.0636
1tdecg3p[c] + myrsACP[c] -> ACP[c] + pa140[c]	b3018	0.0444	0.0111	0.0576	0.0191	0.017	0.0639	0.0502	0.0409	0.0606	0.034	0.0166	0.0319	0.0292
1tdec7eg3p[c] + tdeACP[c] -> ACP[c] + pa141[c]	b3018	0.0417	0.0116	0.074	0.0258	0.0229	0.0645	0.0558	0.043	0.0648	0.0378	0.018	0.0394	0.0303
1hdecg3p[c] + palmACP[c] -> ACP[c] + pa160[c]	b3018	0.0885	0.0304	0.0791	0.0689	0.0304	0.098	0.087	0.112	0.1004	0.0814	0.0275	0.0642	0.0602
1hdec9eg3p[c] + hdeACP[c] -> ACP[c] + pa161[c]	b3018	0.0874	0.0244	0.084	0.0603	0.0335	0.1091	0.0945	0.0862	0.1268	0.0844	0.0303	0.0715	0.0672
1odecg3p[c] + ocdcaACP[c] -> ACP[c] + pa180[c]	b3018	0.0422	0.0113	0.074	0.0195	0.019	0.0739	0.0672	0.0418	0.0619	0.0362	0.0191	0.0359	0.0307
1odec11eg3p[c] + octeACP[c] -> ACP[c] + pa181[c]	b3018	0.0419	0.0133	0.0589	0.02	0.018	0.0652	0.0524	0.0428	0.0647	0.0371	0.0194	0.034	0.0307
acg5sa[c] + nadp[c] + pi[c] <=> acg5p[c] + h[c] + nadph[c]	b3958	-0.2268	-0.0649	-0.1601	-0.234	-0.0808	-0.2305	-0.2239	-0.2992	-0.3365	-0.3157	-0.0742	-0.1949	-0.1857
ag[c] + h[e] -> h[c] + ag[e]	b0572 b0573 b0574 b0575	0	0	0	0	0	0	0	0	0	0	0	0	0
ahcys[c] + h2o[c] -> ade[c] + rhcys[c]	b0159	0.4261	0.1216	0.0629	0.0015	0.002	0.0065	0.59	0.0674	0.3141	0.0044	0.0474	0.311	0.3014
10fthf[c] + aicar[c] <=> fprica[c] + thf[c]	b4006	0.388	0.1059	0.2405	0.2911	0.1304	0.3523	0.3552	0.3615	0.4323	0.3997	0.405	0.3081	0.2971
air[c] + atp[c] + hco3[c] -> 5caiz[c] + adp[c] + h[c] + pi[c]	b0522	0.3297	0.0898	0.2104	0.2424	0.1104	0.3017	0.3021	0.3072	0.373	0.338	0.3887	0.2601	0.251
5aizc[c] <=> 5caiz[c]	b0523	-0.3297	-0.0898	-0.2104	-0.2424	-0.1104	-0.3017	-0.3021	-0.3072	-0.373	-0.338	-0.3887	-0.2601	-0.251
akg[c] + coa[c] + nad[c] -> co2[c] + nadh[c] + succoa[c]	b0116 b0726 b0727	0.649	0.2146	0.6327	0.6802	0.4853	0.921	0.4577	0.7786	0.435	0.6467	0.7067	1.6157	1.5271
akg[p] + h[p] <=> akg[c] + h[c]	b2587	0	0	0	0	0	0	0	0	0	0	0	0	0
akg[e] <=> akg[p]	b0241 b0929 b1377 b2215	0	0	0	0	0	0	0	0	0	0	0	0	0
alaala[c] + h2o[c] -> 2 ala-D[c]	b1488	0.0257	0.0072	0.0359	0.0098	0.0092	0.0383	0.0292	0.0263	0.038	0.02	0.0109	0.0203	0.0186
atp[c] + h2o[c] + alaala[p] -> adp[c] + alaala[c] + h[c] + pi[c]	b1483 b1484 b1485 b1486 b1487 b3540 b3541 b3542 b3543 b3544	0.0475	0.0139	0.069	0.0187	0.0171	0.0734	0.0556	0.05	0.0704	0.0365	0.0209	0.039	0.0357
2 ala-D[c] + atp[c] <=> adp[c] + alaala[c] + h[c] + pi[c]	b0092 b0381	0.0805	0.0229	0.0993	0.0391	0.0287	0.1114	0.089	0.0818	0.1111	0.0675	0.0322	0.0673	0.0605
alaala[e] <=> alaala[p]	b0241 b0929 b1377 b2215	0	0	0	0	0	0	0	0	0	0	0	0	0
LalaDglu[c] <=> LalaLglu[c]	b1325	0.0065	0.0019	0.0094	0.0026	0.0023	0.0102	0.0083	0.0068	0.0096	0.005	0.0029	0.0053	0.0049
ala-L[c] <=> ala-D[c]	b1190 b4053	0.1106	0.1377	0.1277	0.5467	0.0377	0.4192	0.1036	0.4147	0.1724	0.0901	0.0415	0.101	0.0656
ala-D[c] + pydx5p[c] -> pyam5p[c] + pyr[c]	b0870 b2551	0.0775	0.0166	0.0798	0.0363	0.0274	0.1173	0.0588	0.0806	0.1149	0.0595	0.0227	0.0425	0.0388
akg[c] + ala-L[c] <=> glu-L[c] + pyr[c]	b2290 b2379	0	0	0	0	0	0	0	0	0	0	0	0	0
ala-L[c] + pydx5p[c] -> pyam5p[c] + pyr[c]	b0870 b2551	0.026	0.0168	0.0801	0.0122	0.0092	0.0393	0.0593	0.027	0.0385	0.02	0.0228	0.0429	0.0392
ala-L[c] + atp[c] + trnaala[c] -> alatrna[c] + amp[c] + ppi[c]	b2697	0	0	0	0	0	0	0	0	0	0	0	0	0
atp[c] + h2o[c] + ala-L[p] -> adp[c] + ala-L[c] + h[c] + pi[c]	b3454 b3455 b3456 b3457 b3460	0.0172	0.0048	0.0239	0.0065	0.0061	0.0256	0.0194	0.0175	0.0253	0.0133	0.0073	0.0135	0.0124
ala-L[p] + h[p] -> ala-L[c] + h[c]	b4208	0	0	0	0	0	0	0	0	0	0	0	0	0
ala-L[p] + h[p] <=> ala-L[c] + h[c]		-0.0172	-0.0048	-0.0239	-0.0065	-0.0061	-0.0256	-0.0194	-0.0175	-0.0253	-0.0133	-0.0073	-0.0135	-0.0124
ala-L[p] + na1[p] -> ala-L[c] + na1[c]	b0007	0	0	0	0	0	0	0	0	0	0	0	0	0
ala-L[e] <=> ala-L[p]	b0241 b0929 b1377 b2215	0	0	0	0	0	0	0	0	0	0	0	0	0
glyald[c] + h[c] + nadh[c] <=> glyc[c] + nad[c]	b0356	0	0	0	0	0	0	0	0	0	0	0	0	0
etoh[c] + nad[c] <=> acald[c] + h[c] + nadh[c]	b0356 b1241 b1478	0	0	0	0	0	0	0	0	0	0	0	0	0
h2o[c] + nad[c] + pacald[c] <=> 2 h[c] + nadh[c] + pac[c]	b1385	0	0	0	0	0	0	0	0	0	0	0	0	0
acald[c] + h2o[c] + nad[c] -> ac[c] + 2 h[c] + nadh[c]	b1300	0.0367	0.0036	0.0837	0.0053	0.0192	0.0194	0.0146	0.0131	0.0211	0.01	0.0076	0.011	0.0103
acald[c] + h2o[c] + nadp[c] -> ac[c] + 2 h[c] + nadph[c]	b3588	0.0137	0.0036	0.0197	0.0049	0.0053	0.1742	0.0251	0.0369	0.0601	0.0102	0.0055	0.0102	0.0093
h2o[c] + nadp[c] + ppal[c] -> 2 h[c] + nadph[c] + ppa[c]	b3588	0	0	0	0	0	0	0	0	0	0	0	0	0
btal[c] + h2o[c] + nad[c] -> but[c] + 2 h[c] + nadh[c]		0	0	0	0	0	0	0	0	0	0	0	0	0
all-D[c] + atp[c] -> adp[c] + all6p[c] + h[c]	b4084	0	0	0	0	0	0	0	0	0	0	0	0	0
all6p[c] <=> allul6p[c]	b4090	0	0	0	0	0	0	0	0	0	0	0	0	0
alltt[c] + 2 h[c] + 2 h2o[c] -> co2[c] + 2 nh4[c] + urdglyc[c]	b0516	0.0542	0.0136	0.0682	0.0122	0.0159	0.0627	0.0508	0.0507	0.093	0.0464	0.3119	0.0333	0.0328
alltn[c] + h2o[c] -> alltt[c] + h[c]	b0512	0.0542	0.0136	0.0682	0.0122	0.0159	0.0627	0.0508	0.0507	0.093	0.0464	0.3119	0.0333	0.0328
alltn[p] + h[p] <=> alltn[c] + h[c]	b0511	0	0	0	0	0	0	0	0	0	0	0	0	0
alltn[e] <=> alltn[p]	b0241 b0929 b1377 b2215	0	0	0	0	0	0	0	0	0	0	0	0	0
allul6p[c] <=> f6p[c]	b4085	0	0	0	0	0	0	0	0	0	0	0	0	0
atp[c] + h2o[c] + all-D[p] -> adp[c] + all-D[c] + h[c] + pi[c]	b4086 b4087 b4088	0	0	0	0	0	0	0	0	0	0	0	0	0
all-D[e] <=> all-D[p]	b0241 b0929 b1377 b2215	0	0	0	0	0	0	0	0	0	0	0	0	0
alpp[p] + pe160[p] -> 2agpe160[p] + lpp[p]	b0657 b1677	0	0	0	0	0	0	0	0	0	0	0	0	0
alpp[p] + pg160[p] -> 2agpg160[p] + lpp[p]	b0657 b1677	0	0	0	0	0	0	0	0	0	0	0	0	0
h[c] + mthgxl[c] + nadph[c] -> acetol[c] + nadp[c]	b0207 b1781 b3001 b3012	0	0	0	0	0	0	0	0	0	0	0	0	0
acetol[c] + h[c] + nadh[c] -> 12ppd-R[c] + nad[c]	b3945	0	0	0	0	0	0	0	0	0	0	0	0	0
altrn[c] -> 2ddglcn[c] + h2o[c]	b3091	0	0	0	0	0	0	0	0	0	0	0	0	0
anhm3p[c] + h2o[c] -> LalaDgluMdap[c] + anhm[c]	b0110	0.0039	0.0011	0.0056	0.0268	0.0014	0.006	0.0045	0.0715	0.1007	0.0528	0.0051	0.0032	0.0029
anhm4p[c] + h2o[c] -> LalaDgluMdapDala[c] + anhm[c]	b0110	0.0063	0.0078	0.0387	0.0025	0.0097	0.0413	0.0315	0.0067	0.0094	0.0049	0.0117	0.0052	0.0048
anhm4p[c] + h2o[c] -> ala-D[c] + anhm3p[c]	b1192	0.0013	0.0004	0.0018	0.0005	0.0005	0.002	0.0015	0.0013	0.0019	0.001	0.0006	0.001	0.001
malt[c] + malttr[c] -> glc-D[c] + maltttr[c]	b3416	0	0	0	0	0	0	0	0	0	0	0	0	0
malt[c] + maltttr[c] -> glc-D[c] + maltpt[c]	b3416	0	0	0	0	0	0	0	0	0	0	0	0	0
malt[c] + maltpt[c] -> glc-D[c] + malthx[c]	b3416	0	0	0	0	0	0	0	0	0	0	0	0	0
malt[c] + malthx[c] -> glc-D[c] + malthp[c]	b3416	0	0	0	0	0	0	0	0	0	0	0	0	0
acmanap[c] <=> acgam6p[c]	b3223	0	0	0	0	0	0	0	0	0	0	0	0	0
acmana[c] + atp[c] -> acmanap[c] + adp[c] + h[c]	b3222	0	0	0	0	0	0	0	0	0	0	0	0	0
8aonn[c] + amet[c] <=> amob[c] + dann[c]	b0774	0	0	0	0	0	0	0	0	0	0	0	0	0
2dmmql8[c] + amet[c] -> ahcys[c] + h[c] + mql8[c]	b3833	0	0	0	0	0	0	0	0	0	0	0	0	0
air[c] + h2o[c] + nad[c] -> 4ampm[c] + 2 for[c] + 3 h[c] + nadh[c]	b3994	0.0001	0	0.0001	0.0001	0	0.0001	0.0001	0.0001	0.0001	0.0001	0	0.0001	0.0001
amp[c] + h2o[c] -> ade[c] + r5p[c]	b1982	0.0129	0.0036	0.0179	0.0049	0.0046	0.0192	0.0146	0.0131	0.019	0.01	0.0055	0.0101	0.0093
cgly[c] + h2o[c] -> cys-L[c] + gly[c]	b0237 b0932 b2523 b4260	0.0182	0.0051	0.0253	0.0069	0.0065	0.0271	0.0206	0.0186	0.0268	0.0141	0.0077	0.0143	0.0131
h2o[c] + progly[c] -> gly[c] + pro-L[c]	b0237 b0932 b2523 b4260	0	0	0	0	0	0	0	0	0	0	0	0	0
amp[e] <=> amp[p]	b0241 b0929 b1377 b2215	0	0	0	0	0	0	0	0	0	0	0	0	0
anhgm[e] <=> anhgm[p]	b0241 b0929 b1377 b2215	0	0	0	0	0	0	0	0	0	0	0	0	0
anhm[c] + atp[c] + h2o[c] -> acmum6p[c] + adp[c] + h[c]	b1640	0.0852	0.0249	0.1236	0.0337	0.0307	0.1316	0.0998	0.0896	0.1261	0.066	0.0374	0.0719	0.0641
anth[c] + prpp[c] -> ppi[c] + pran[c]	b1263	0.035	0.0097	0.018	0.0292	0.012	0.0303	0.0319	0.0325	0.0355	0.037	0.0098	0.0288	0.0277
chor[c] + gln-L[c] -> anth[c] + glu-L[c] + h[c] + pyr[c]	b1263 b1264	0.035	0.0097	0.018	0.0292	0.012	0.0303	0.0319	0.0325	0.0355	0.037	0.0098	0.0288	0.0277
2aobut[c] + h[c] -> aact[c] + co2[c]	s0001	0.4592	0.1409	0.3815	0.0028	0.0028	0.0077	0.0071	0.5167	2.291	2.1383	0.0006	0.191	0.1838
ala-L[c] + pimACP[c] -> 8aonn[c] + ACP[c] + co2[c]	b0776	0	0	0	0	0	0	0	0	0	0	0	0	0
ap4a[c] + h2o[c] -> 2 adp[c] + 2 h[c]	b0049	0.0257	0.0072	0.0359	0.0098	0.0092	0.0383	0.0292	0.0263	0.038	0.02	0.0109	0.0203	0.0186
2 atp[c] + h[c] -> ap4a[c] + ppi[c]	b4129	0.0257	0.0072	0.0359	0.0098	0.0092	0.0383	0.0292	0.0263	0.038	0.02	0.0109	0.0203	0.0186
ap5a[c] + h2o[c] -> adp[c] + atp[c] + 2 h[c]	b0049	0	0	0	0	0	0	0	0	0	0	0	0	0
15dap[c] + ametam[c] -> 5mta[c] + h[c] + na15dap[c]	b0121	0	0	0	0	0	0	0	0	0	0	0	0	0
ddcap[c] + glyc3p[c] -> 1ddecg3p[c] + h[c] + pi[c]	b3059	0.003	0.0008	0.0042	0.0012	0.0011	0.0045	0.0034	0.0031	0.0045	0.0024	0.0013	0.0024	0.0022
glyc3p[c] + ttdcap[c] -> 1tdecg3p[c] + h[c] + pi[c]	b3059	0.003	0.0008	0.0042	0.0012	0.0011	0.0045	0.0034	0.0031	0.0045	0.0024	0.0013	0.0024	0.0022
glyc3p[c] + ttdceap[c] -> 1tdec7eg3p[c] + h[c] + pi[c]	b3059	0.003	0.0008	0.0042	0.0012	0.0011	0.0045	0.0034	0.0031	0.0045	0.0024	0.0013	0.0024	0.0022
glyc3p[c] + hdcap[c] -> 1hdecg3p[c] + h[c] + pi[c]	b3059	0.0031	0.0009	0.0042	0.0012	0.0011	0.0045	0.0035	0.0031	0.0045	0.0024	0.0013	0.0024	0.0022
glyc3p[c] + hdceap[c] -> 1hdec9eg3p[c] + h[c] + pi[c]	b3059	0.0031	0.0009	0.0042	0.0012	0.0011	0.0045	0.0035	0.0031	0.0045	0.0024	0.0013	0.0024	0.0022
glyc3p[c] + ocdcap[c] -> 1odecg3p[c] + h[c] + pi[c]	b3059	0.003	0.0008	0.0042	0.0012	0.0011	0.0045	0.0034	0.0031	0.0045	0.0024	0.0013	0.0024	0.0022
glyc3p[c] + ocdceap[c] -> 1odec11eg3p[c] + h[c] + pi[c]	b3059	0.003	0.0008	0.0042	0.0012	0.0011	0.0045	0.0034	0.0031	0.0045	0.0024	0.0013	0.0024	0.0022
ddcap[c] + h2o[c] -> ddca[c] + 2 h[c] + pi[c]	b0968	0.0257	0.0072	0.0359	0.0098	0.0092	0.0383	0.0292	0.0263	0.038	0.02	0.0109	0.0203	0.0186
h2o[c] + ttdcap[c] -> 2 h[c] + pi[c] + ttdca[c]	b0968	0.0257	0.0072	0.0359	0.0098	0.0092	0.0383	0.0292	0.0263	0.038	0.02	0.0109	0.0203	0.0186
h2o[c] + ttdceap[c] -> 2 h[c] + pi[c] + ttdcea[c]	b0968	0.0257	0.0072	0.0359	0.0098	0.0092	0.0383	0.0292	0.0263	0.038	0.02	0.0109	0.0203	0.0186
h2o[c] + hdcap[c] -> 2 h[c] + hdca[c] + pi[c]	b0968	0.0257	0.0072	0.0359	0.0098	0.0092	0.0383	0.0292	0.0263	0.038	0.02	0.0109	0.0203	0.0186
h2o[c] + hdceap[c] -> 2 h[c] + hdcea[c] + pi[c]	b0968	0.0257	0.0072	0.0359	0.0098	0.0092	0.0383	0.0292	0.0263	0.038	0.02	0.0109	0.0203	0.0186
h2o[c] + ocdcap[c] -> 2 h[c] + ocdca[c] + pi[c]	b0968	0.0386	0.0108	0.0538	0.0147	0.0138	0.0575	0.0437	0.0394	0.057	0.03	0.0164	0.0304	0.0279
h2o[c] + ocdceap[c] -> 2 h[c] + ocdcea[c] + pi[c]	b0968	0.0386	0.0108	0.0538	0.0147	0.0138	0.0575	0.0437	0.0394	0.057	0.03	0.0164	0.0304	0.0279
aact[c] + h[c] + nadh[c] <=> appl[c] + nad[c]	b3945	0	0	0	0	0	0	0	0	0	0	0	0	0
5apru[c] + h[c] + nadph[c] -> 5aprbu[c] + nadp[c]	b0414	0.0003	0.0001	0.0001	0.0002	0.0001	0.0002	0.0003	0.0003	0.0003	0.0003	0.0001	0.0002	0.0002
arab-L[c] <=> rbl-L[c]	b0062	0	0	0	0	0	0	0	0	0	0	0	0	0
2 arbtn-fe3[c] + fadh2[c] -> 2 arbtn[c] + fad[c] + 2 fe2[c] + 2 h[c]		0.0021	0.0006	0.0029	0.0008	0.0007	0.0031	0.0023	0.0021	0.003	0.0016	0.0009	0.0016	0.0015
2 arbtn-fe3[c] + fmnh2[c] -> 2 arbtn[c] + 2 fe2[c] + fmn[c] + 2 h[c]		0.0124	0.0046	0.0172	0.0063	0.0044	0.0244	0.0185	0.0167	0.0182	0.0096	0.0053	0.0038	0.0089
2 arbtn-fe3[c] + rbflvrd[c] -> 2 arbtn[c] + 2 fe2[c] + 2 h[c] + ribflv[c]		0.0021	0.0006	0.0086	0.0024	0.0022	0.0031	0.0069	0.0021	0.0089	0.0016	0.0009	0.0076	0.0044
atp[c] + h2o[c] + arbtn-fe3[p] -> adp[c] + arbtn-fe3[c] + h[c] + pi[c]	b0151 b0152 b0153	0.0329	0.0116	0.0574	0.0188	0.0146	0.061	0.0554	0.0419	0.0604	0.0256	0.014	0.026	0.0297
arbtn[e] + fe3[e] -> arbtn-fe3[e]	s0001	0.0329	0.0116	0.0574	0.0188	0.0146	0.061	0.0554	0.0419	0.0604	0.0256	0.014	0.026	0.0297
arbtn[p] + h[p] -> h[c] + arbtn[e]		0.0329	0.0116	0.0574	0.0188	0.0146	0.061	0.0554	0.0419	0.0604	0.0256	0.014	0.026	0.0297
arbtn-fe3[e] + h[p] -> h[c] + arbtn-fe3[p]		0.0329	0.0116	0.0574	0.0188	0.0146	0.061	0.0554	0.0419	0.0604	0.0256	0.014	0.026	0.0297
arbtn[c] + h[p] -> h[c] + arbtn[p]		0.0329	0.0116	0.0574	0.0188	0.0146	0.061	0.0554	0.0419	0.0604	0.0256	0.014	0.026	0.0297
pep[c] + arbt[p] -> arbt6p[c] + pyr[c]	b2415 b2416 b2715 b3722	0	0	0	0	0	0	0	0	0	0	0	0	0
arbt[e] -> arbt[p]	b0241 b0929 b1377 b2215	0	0	0	0	0	0	0	0	0	0	0	0	0
atp[c] + h2o[c] + arab-L[p] -> adp[c] + arab-L[c] + h[c] + pi[c]	b1900 b1901 b4460	0.0172	0.0048	0.0239	0.0065	0.0061	0.0256	0.0194	0.0175	0.0253	0.0133	0.0073	0.0135	0.0124
arab-L[p] + h[p] <=> arab-L[c] + h[c]	b2841	0.0343	0.0096	0.0478	0.0131	0.0123	0.0511	0.0389	0.0351	0.0507	0.0267	0.0146	0.0271	0.0248
arab-L[c] + h[p] -> h[c] + arab-L[p]	b1528	0.0515	0.0144	0.0717	0.0196	0.0184	0.0767	0.0583	0.0526	0.076	0.04	0.0219	0.0406	0.0372
arab-L[e] <=> arab-L[p]	b0241 b0929 b1377 b2215	0	0	0	0	0	0	0	0	0	0	0	0	0
agm[c] + arg-L[p] <=> arg-L[c] + agm[p]	b4115	0	0	0	0	0	0	0	0	0	0	0	0	0
arg-L[c] + h[c] -> agm[c] + co2[c]	b4117	0	0	0	0	0	0	0	0	0	0	0	0	0
arg-L[p] + h[p] -> agm[p] + co2[p]	b2938	0	0	0	0	0	0	0	0	0	0	0	0	0
orn[c] + arg-L[p] <=> arg-L[c] + orn[p]	b1605	0.0978	0.0274	0.1363	0.0373	0.0349	0.1457	0.1108	0.0999	0.1444	0.076	0.0416	0.0771	0.0707
argsuc[c] <=> arg-L[c] + fum[c]	b3960	0.2052	0.0579	0.1301	0.1623	0.0705	0.1929	0.1922	0.1935	0.2198	0.2104	0.0607	0.1684	0.161
asp-L[c] + atp[c] + citr-L[c] -> amp[c] + argsuc[c] + h[c] + ppi[c]	b3172	0.2052	0.0579	0.1301	0.1623	0.0705	0.1929	0.1922	0.1935	0.2198	0.2104	0.0607	0.1684	0.161
arg-L[c] + atp[c] + trnaarg[c] -> amp[c] + argtrna[c] + ppi[c]	b1876	0	0	0	0	0	0	0	0	0	0	0	0	0
atp[c] + h2o[c] + arg-L[p] -> adp[c] + arg-L[c] + h[c] + pi[c]	b0860 b0861 b0862 b0863 b0864 b2306 b2307 b2308 b2310	0.0103	0.0029	0.0143	0.0039	0.0037	0.0153	0.0117	0.0105	0.0152	0.008	0.0044	0.0081	0.0074
arg-L[c] + h[p] -> h[c] + arg-L[p]	b2923	0.1081	0.0303	0.1507	0.0412	0.0386	0.161	0.1224	0.1104	0.1596	0.084	0.046	0.0853	0.0781
arg-L[e] <=> arg-L[p]	b0241 b0929 b1377 b2215	0	0	0	0	0	0	0	0	0	0	0	0	0
aspsa[c] + nadp[c] + pi[c] <=> 4pasp[c] + h[c] + nadph[c]	b3433	-0.6766	-0.1872	-0.3714	-0.5982	-0.2454	-0.637	-0.6785	-0.6331	-0.6852	-0.7077	-0.1908	-0.5811	-0.5556
ascb6p[c] + h2o[c] -> 3dhgulnp[c] + h[c]	b4192	0	0	0	0	0	0	0	0	0	0	0	0	0
pep[c] + ascb-L[p] -> ascb6p[c] + pyr[c]	b2415 b2416 b4193 b4194 b4195	0	0	0	0	0	0	0	0	0	0	0	0	0
ascb-L[e] <=> ascb-L[p]	b0241 b0929 b1377 b2215	0	0	0	0	0	0	0	0	0	0	0	0	0
asn-L[c] + h2o[c] -> asp-L[c] + nh4[c]	b0828 b1767	0.0321	0.009	0.0448	0.0122	0.0115	0.0479	0.0364	0.0328	0.0475	0.025	0.0137	0.0254	0.0232
asn-L[p] + h2o[p] -> asp-L[p] + nh4[p]	b2957	0.0386	0.0108	0.0538	0.0147	0.0138	0.0575	0.0437	0.0394	0.057	0.03	0.0164	0.0304	0.0279
asp-L[c] + atp[c] + gln-L[c] + h2o[c] -> amp[c] + asn-L[c] + glu-L[c] + h[c] + ppi[c]	b0674	0.0065	0.0018	0.009	0.0025	0.0023	0.0096	0.0073	0.0066	0.0095	0.005	0.0027	0.0051	0.0047
asp-L[c] + atp[c] + nh4[c] -> amp[c] + asn-L[c] + h[c] + ppi[c]	b3744	0.2125	0.059	0.1662	0.1484	0.0738	0.2244	0.208	0.2037	0.2456	0.2069	0.0687	0.1728	0.1639
asn-L[c] + atp[c] + trnaasn[c] -> amp[c] + asntrna[c] + ppi[c]	b0930	0	0	0	0	0	0	0	0	0	0	0	0	0
atp[c] + h2o[c] + asn-L[p] -> adp[c] + asn-L[c] + h[c] + pi[c]		0.0172	0.0048	0.0239	0.0065	0.0061	0.0256	0.0194	0.0175	0.0253	0.0133	0.0073	0.0135	0.0124
asn-L[p] + h[p] <=> asn-L[c] + h[c]	b1453	-0.0557	-0.0156	-0.0777	-0.0213	-0.0199	-0.083	-0.0632	-0.057	-0.0823	-0.0433	-0.0237	-0.044	-0.0403
asn-L[e] <=> asn-L[p]	b0241 b0929 b1377 b2215	0	0	0	0	0	0	0	0	0	0	0	0	0
aso3[c] + atp[c] + h2o[c] -> adp[c] + h[c] + pi[c] + aso3[p]	b3502	0	0	0	0	0	0	0	0	0	0	0	0	0
aso3[e] <=> aso3[p]	b0241 b0929 b1377 b2215	0	0	0	0	0	0	0	0	0	0	0	0	0
asp-L[c] + h[c] -> ala-B[c] + co2[c]	b0131	0.0004	0.0001	0.0002	0.0003	0.0001	0.0003	0.0003	0.0003	0.0004	0.0004	0.0001	0.0003	0.0003
asp-L[c] + cbp[c] -> cbasp[c] + h[c] + pi[c]	b4244 b4245	0.2034	0.0563	0.105	0.17	0.0698	0.1765	0.1855	0.1894	0.2067	0.2154	0.0568	0.1675	0.1611
asp-L[c] + atp[c] <=> 4pasp[c] + adp[c]	b0002 b3940 b4024	0.6766	0.1872	0.3714	0.5982	0.2454	0.637	0.6785	0.6331	0.6852	0.7077	0.1908	0.5811	0.5556
asp-L[c] + q8[c] -> h[c] + iasp[c] + q8h2[c]	b2574	0	0.0003	0.0005	0.0006	0.0003	0.0008	0.0008	0.0008	0.0009	0.0009	0.0003	0.0007	0.0007
asp-L[c] + mqn8[c] -> h[c] + iasp[c] + mql8[c]	b2574	0	0	0	0	0	0	0	0	0	0	0	0	0
asp-L[c] + fum[c] -> h[c] + iasp[c] + succ[c]	b2574	0	0	0	0	0	0	0	0	0	0	0	0	0
asp-L[c] + o2[c] -> h[c] + h2o2[c] + iasp[c]	b2574	0.0014	0.0001	0.0002	0.0006	0.0002	0.0004	0.0004	0.0005	0.0005	0.0006	0.0001	0.0004	0.0004
asp-L[c] -> fum[c] + nh4[c]	b4139	0.0776	0.0251	0.1233	0.0366	0.0274	0.1175	0.0888	0.0812	0.1154	0.0597	0.035	0.0655	0.0586
akg[c] + asp-L[c] <=> glu-L[c] + oaa[c]	b0928	-2.0174	-0.5631	-1.2556	-1.6355	-0.7069	-1.913	-1.9397	-1.8973	-2.154	-2.0764	-0.8861	-1.6764	-1.6028
asp-L[c] + atp[c] + trnaasp[c] -> amp[c] + asptrna[c] + ppi[c]	b1866	0	0	0	0	0	0	0	0	0	0	0	0	0
atp[c] + h2o[c] + asp-L[p] -> adp[c] + asp-L[c] + h[c] + pi[c]	b0652 b0653 b0654 b0655	0.0172	0.0048	0.0239	0.0065	0.0061	0.0256	0.0194	0.0175	0.0253	0.0133	0.0073	0.0135	0.0124
asp-L[p] + 2 h[p] -> asp-L[c] + 2 h[c]	b3528	0.0515	0.0144	0.0717	0.0196	0.0184	0.0767	0.0583	0.0526	0.076	0.04	0.0219	0.0406	0.0372
asp-L[p] + 3 h[p] -> asp-L[c] + 3 h[c]	b4123 b4138	0.0257	0.0072	0.0359	0.0098	0.0092	0.0383	0.0292	0.0263	0.038	0.02	0.0109	0.0203	0.0186
asp-L[p] + h[p] -> asp-L[c] + h[c]	b4077	0	0	0	0	0	0	0	0	0	0	0	0	0
asp-L[p] + h[p] <=> asp-L[c] + h[c]		-0.0557	-0.0156	-0.0777	-0.0213	-0.0199	-0.083	-0.0632	-0.057	-0.0823	-0.0433	-0.0237	-0.044	-0.0403
asp-L[e] <=> asp-L[p]	b0241 b0929 b1377 b2215	0	0	0	0	0	0	0	0	0	0	0	0	0
aso4[c] + 2 gthrd[c] -> aso3[c] + gthox[c] + h2o[c]	b1064 b3503	0	0	0	0	0	0	0	0	0	0	0	0	0
arg-L[c] + succoa[c] -> coa[c] + h[c] + sucarg[c]	b1747	0.0233	0.0076	0.0362	0.0102	0.0081	0.035	0.0263	0.0242	0.0349	0.0179	0.01	0.0186	0.017
athr-L[c] + nadp[c] <=> 2aobut[c] + h[c] + nadph[c]	b1539	-0.078	-0.0252	-0.1201	-0.0365	-0.0316	-0.118	-0.0893	-0.0942	-0.1346	-0.06	-0.0401	-0.0648	-0.0589
atp[c] + h[c] + h2o[c] -> itp[c] + nh4[c]	s0001	0.0208	0.0034	0.016	0.0049	0.0037	0.0311	0.0119	0.0108	0.0308	0.016	0.0046	0.0172	0.0157
atp[c] + h2o[c] -> adp[c] + h[c] + pi[c]		3.1754	3.1564	3.1874	3.1687	4.1151	15.3013	3.1744	6.1957	3.1838	3.1673	3.1567	3.1617	3.1676
atp[c] + prpp[c] -> ppi[c] + prbatp[c]	b2019	0.0583	0.0161	0.0301	0.0487	0.02	0.0506	0.0531	0.0542	0.0592	0.0617	0.0163	0.048	0.0461
adp[c] + pi[c] + 4 h[p] <=> atp[c] + 3 h[c] + h2o[c]	b3731 b3732 b3733 b3734 b3735 b3736 b3737 b3738 b3739	43.69	15.9599	36.6751	37.7831	18.4153	54.302	42.6631	43.3641	50.8503	47.1251	23.2096	47.4062	44.9707
ala-B[p] + h[p] -> ala-B[c] + h[c]	b4208	0	0	0	0	0	0	0	0	0	0	0	0	0
ala-B[e] <=> ala-B[p]	b0241 b0929 b1377 b2215	0	0	0	0	0	0	0	0	0	0	0	0	0
betald[c] + h2o[c] + nad[c] -> glyb[c] + 2 h[c] + nadh[c]	b0312	0	0	0	0	0	0	0	0	0	0	0	0	0
betald[c] + h2o[c] + nadp[c] -> glyb[c] + 2 h[c] + nadph[c]	b0312	0	0	0	0	0	0	0	0	0	0	0	0	0
moco[c] + mptamp[c] -> amp[c] + bmoco[c] + cu2[c]	b0827	0.0001	0	0	0.0001	0	0.0001	0.0001	0.0001	0.0001	0.0001	0	0.0001	0.0001
bmoco[c] + gtp[c] + h[c] -> bmoco1gdp[c] + ppi[c]	b3856 b3857	0.0001	0	0	0.0001	0	0.0001	0.0001	0.0001	0.0001	0.0001	0	0.0001	0.0001
bmoco1gdp[c] + gtp[c] + h[c] -> bmocogdp[c] + ppi[c]	b3856 b3857	0.0001	0	0	0.0001	0	0.0001	0.0001	0.0001	0.0001	0.0001	0	0.0001	0.0001
h2o[c] + pap[c] -> amp[c] + pi[c]	b4214	0.1614	0.0454	1.0057	0.1317	0.0552	0.1452	0.1614	0.1511	0.1678	0.1673	0.1191	0.1323	0.1268
btnso[c] + h[c] + nadh[c] -> btn[c] + h2o[c] + nad[c]	b3551	0	0	0	0	0	0	0	0	0	0	0	0	0
btnso[c] + h[c] + nadph[c] -> btn[c] + h2o[c] + nadp[c]	b3551	0	0	0	0	0	0	0	0	0	0	0	0	0
btn[p] + h[p] -> btn[c] + h[c]		0	0	0	0	0	0	0	0	0	0	0	0	0
btn[e] <=> btn[p]	b0241 b0929 b1377 b2215	0	0	0	0	0	0	0	0	0	0	0	0	0
2fe2s[c] + amet[c] + dtbt[c] -> 2fe1s[c] + btn[c] + dad-5[c] + h[c] + met-L[c]	b0775	0	0	0	0	0	0	0	0	0	0	0	0	0
accoa[c] + but[c] -> ac[c] + btcoa[c]	b2221 b2222	0	0	0	0	0	0	0	0	0	0	0	0	0
atp[c] + h2o[c] + butso3[p] -> adp[c] + butso3[c] + h[c] + pi[c]	b0365 b0366 b0367 b0933 b0934 b0936	0	0	0	0	0	0	0	0	0	0	0	0	0
butso3[e] <=> butso3[p]	b0241 b0929 b1377 b2215	0	0	0	0	0	0	0	0	0	0	0	0	0
but[p] + h[p] <=> but[c] + h[c]	b2223	0	0	0	0	0	0	0	0	0	0	0	0	0
but[e] <=> but[p]	b0241 b0929 b1377 b2215	0	0	0	0	0	0	0	0	0	0	0	0	0
bwco[c] + gtp[c] + h[c] -> bwco1gdp[c] + ppi[c]	b3856 b3857	0	0	0	0	0	0	0	0	0	0	0	0	0
bwco1gdp[c] + gtp[c] + h[c] -> bwcogdp[c] + ppi[c]	b3856 b3857	0	0	0	0	0	0	0	0	0	0	0	0	0
mptamp[c] + wco[c] -> amp[c] + bwco[c] + cu2[c]	b0827	0	0	0	0	0	0	0	0	0	0	0	0	0
ca2[c] + h[p] -> h[c] + ca2[p]	b1216	0	0	0	0	0	0	0	0	0	0	0	0	0
ca2[e] <=> ca2[p]	b0241 b0929 b1377 b2215	0.0032	0.0009	0.0017	0.0027	0.0011	0.0028	0.0029	0.003	0.0033	0.0034	0.0009	0.0026	0.0025
15dap[c] + h[p] + lys-L[p] -> h[c] + lys-L[c] + 15dap[p]	b4132	0	0	0	0	0	0	0	0	0	0	0	0	0
2 h2o2[c] -> 2 h2o[c] + o2[c]	b1732 b3942	0	0	0	0	0	0	0	0	0	0	0	0	0
ca2[c] + na1[p] <=> na1[c] + ca2[p]	b3196	-0.0032	-0.0009	-0.0017	-0.0027	-0.0011	-0.0028	-0.0029	-0.003	-0.0033	-0.0034	-0.0009	-0.0026	-0.0025
atp[c] + cbi[c] + h[c] <=> adocbi[c] + pppi[c]	b1270	0	0	0	0	0	0	0	0	0	0	0	0	0
cbi[e] + h[p] -> h[c] + cbi[p]	b1252 b3005 b3006 b3966	0	0	0	0	0	0	0	0	0	0	0	0	0
atp[c] + h2o[c] + cbi[p] -> adp[c] + cbi[c] + h[c] + pi[c]	b0158 b1709 b1711	0	0	0	0	0	0	0	0	0	0	0	0	0
atp[c] + h2o[c] + cbl1[p] -> adp[c] + cbl1[c] + h[c] + pi[c]	b0158 b1709 b1711	0	0	0	0	0	0	0	0	0	0	0	0	0
cbl1[e] + h[p] -> h[c] + cbl1[p]	b1252 b3005 b3006 b3966	0	0	0	0	0	0	0	0	0	0	0	0	0
atp[c] + cbl1[c] + h[c] <=> adocbl[c] + pppi[c]	b1270	0	0	0	0	0	0	0	0	0	0	0	0	0
cbm[c] + 2 h[c] -> co2[c] + nh4[c]	s0001	0	0	0	0	0	0	0	0	0	0	0	0	0
atp[c] + co2[c] + nh4[c] <=> adp[c] + cbp[c] + 2 h[c]	b0323 b0521 b2874	0.4022	0.1124	0.2261	0.3298	0.138	0.3598	0.3704	0.3763	0.417	0.4208	0.1148	0.3308	0.3175
2 atp[c] + gln-L[c] + h2o[c] + hco3[c] -> 2 adp[c] + cbp[c] + glu-L[c] + 2 h[c] + pi[c]	b0032 b0033	0.0064	0.0018	0.009	0.0025	0.0023	0.0096	0.0073	0.0066	0.0095	0.005	0.0027	0.0051	0.0047
atp[c] + cdg[c] + nh4[c] -> adp[c] + h[c] + h2o[c] + pi[c] + preq0[c]	b0444	0	0	0	0	0	0	0	0	0	0	0	0	0
atp[c] + cd2[c] + h2o[c] -> adp[c] + h[c] + pi[c] + cd2[p]	b3469	0.0129	0.0036	0.0179	0.0049	0.0046	0.0192	0.0146	0.0131	0.019	0.01	0.0055	0.0101	0.0093
cd2[c] + h[p] -> h[c] + cd2[p]	b0752 b3915	0.1029	0.0289	0.1435	0.0392	0.0368	0.1533	0.1166	0.1052	0.152	0.08	0.0438	0.0812	0.0744
cd2[e] <=> cd2[p]	b0241 b0929 b1377 b2215	0	0	0	0	0	0	0	0	0	0	0	0	0
cd2[p] -> cd2[c]	b3040	0.1158	0.0325	0.1614	0.0441	0.0413	0.1725	0.1312	0.1183	0.171	0.09	0.0492	0.0913	0.0837
cdpdddecg[c] + h2o[c] -> cmp[c] + 2 h[c] + pa120[c]	b3918	0.0257	0.0072	0.0359	0.0098	0.0092	0.0383	0.0292	0.0263	0.038	0.02	0.0109	0.0203	0.0186
cdpdtdecg[c] + h2o[c] -> cmp[c] + 2 h[c] + pa140[c]	b3918	0.0257	0.0072	0.0359	0.0098	0.0092	0.0383	0.0292	0.0263	0.038	0.02	0.0109	0.0203	0.0186
cdpdtdec7eg[c] + h2o[c] -> cmp[c] + 2 h[c] + pa141[c]	b3918	0.0257	0.0072	0.0359	0.0098	0.0092	0.0383	0.0292	0.0263	0.038	0.02	0.0109	0.0203	0.0186
cdpdhdecg[c] + h2o[c] -> cmp[c] + 2 h[c] + pa160[c]	b3918	0.0257	0.0072	0.0359	0.0098	0.0092	0.0383	0.0292	0.0263	0.038	0.02	0.0109	0.0203	0.0186
cdpdhdec9eg[c] + h2o[c] -> cmp[c] + 2 h[c] + pa161[c]	b3918	0.0257	0.0072	0.0359	0.0098	0.0092	0.0383	0.0292	0.0263	0.038	0.02	0.0109	0.0203	0.0186
cdpdodecg[c] + h2o[c] -> cmp[c] + 2 h[c] + pa180[c]	b3918	0.0257	0.0072	0.0359	0.0098	0.0092	0.0383	0.0292	0.0263	0.038	0.02	0.0109	0.0203	0.0186
cdpdodec11eg[c] + h2o[c] -> cmp[c] + 2 h[c] + pa181[c]	b3918	0.0257	0.0072	0.0359	0.0098	0.0092	0.0383	0.0292	0.0263	0.038	0.02	0.0109	0.0203	0.0186
3 h[c] + 2 nadph[c] + preq0[c] -> 2 nadp[c] + preq1[c]	b2794	0	0	0	0	0	0	0	0	0	0	0	0	0
cph4[c] + h[c] -> cdg[c] + nh4[c]		0	0	0	0	0	0	0	0	0	0	0	0	0
4c2me[c] + atp[c] -> 2p4c2me[c] + adp[c] + h[c]	b1208	0.0015	0.0004	0.0008	0.0012	0.0005	0.0013	0.0013	0.0014	0.0015	0.0016	0.0004	0.0012	0.0012
2 amet[c] + pe161[c] -> 2 ahcys[c] + cpe160[c] + 2 h[c]	b1661	0	0	0	0	0	0	0	0	0	0	0	0	0
2 amet[c] + pg161[c] -> 2 ahcys[c] + cpg160[c] + 2 h[c]	b1661	0	0	0	0	0	0	0	0	0	0	0	0	0
2 amet[c] + pe181[c] -> 2 ahcys[c] + cpe180[c] + 2 h[c]	b1661	0	0	0	0	0	0	0	0	0	0	0	0	0
2 amet[c] + pg181[c] -> 2 ahcys[c] + cpg180[c] + 2 h[c]	b1661	0	0	0	0	0	0	0	0	0	0	0	0	0
atp[c] + h2o[c] + cgly[p] -> adp[c] + cgly[c] + h[c] + pi[c]	b3540 b3541 b3542 b3543 b3544	0.0182	0.0051	0.0253	0.0069	0.0065	0.0271	0.0206	0.0186	0.0268	0.0141	0.0077	0.0143	0.0131
cgly[e] <=> cgly[p]	b0241 b0929 b1377 b2215	0	0	0	0	0	0	0	0	0	0	0	0	0
atp[c] + h2o[c] + chol[p] -> adp[c] + chol[c] + h[c] + pi[c]	b2128 b2129 b2130 b2131	0	0	0	0	0	0	0	0	0	0	0	0	0
chol[p] + h[p] -> chol[c] + h[c]	b0314 b1801	0	0	0	0	0	0	0	0	0	0	0	0	0
chol[e] <=> chol[p]	b0241 b0929 b1377 b2215	0	0	0	0	0	0	0	0	0	0	0	0	0
chol[c] + nad[c] -> betald[c] + h[c] + nadh[c]	b0311	0	0	0	0	0	0	0	0	0	0	0	0	0
chor[c] -> pphn[c]	b2599 b2600	0.1989	0.055	0.1027	0.1662	0.0682	0.1726	0.1814	0.1851	0.2021	0.2105	0.0555	0.1637	0.1575
3psme[c] -> chor[c] + pi[c]	b2329	0.2344	0.0648	0.121	0.1959	0.0804	0.2034	0.2138	0.2182	0.2382	0.2481	0.0654	0.193	0.1856
chor[c] -> 4hbz[c] + pyr[c]	b4039	0.0001	0	0.0001	0.0001	0	0.0001	0.0001	0.0001	0.0001	0.0001	0	0.0001	0.0001
pep[c] + chtbs[p] -> chtbs6p[c] + pyr[c]	b2416	0	0	0	0	0	0	0	0	0	0	0	0	0
chtbs[e] <=> chtbs[p]	b0241 b0929 b1377 b2215	0	0	0	0	0	0	0	0	0	0	0	0	0
cinnm[c] + h[c] + nadh[c] + o2[c] -> cenchddd[c] + nad[c]	b2538 b2539 b2540 b2542	0	0	0	0	0	0	0	0	0	0	0	0	0
cit[c] -> ac[c] + oaa[c]	b0614 b0615 b0616 b0617	0.0417	0.0072	0.0538	0.0098	0.0135	0.0383	0.0433	0.0263	0.0569	0.02	0.0109	0.0203	0.0186
cit[c] + h[p] -> h[c] + cit[p]		0.0343	0.0096	0.0478	0.0131	0.0123	0.0511	0.0389	0.0351	0.0507	0.0267	0.0146	0.0271	0.0248
succ[c] + cit[p] -> cit[c] + succ[p]	b0612	0.0343	0.0096	0.0478	0.0131	0.0123	0.0511	0.0389	0.0351	0.0507	0.0267	0.0146	0.0271	0.0248
cit[e] <=> cit[p]	b0241 b0929 b1377 b2215	0	0	0	0	0	0	0	0	0	0	0	0	0
atp[c] + h2o[c] + lipa_cold[p] -> adp[c] + h[c] + pi[c] + lipa_cold[e]	b3199 b3200 b3201 b4261 b4262	0	0	0	0	0	0	0	0	0	0	0	0	0
clpn120[p] + h2o[p] -> h[p] + pa120[p] + pg120[p]		0.0189	0.0053	0.0264	0.0072	0.0068	0.0282	0.0214	0.0193	0.0279	0.0147	0.008	0.0149	0.0137
clpn140[p] + h2o[p] -> h[p] + pa140[p] + pg140[p]		0.0189	0.0053	0.0264	0.0072	0.0068	0.0282	0.0214	0.0193	0.0279	0.0147	0.008	0.0149	0.0137
clpn141[p] + h2o[p] -> h[p] + pa141[p] + pg141[p]		0.0189	0.0053	0.0264	0.0072	0.0068	0.0282	0.0214	0.0193	0.0324	0.0171	0.0093	0.0149	0.0137
clpn160[p] + h2o[p] -> h[p] + pa160[p] + pg160[p]		0.0219	0.0062	0.0264	0.0072	0.0078	0.0327	0.0214	0.0193	0.0279	0.0147	0.008	0.0149	0.0137
clpn161[p] + h2o[p] -> h[p] + pa161[p] + pg161[p]		0.0189	0.0053	0.0264	0.0084	0.0068	0.0282	0.0249	0.0193	0.0279	0.0147	0.008	0.0149	0.0159
clpn180[p] + h2o[p] -> h[p] + pa180[p] + pg180[p]		0.0189	0.0053	0.0306	0.0072	0.0068	0.0282	0.0214	0.0193	0.0279	0.0147	0.008	0.0173	0.0137
clpn181[p] + h2o[p] -> h[p] + pa181[p] + pg181[p]		0.0189	0.0053	0.0264	0.0072	0.0068	0.0282	0.0214	0.0224	0.0279	0.0147	0.008	0.0149	0.0137
2 pg120[p] <=> clpn120[p] + glyc[p]	b0789 b1249	0.0189	0.0053	0.0264	0.0072	0.0068	0.0282	0.0214	0.0193	0.0279	0.0147	0.008	0.0149	0.0137
2 pg140[p] <=> clpn140[p] + glyc[p]	b0789 b1249	0.0189	0.0053	0.0264	0.0072	0.0068	0.0282	0.0214	0.0193	0.0279	0.0147	0.008	0.0149	0.0137
2 pg141[p] <=> clpn141[p] + glyc[p]	b0789 b1249	0.0189	0.0053	0.0264	0.0072	0.0068	0.0282	0.0214	0.0193	0.0324	0.0171	0.0093	0.0149	0.0137
2 pg160[p] <=> clpn160[p] + glyc[p]	b0789 b1249	0.0219	0.0062	0.0264	0.0072	0.0078	0.0327	0.0214	0.0193	0.0279	0.0147	0.008	0.0149	0.0137
2 pg161[p] <=> clpn161[p] + glyc[p]	b0789 b1249	0.0189	0.0053	0.0264	0.0084	0.0068	0.0282	0.0249	0.0193	0.0279	0.0147	0.008	0.0149	0.0159
2 pg180[p] <=> clpn180[p] + glyc[p]	b0789 b1249	0.0189	0.0053	0.0306	0.0072	0.0068	0.0282	0.0214	0.0193	0.0279	0.0147	0.008	0.0173	0.0137
2 pg181[p] <=> clpn181[p] + glyc[p]	b0789 b1249	0.0189	0.0053	0.0264	0.0072	0.0068	0.0282	0.0214	0.0224	0.0279	0.0147	0.008	0.0149	0.0137
h[c] + 2 cl[p] -> 2 cl[c] + h[p]	b0155 b1592	0.0016	0.0004	0.0008	0.0013	0.0005	0.0014	0.0015	0.0015	0.0016	0.0017	0.0004	0.0013	0.0013
cl[e] <=> cl[p]	b0241 b0929 b1377 b2215	0.0032	0.0009	0.0017	0.0027	0.0011	0.0028	0.0029	0.003	0.0033	0.0034	0.0009	0.0026	0.0025
cmp[c] + h2o[c] -> csn[c] + r5p[c]		0.0086	0.0024	0.012	0.0033	0.0031	0.0128	0.0097	0.0131	0.0127	0.0067	0.0036	0.0068	0.0062
cmp[e] <=> cmp[p]	b0241 b0929 b1377 b2215	0	0	0	0	0	0	0	0	0	0	0	0	0
cm[e] <=> cm[p]	b0241 b0929 b1377 b2215	0.1029	0.0289	0.1435	0.0392	0.0368	0.1533	0.1166	0.1052	0.152	0.08	0.0438	0.0812	0.0744
cm[p] + h[p] -> h[c] + cm[e]	b0462 b0463 b2470 b3035	0.1029	0.0289	0.1435	0.0392	0.0368	0.1533	0.1166	0.1052	0.152	0.08	0.0438	0.0812	0.0744
co2[e] <=> co2[p]	b0241 b0929 b1377 b2215	-17.0294	-5.8932	-16.1255	-14.2924	-7.7218	-22.4304	-17.81	-13.9059	-17.3871	-17.4472	-9.2651	-19.131	-18.1443
co2[p] <=> co2[c]	s0001	-12.8624	-4.4922	-13.4788	-11.1125	-5.3692	-15.6775	-12.4012	-10.029	-11.4878	-11.1608	-7.1072	-14.5179	-13.3832
atp[c] + cobalt2[c] + h2o[c] -> adp[c] + h[c] + pi[c] + cobalt2[p]	b3469	0.0129	0.0036	0.0179	0.0049	0.0046	0.0192	0.0146	0.0131	0.019	0.01	0.0055	0.0101	0.0093
cobalt2[c] + h[p] -> h[c] + cobalt2[p]	b0752 b3915	0.1029	0.0289	0.1435	0.0392	0.0368	0.1533	0.1166	0.1052	0.152	0.08	0.0438	0.0812	0.0744
cobalt2[e] <=> cobalt2[p]	b0241 b0929 b1377 b2215	0	0	0	0	0	0	0	0	0	0	0	0	0
cobalt2[p] -> cobalt2[c]	b3040 b3816	0.1158	0.0325	0.1614	0.0442	0.0414	0.1725	0.1312	0.1183	0.171	0.09	0.0492	0.0914	0.0837
colipa[p] + udcpdp[p] -> colipap[p] + udcpp[p]	b2174	0	0	0	0	0	0	0	0	0	0	0	0	0
atp[c] + h2o[c] + colipap[p] -> adp[c] + h[c] + pi[c] + colipap[e]	b3199 b3200 b3201 b4261 b4262	0	0	0	0	0	0	0	0	0	0	0	0	0
atp[c] + colipa[c] + h2o[c] -> adp[c] + h[c] + pi[c] + colipa[p]	b0914	0	0	0	0	0	0	0	0	0	0	0	0	0
atp[c] + h2o[c] + colipa[p] -> adp[c] + h[c] + pi[c] + colipa[e]	b3199 b3200 b3201 b4261 b4262	0	0	0	0	0	0	0	0	0	0	0	0	0
2 cpgn[c] + fadh2[c] -> 2 cpgn-un[c] + fad[c] + 2 fe2[c] + 2 h[c]		0.0021	0.0006	0.0029	0.0008	0.0007	0.0031	0.0023	0.0021	0.003	0.0016	0.0009	0.0016	0.0015
2 cpgn[c] + fmnh2[c] -> 2 cpgn-un[c] + 2 fe2[c] + fmn[c] + 2 h[c]		0.0164	0.0035	0.023	0.0047	0.0058	0.0184	0.014	0.0126	0.0241	0.0127	0.007	0.007	0.0119
2 cpgn[c] + rbflvrd[c] -> 2 cpgn-un[c] + 2 fe2[c] + 2 h[c] + ribflv[c]		0.006	0.0017	0.0029	0.0008	0.0007	0.009	0.0023	0.0062	0.003	0.0047	0.0026	0.0108	0.0015
cpgn-un[p] + h[p] -> h[c] + cpgn-un[e]		0.0489	0.0116	0.0574	0.0126	0.0146	0.061	0.0373	0.0419	0.0604	0.0379	0.0209	0.0389	0.0297
cpgn-un[c] + h[p] -> h[c] + cpgn-un[p]		0.0489	0.0116	0.0574	0.0126	0.0146	0.061	0.0373	0.0419	0.0604	0.0379	0.0209	0.0389	0.0297
atp[c] + h2o[c] + cpgn[p] -> adp[c] + cpgn[c] + h[c] + pi[c]	b0151 b0152 b0153	0.0489	0.0116	0.0574	0.0126	0.0146	0.061	0.0373	0.0419	0.0604	0.0379	0.0209	0.0389	0.0297
cpgn-un[e] + fe3[e] -> cpgn[e]	s0001	0.0489	0.0116	0.0574	0.0126	0.0146	0.061	0.0373	0.0419	0.0604	0.0379	0.0209	0.0389	0.0297
cpgn[e] + h[p] -> h[c] + cpgn[p]	b1102 b1252 b3005 b3006	0.0489	0.0116	0.0574	0.0126	0.0146	0.061	0.0373	0.0419	0.0604	0.0379	0.0209	0.0389	0.0297
ahdt[c] + h2o[c] -> acald[c] + cph4[c] + h[c] + pppi[c]	b2765	0	0	0	0	0	0	0	0	0	0	0	0	0
gtp[c] + h2o[c] -> cpmp[c] + ppi[c]	b0781 b0783	0.0002	0	0.0001	0.0001	0.0001	0.0001	0.0001	0.0001	0.0002	0.0002	0	0.0001	0.0001
cpppg3[c] + 2 h[c] + o2[c] -> 2 co2[c] + 2 h2o[c] + pppg9[c]	b2436	0.0001	0	0.0001	0.0001	0	0.0001	0.0001	0.0001	0.0001	0.0001	0	0	0
2 amet[c] + cpppg3[c] -> 2 co2[c] + 2 dad-5[c] + 2 met-L[c] + pppg9[c]	b3867	0	0	0	0	0	0.0001	0.0001	0	0.0001	0	0	0.0001	0.0001
bbtcoa[c] + crn[c] <=> crncoa[c] + gbbtn[c]	b0038	0	0	0	0	0	0	0	0	0	0	0	0	0
atp[c] + coa[c] + crn[c] -> adp[c] + crncoa[c] + pi[c]	b0037	0	0	0	0	0	0	0	0	0	0	0	0	0
crncoa[c] <=> crnDcoa[c]	b0036	0	0	0	0	0	0	0	0	0	0	0	0	0
crn[c] + ctbtcoa[c] <=> crncoa[c] + ctbt[c]	b0038	0	0	0	0	0	0	0	0	0	0	0	0	0
crncoa[c] <=> ctbtcoa[c] + h2o[c]	b0036	0	0	0	0	0	0	0	0	0	0	0	0	0
atp[c] + coa[c] + crn-D[c] -> adp[c] + crnDcoa[c] + pi[c]	b0037	0	0	0	0	0	0	0	0	0	0	0	0	0
atp[c] + h2o[c] + crn-D[p] -> adp[c] + crn-D[c] + h[c] + pi[c]	b2677 b2678 b2679	0.0172	0.0048	0.0239	0.0065	0.0061	0.0256	0.0194	0.0175	0.0253	0.0133	0.0073	0.0135	0.0124
crn-D[p] + h[p] <=> crn-D[c] + h[c]	b4111	-0.0172	-0.0048	-0.0239	-0.0065	-0.0061	-0.0256	-0.0194	-0.0175	-0.0253	-0.0133	-0.0073	-0.0135	-0.0124
crn-D[e] <=> crn-D[p]	b0241 b0929 b1377 b2215	0	0	0	0	0	0	0	0	0	0	0	0	0
atp[c] + h2o[c] + crn[p] -> adp[c] + crn[c] + h[c] + pi[c]	b2677 b2678 b2679	0.0172	0.0048	0.0239	0.0065	0.0061	0.0256	0.0194	0.0175	0.0253	0.0133	0.0073	0.0135	0.0124
crn[p] + h[p] <=> crn[c] + h[c]	b4111	-0.0172	-0.0048	-0.0239	-0.0065	-0.0061	-0.0256	-0.0194	-0.0175	-0.0253	-0.0133	-0.0073	-0.0135	-0.0124
gbbtn[c] + crn[p] -> crn[c] + gbbtn[p]	b0040	0	0	0	0	0	0	0	0	0	0	0	0	0
crn-D[c] + crn[p] -> crn[c] + crn-D[p]	b0040	0	0	0	0	0	0	0	0	0	0	0	0	0
crn[e] <=> crn[p]	b0241 b0929 b1377 b2215	0	0	0	0	0	0	0	0	0	0	0	0	0
accoa[c] + h2o[c] + oaa[c] -> cit[c] + coa[c] + h[c]	b0720	2.5616	1.1618	2.1806	3.3226	2.0203	6.1592	4.9006	2.7322	1.9647	2.3944	2.4531	4.8576	4.6063
csn[c] + h[c] + h2o[c] -> nh4[c] + ura[c]	b0337	0.0118	0.0033	0.0164	0.0045	0.0042	0.0176	0.0134	0.0164	0.0174	0.0092	0.005	0.0093	0.0085
csn[p] + h[p] -> csn[c] + h[c]	b0336	0	0	0	0	0	0	0	0	0	0	0	0	0
csn[e] <=> csn[p]	b0241 b0929 b1377 b2215	0	0	0	0	0	0	0	0	0	0	0	0	0
atp[c] + coa[c] + ctbt[c] -> adp[c] + ctbtcoa[c] + pi[c]	b0037	0	0	0	0	0	0	0	0	0	0	0	0	0
atp[c] + h2o[c] + ctbt[p] -> adp[c] + ctbt[c] + h[c] + pi[c]	b2677 b2678 b2679	0.0172	0.0048	0.0239	0.0065	0.0061	0.0256	0.0194	0.0175	0.0253	0.0133	0.0073	0.0135	0.0124
ctbt[p] + h[p] <=> ctbt[c] + h[c]	b4111	-0.0172	-0.0048	-0.0239	-0.0065	-0.0061	-0.0256	-0.0194	-0.0175	-0.0253	-0.0133	-0.0073	-0.0135	-0.0124
tdecoa[c] <=> td2coa[c]	b3846	-0.0616	-0.003	-0.0336	-0.0076	-0.0205	0.0011	-0.0579	-0.0107	-0.0624	-0.061	-0.0176	-0.0473	-0.0457
hdcoa[c] <=> hdd2coa[c]	b3846	-0.0298	-0.0227	-0.0125	-0.0698	-0.0122	-0.0304	-0.0275	-0.0763	-0.0358	-0.0378	-0.0094	-0.0293	-0.0282
odecoa[c] <=> od2coa[c]	b3846	0.0116	0.0041	0.016	0.0063	0.0054	0.0193	0.015	0.0139	0.0221	0.011	0.0065	0.0112	0.0103
atp[c] + gln-L[c] + h2o[c] + utp[c] -> adp[c] + ctp[c] + glu-L[c] + 2 h[c] + pi[c]	b2780	0.1212	0.0332	0.0909	0.0968	0.047	0.1249	0.1235	0.1143	0.135	0.1259	0.0381	0.1024	0.0975
4 cu[p] + 4 h[p] + o2[p] -> 4 cu2[p] + 2 h2o[p]	b0123	0	0	0	0	0	0	0	0	0	0	0	0	0
atp[c] + cu[c] + h2o[c] -> adp[c] + h[c] + pi[c] + cu[p]	b0484	0	0	0	0	0	0	0	0	0	0	0	0	0
atp[c] + cu2[c] + h2o[c] -> adp[c] + h[c] + pi[c] + cu2[p]	b3469	0.0257	0.0072	0.0359	0.0098	0.0092	0.0383	0.0292	0.0263	0.038	0.02	0.0109	0.0203	0.0186
cu2[e] <=> cu2[p]	b0241 b0929 b1377 b2215	0.0004	0.0001	0.0002	0.0004	0.0001	0.0004	0.0004	0.0004	0.0004	0.0005	0.0001	0.0004	0.0003
cu2[p] -> cu2[c]	b3040	0.0262	0.0073	0.0361	0.0102	0.0093	0.0387	0.0295	0.0267	0.0384	0.0205	0.0111	0.0207	0.019
cu[c] + h[e] -> h[c] + cu[e]	b0572 b0573 b0574 b0575	0	0	0	0	0	0	0	0	0	0	0	0	0
cu[e] <=> cu[p]	b0241 b0929 b1377 b2215	0	0	0	0	0	0	0	0	0	0	0	0	0
cyan[c] + tsul[c] -> h[c] + so3[c] + tcynt[c]	b3425	0	0	0	0	0	0	0	0	0	0	0	0	0
cyan[p] + tsul[p] -> h[p] + so3[p] + tcynt[p]	b1308	0	0	0	0	0	0	0	0	0	0	0	0	0
cyan[e] <=> cyan[p]	b0241 b0929 b1377 b2215	0	0	0	0	0	0	0	0	0	0	0	0	0
cynt[c] + 3 h[c] + hco3[c] -> 2 co2[c] + nh4[c]	b0340	0	0	0	0	0	0	0	0	0	0	0	0	0
cynt[p] + h[p] -> cynt[c] + h[c]	b0341	0	0	0	0	0	0	0	0	0	0	0	0	0
cynt[e] <=> cynt[p]	b0241 b0929 b1377 b2215	0	0	0	0	0	0	0	0	0	0	0	0	0
cys-D[c] + h2o[c] -> h2s[c] + nh4[c] + pyr[c]	b1919	0	0	0	0	0	0	0	0	0	0	0	0	0
cys-L[c] + h2o[c] -> h2s[c] + nh4[c] + pyr[c]	b3008 b3708	0.001	0.0001	0.0029	0.0033	0.0022	0.0033	0.0041	0.0008	0.0023	0.003	0.0001	0.0008	0.0007
atp[c] + h2o[c] + cys-D[p] -> adp[c] + cys-D[c] + h[c] + pi[c]		0	0	0	0	0	0	0	0	0	0	0	0	0
cys-D[e] <=> cys-D[p]	b0241 b0929 b1377 b2215	0	0	0	0	0	0	0	0	0	0	0	0	0
acser[c] + h2s[c] -> ac[c] + cys-L[c] + h[c]	b2414 b2421	0.1534	0.0422	0.0816	0.1307	0.0545	0.1356	0.1431	0.1427	0.1572	0.1643	0.0426	0.1263	0.1214
3sala[c] + 2 h[c] -> ala-L[c] + so2[c]	b2810	0	0	0	0	0	0	0	0	0	0	0	0	0
cyst-L[c] + h2o[c] -> hcys-L[c] + nh4[c] + pyr[c]	b1622 b3008	0.0946	0.0262	0.0489	0.0791	0.0325	0.0821	0.0863	0.0881	0.0962	0.1002	0.0264	0.0779	0.075
atp[c] + cys-L[c] + trnacys[c] -> amp[c] + cystrna[c] + ppi[c]	b0526	0	0	0	0	0	0	0	0	0	0	0	0	0
atp[c] + cys-L[c] + h2o[c] -> adp[c] + h[c] + pi[c] + cys-L[p]	b0886 b0887	0.0064	0.0018	0.009	0.0025	0.0023	0.0096	0.0073	0.0066	0.0095	0.005	0.0027	0.0051	0.0047
atp[c] + h2o[c] + cys-L[p] -> adp[c] + cys-L[c] + h[c] + pi[c]		0.0322	0.009	0.0448	0.0123	0.0115	0.0479	0.0364	0.0329	0.0475	0.025	0.0137	0.0254	0.0233
cys-L[e] <=> cys-L[p]	b0241 b0929 b1377 b2215	0	0	0	0	0	0	0	0	0	0	0	0	0
cys-L[c] -> cys-L[p]	b1533 b2578	0.0257	0.0072	0.0359	0.0098	0.0092	0.0383	0.0292	0.0263	0.038	0.02	0.0109	0.0203	0.0186
2 h[c] + mql8[c] + 0.5 o2[c] -> h2o[c] + mqn8[c] + 2 h[p]	b0978 b0979	0.0295	0.01	0.0558	0.0168	0.0107	0.0573	0.04	0.0317	0.0491	0.0279	0.016	0.0273	0.0236
2 h[c] + 0.5 o2[c] + q8h2[c] -> h2o[c] + q8[c] + 2 h[p]	b0733 b0734 b0978 b0979	0.015	0.0052	0.0142	0.0098	0.0058	0.0175	0.0155	0.0149	0.0198	0.0154	0.0073	0.0155	0.0147
4 h[c] + 0.5 o2[c] + q8h2[c] -> h2o[c] + q8[c] + 4 h[p]	b0429 b0430 b0431 b0432	30.8601	10.8822	26.353	26.1585	14.3414	41.695	32.5141	29.8928	36.2913	34.0604	17.2481	35.6301	33.7824
cytd[c] + h[c] + h2o[c] -> nh4[c] + uri[c]	b2143	0.0086	0.0024	0.012	0.003	0.0027	0.0126	0.0095	0.0044	0.0127	0.0067	0.0036	0.0068	0.0062
cytd[c] + h2o[c] -> csn[c] + rib-D[c]	b0030 b0651 b2162	0.0032	0.0009	0.0045	0.0012	0.0011	0.0048	0.0036	0.0033	0.0047	0.0025	0.0014	0.0025	0.0023
cytd[c] + gtp[c] -> cmp[c] + gdp[c] + h[c]	b2066	0.0257	0.0072	0.0359	0.0098	0.0092	0.0383	0.0292	0.0263	0.038	0.02	0.0109	0.0203	0.0186
cytd[p] + h[p] -> cytd[c] + h[c]	b2393 b2964	0	0	0	0	0	0	0	0	0	0	0	0	0
cytd[p] + h[p] <=> cytd[c] + h[c]	b2406	0	0	0	0	0	0	0	0	0	0	0	0	0
cytd[e] <=> cytd[p]	b0241 b0929 b1377 b2215	0	0	0	0	0	0	0	0	0	0	0	0	0
atp[c] + cmp[c] <=> adp[c] + cdp[c]	b0910	0.5049	0.1385	0.6184	0.2696	0.2002	0.7054	0.5862	0.5024	0.7049	0.4436	0.1941	0.4017	0.3719
atp[c] + dcmp[c] <=> adp[c] + dcdp[c]	b0910	0.0369	0.0107	0.0522	0.009	0.0086	0.0499	0.0349	0.0389	0.0532	0.0254	0.0149	0.0262	0.0241
h[p] + lac-D[p] <=> h[c] + lac-D[c]	b2975 b3603	0	0	0	0	0	0	0	0	0	0	0	0	0
lac-D[e] <=> lac-D[p]	b0241 b0929 b1377 b2215	0	0	0	0	0	0	0	0	0	0	0	0	0
ala-D[c] + fad[c] + h2o[c] -> fadh2[c] + nh4[c] + pyr[c]	b1189	0.0075	0.114	0.0347	0.489	0.0015	0.2797	0.0213	0.3102	0.0315	0.0036	0.0117	0.0374	0.0065
dad-2[c] + h[c] + h2o[c] -> din[c] + nh4[c]	b1623	0.0104	0.0034	0.016	0.0049	0.0038	0.0158	0.0119	0.0108	0.0154	0.008	0.0047	0.0086	0.0078
atp[c] + damp[c] <=> adp[c] + dadp[c]	b0474	0.036	0.0106	0.0499	0.0057	0.0042	0.0493	0.0311	0.0377	0.0531	0.025	0.0154	0.0244	0.0204
dad-2[p] + h[p] -> dad-2[c] + h[c]	b2393 b2964	0	0	0	0	0	0	0	0	0	0	0	0	0
dad-2[e] <=> dad-2[p]	b0411	0	0	0	0	0	0	0	0	0	0	0	0	0
12dgr120[c] + atp[c] -> adp[c] + h[c] + pa120[c]	b4042	0.0618	0.0173	0.0862	0.0236	0.0221	0.0921	0.07	0.0632	0.0913	0.0481	0.0263	0.0488	0.0447
12dgr140[c] + atp[c] -> adp[c] + h[c] + pa140[c]	b4042	0.0618	0.0173	0.0862	0.0236	0.0221	0.0921	0.07	0.0632	0.0913	0.0481	0.0263	0.0488	0.0447
12dgr141[c] + atp[c] -> adp[c] + h[c] + pa141[c]	b4042	0.0618	0.0173	0.0862	0.0236	0.0221	0.0921	0.07	0.0632	0.0957	0.0504	0.0276	0.0488	0.0447
12dgr160[c] + atp[c] -> adp[c] + h[c] + pa160[c]	b4042	0.0648	0.0182	0.0862	0.0236	0.0232	0.0966	0.07	0.0632	0.0913	0.0481	0.0263	0.0488	0.0447
12dgr161[c] + atp[c] -> adp[c] + h[c] + pa161[c]	b4042	0.0618	0.0173	0.0862	0.0247	0.0221	0.0921	0.0734	0.0632	0.0913	0.0481	0.0263	0.0488	0.0469
12dgr180[c] + atp[c] -> adp[c] + h[c] + pa180[c]	b4042	0.0618	0.0173	0.0904	0.0236	0.0221	0.0921	0.07	0.0632	0.0913	0.0481	0.0263	0.0511	0.0447
12dgr181[c] + atp[c] -> adp[c] + h[c] + pa181[c]	b4042	0.0618	0.0173	0.0862	0.0236	0.0221	0.0921	0.07	0.0663	0.0913	0.0481	0.0263	0.0488	0.0447
ala-D[p] + h[p] -> ala-D[c] + h[c]	b4208	0.0511	0.0148	0.0661	0.024	0.0183	0.0731	0.0578	0.0527	0.0716	0.0422	0.021	0.0439	0.0387
ala-D[e] <=> ala-D[p]	b0241 b0929 b1377 b2215	0	0	0	0	0	0	0	0	0	0	0	0	0
damp[e] <=> damp[p]	b0241 b0929 b1377 b2215	0	0	0	0	0	0	0	0	0	0	0	0	0
23dappa[c] + h2o[c] -> 2 nh4[c] + pyr[c]	b2871	0	0	0	0	0	0	0	0	0	0	0	0	0
26dap-M[c] + h[c] -> co2[c] + lys-L[c]	b2838	0.211	0.0584	0.1089	0.1764	0.0724	0.1831	0.1925	0.1965	0.2145	0.2234	0.0589	0.1738	0.1671
26dap-LL[c] <=> 26dap-M[c]	b3809	0.2281	0.0631	0.1178	0.1906	0.0782	0.198	0.2081	0.2124	0.2318	0.2415	0.0636	0.1878	0.1806
atp[c] + h2o[c] + 26dap-M[p] -> 26dap-M[c] + adp[c] + h[c] + pi[c]		0	0	0	0	0	0	0	0	0	0	0	0	0
15dap[e] <=> 15dap[p]	b0241 b0929 b1377 b2215	0	0	0	0	0	0	0	0	0	0	0	0	0
ctp[c] + h[c] + pa120[c] -> cdpdddecg[c] + ppi[c]	b0175	0.0522	0.0143	0.0742	0.0232	0.0212	0.0861	0.0638	0.0529	0.0783	0.0437	0.0216	0.0411	0.0428
ctp[c] + h[c] + pa140[c] -> cdpdtdecg[c] + ppi[c]	b0175	0.0553	0.0143	0.0742	0.0232	0.0212	0.0804	0.0638	0.0529	0.0784	0.043	0.0216	0.0411	0.0376
ctp[c] + h[c] + pa141[c] -> cdpdtdec7eg[c] + ppi[c]	b0175	0.0522	0.0143	0.082	0.0274	0.0267	0.0804	0.0677	0.0536	0.085	0.0481	0.0237	0.0438	0.0376
ctp[c] + h[c] + pa160[c] -> cdpdhdecg[c] + ppi[c]	b0175	0.0979	0.026	0.0945	0.056	0.0358	0.119	0.1006	0.0952	0.1182	0.0862	0.0326	0.0734	0.0687
ctp[c] + h[c] + pa161[c] -> cdpdhdec9eg[c] + ppi[c]	b0175	0.0984	0.0271	0.0981	0.0647	0.0372	0.1257	0.1094	0.0964	0.1351	0.092	0.0345	0.0792	0.0764
ctp[c] + h[c] + pa180[c] -> cdpdodecg[c] + ppi[c]	b0175	0.0522	0.0143	0.0823	0.0232	0.0212	0.0836	0.0729	0.0529	0.0783	0.0445	0.0218	0.0459	0.0376
ctp[c] + h[c] + pa181[c] -> cdpdodec11eg[c] + ppi[c]	b0175	0.0528	0.0159	0.0742	0.0232	0.0212	0.0804	0.0638	0.056	0.0783	0.0446	0.0232	0.0416	0.0376
datp[c] + h[c] + h2o[c] -> ditp[c] + nh4[c]	s0001	0.001	0.0001	0.0023	0.0033	0.0029	0.0059	0.0052	0.0008	0.0023	0.0027	0.0009	0.0025	0.0023
ru5p-D[c] -> db4p[c] + for[c] + h[c]	b3041	0.0005	0.0002	0.0003	0.0005	0.0002	0.0005	0.0005	0.0005	0.0006	0.0006	0.0002	0.0005	0.0004
atp[c] + co2[c] + dann[c] -> adp[c] + dtbt[c] + 3 h[c] + pi[c]	b0778	0	0	0	0	0	0	0	0	0	0	0	0	0
chtbs6p[c] + h2o[c] -> acgam[c] + acgam6p[c]	b1734	0	0	0	0	0	0	0	0	0	0	0	0	0
dca[e] <=> dca[p]	b0241 b0929 b1377 b2215	0	0	0	0	0	0	0	0	0	0	0	0	0
dcmp[e] <=> dcmp[p]	b0241 b0929 b1377 b2215	0	0	0	0	0	0	0	0	0	0	0	0	0
dctp[c] + h[c] + h2o[c] -> dutp[c] + nh4[c]	b2065	0.0004	0	0.01	0.0011	0.001	0.0015	0.0018	0.0011	0.0008	0.0009	0.0003	0.0008	0.0007
dcyt[c] + h[c] + h2o[c] -> duri[c] + nh4[c]	b2143	0.0017	0.0001	0.0016	0.0057	0.0052	0.0076	0.0088	0.0005	0.0038	0.0047	0.0015	0.0042	0.0039
dcyt[p] + h[p] -> dcyt[c] + h[c]	b2393 b2964	0	0	0	0	0	0	0	0	0	0	0	0	0
dcyt[e] <=> dcyt[p]	b0411	0	0	0	0	0	0	0	0	0	0	0	0	0
ddca[e] -> ddca[p]	b2344	0	0	0	0	0	0	0	0	0	0	0	0	0
2dh3dgal[c] + atp[c] -> 2dh3dgal6p[c] + adp[c] + h[c]	b3693	0	0	0	0	0	0	0	0	0	0	0	0	0
2ddglcn[p] + h[p] <=> 2ddglcn[c] + h[c]	b3909	0	0	0	0	0	0	0	0	0	0	0	0	0
2ddglcn[e] <=> 2ddglcn[p]	b0241 b0929 b1377 b2215	0	0	0	0	0	0	0	0	0	0	0	0	0
2ddglcn[c] + atp[c] -> 2ddg6p[c] + adp[c] + h[c]	b3526	0	0	0	0	0	0	0	0	0	0	0	0	0
e4p[c] + h2o[c] + pep[c] -> 2dda7p[c] + pi[c]	b0754 b1704 b2601	0.2344	0.0648	0.121	0.1959	0.0804	0.2034	0.2138	0.2182	0.2382	0.2481	0.0654	0.193	0.1856
2dh3dgal6p[c] <=> g3p[c] + pyr[c]	b4477	0	0	0	0	0	0	0	0	0	0	0	0	0
atp[c] + dgmp[c] <=> adp[c] + dgdp[c]	b3648	0.0376	0.0107	0.0421	-0.1109	-0.019	0.0232	0.0023	0.0384	0.0518	0.0259	0.015	0.0239	0.0218
dgmp[e] <=> dgmp[p]	b0241 b0929 b1377 b2215	0	0	0	0	0	0	0	0	0	0	0	0	0
dgsn[p] + h[p] -> dgsn[c] + h[c]	b2964	0	0	0	0	0	0	0	0	0	0	0	0	0
dgsn[e] <=> dgsn[p]	b0241 b0929 b1377 b2215	0	0	0	0	0	0	0	0	0	0	0	0	0
23dhacoa[c] + h2o[c] <=> 3hadpcoa[c]	b1393	0	0	0	0	0	0	0	0	0	0	0	0	0
23dhmb[c] -> 3mob[c] + h2o[c]	b3771	0.5376	0.1487	0.2775	0.4493	0.1844	0.4666	0.4904	0.5005	0.5464	0.5692	0.15	0.4427	0.4258
23dhmp[c] -> 3mop[c] + h2o[c]	b3771	0.1787	0.0494	0.0922	0.1493	0.0613	0.155	0.163	0.1663	0.1816	0.1891	0.0499	0.1471	0.1415
dha[c] + pep[c] -> dhap[c] + pyr[c]	b1198 b1199 b1200 b2415 b2416	4.3146	0.0048	0.0211	0.0081	0.0069	0.0257	0.0207	5.0871	4.8941	4.2007	0.0069	0.0134	0.0124
dha[e] <=> dha[p]	b0241 b0929 b1377 b2215	0	0	0	0	0	0	0	0	0	0	0	0	0
dha[p] <=> dha[c]		0	0	0	0	0	0	0	0	0	0	0	0	0
23ddhb[c] + nad[c] <=> 23dhb[c] + h[c] + nadh[c]	b0596	0	0	0	0	0	0	0	0	0	0	0	0	0
23dhb[c] + atp[c] + h[c] -> 23dhba[c] + ppi[c]	b0594	0.0364	0.0102	0.0507	0.0139	0.013	0.0542	0.0412	0.0372	0.0537	0.0283	0.0155	0.0287	0.0263
23dhbzs[c] + h2o[c] -> 23dhb[c] + ser-L[c]		0.0364	0.0102	0.0507	0.0139	0.013	0.0542	0.0412	0.0372	0.0537	0.0283	0.0155	0.0287	0.0263
cenchddd[c] + nad[c] -> dhcinnm[c] + h[c] + nadh[c]	b2541	0	0	0	0	0	0	0	0	0	0	0	0	0
dhcinnm[c] + o2[c] -> h[c] + hkntd[c]	b0348	0	0	0	0	0	0	0	0	0	0	0	0	0
23dhdp[c] + h[c] + nadph[c] -> nadp[c] + thdp[c]	b0031	0.2281	0.0631	0.1178	0.1906	0.0782	0.198	0.2081	0.2124	0.2318	0.2415	0.0636	0.1878	0.1806
aspsa[c] + pyr[c] -> 23dhdp[c] + h[c] + 2 h2o[c]	b2478	0.2281	0.0631	0.1178	0.1906	0.0782	0.198	0.2081	0.2124	0.2318	0.2415	0.0636	0.1878	0.1806
dhf[c] + h[c] + nadph[c] <=> nadp[c] + thf[c]	b0048 b1606	0.0165	0.0046	0.0085	0.0138	0.0057	0.0143	0.0151	0.0154	0.0168	0.0175	0.0046	0.0136	0.0131
atp[c] + dhpt[c] + glu-L[c] -> adp[c] + dhf[c] + h[c] + pi[c]	b2315	0.0004	0.0001	0.0002	0.0003	0.0001	0.0004	0.0004	0.0004	0.0004	0.0004	0.0001	0.0003	0.0003
dhmpt[c] + h[c] + nadph[c] -> nadp[c] + thmnp[c]	b1606	0	0	0	0	0	0	0	0	0	0	0	0	0
dhna[c] + h[c] + octdp[c] -> 2dmmql8[c] + co2[c] + ppi[c]	b3930	0	0	0	0	0	0	0	0	0	0	0	0	0
h[c] + sbzcoa[c] -> 14dhncoa[c] + h2o[c]	b2262	0	0	0	0	0	0	0	0	0	0	0	0	0
14dhncoa[c] + h2o[c] -> coa[c] + dhna[c] + h[c]	b0736	0	0	0	0	0	0	0	0	0	0	0	0	0
dhnpt[c] <=> 6hmhpt[c] + gcald[c]	b3058	0.0004	0.0001	0.0002	0.0003	0.0001	0.0004	0.0004	0.0004	0.0004	0.0004	0.0001	0.0003	0.0003
dhnpt[c] <=> dhmpt[c]	b3058	0	0	0	0	0	0	0	0	0	0	0	0	0
dhor-S[c] + q8[c] -> orot[c] + q8h2[c]	b0945	0.0001	0	0	0.0001	0	0.0001	0.0001	0.0001	0.0001	0.0001	0	0.0001	0.0001
dhor-S[c] + mqn8[c] -> mql8[c] + orot[c]	b0945	0.0002	0.0001	0.0001	0.0002	0.0001	0.0002	0.0002	0.0002	0.0002	0.0003	0.0001	0.0002	0.0002
dhor-S[c] + fum[c] -> orot[c] + succ[c]		0.2031	0.0562	0.1048	0.1697	0.0697	0.1762	0.1852	0.1891	0.2064	0.215	0.0567	0.1672	0.1608
dhor-S[c] + h2o[c] <=> cbasp[c] + h[c]	b1062	-0.2034	-0.0563	-0.105	-0.17	-0.0698	-0.1765	-0.1855	-0.1894	-0.2067	-0.2154	-0.0568	-0.1675	-0.1611
cechddd[c] + nad[c] -> dhpppn[c] + h[c] + nadh[c]	b2541	0	0	0	0	0	0	0	0	0	0	0	0	0
25drapp[c] + h[c] + h2o[c] -> 5apru[c] + nh4[c]	b0414	0.0003	0.0001	0.0001	0.0002	0.0001	0.0002	0.0003	0.0003	0.0003	0.0003	0.0001	0.0002	0.0002
4abz[c] + 6hmhptpp[c] -> dhpt[c] + ppi[c]	b3177	0.0004	0.0001	0.0002	0.0003	0.0001	0.0004	0.0004	0.0004	0.0004	0.0004	0.0001	0.0003	0.0003
dhptd[c] -> mdhdhf[c]	s0001	0.4261	0.1216	0.0629	0.0015	0.002	0.0065	0.59	0.0674	0.3141	0.0044	0.0474	0.311	0.3014
dhptdn[c] + 3 h[c] + nadph[c] <=> nadp[c] + thptdn[c]	b0578	0	0	0	0	0	0	0	0	0	0	0	0	0
dhptdn[c] + 3 h[c] + nadh[c] <=> nad[c] + thptdn[c]	b0578	0	0	0	0	0	0	0	0	0	0	0	0	0
ahdt[c] <=> dhmptp[c]	b2303	0	0	0	0	0	0	0	0	0	0	0	0	0
2dda7p[c] -> 3dhq[c] + pi[c]	b3389	0.2344	0.0648	0.121	0.1959	0.0804	0.2034	0.2138	0.2182	0.2382	0.2481	0.0654	0.193	0.1856
3dhq[c] -> 3dhsk[c] + h2o[c]	b1693	0.2344	0.0648	0.121	0.1959	0.0804	0.2034	0.2138	0.2182	0.2382	0.2481	0.0654	0.193	0.1856
dimp[e] <=> dimp[p]	b0241 b0929 b1377 b2215	0	0	0	0	0	0	0	0	0	0	0	0	0
din[p] + h[p] -> din[c] + h[c]	b2964	0	0	0	0	0	0	0	0	0	0	0	0	0
din[e] <=> din[p]	b0241 b0929 b1377 b2215	0	0	0	0	0	0	0	0	0	0	0	0	0
25dkglcn[c] + h[c] + nadph[c] -> 2dhguln[c] + nadp[c]	b0207 b3012	0	0	0	0	0	0	0	0	0	0	0	0	0
25dkglcn[c] + h[c] + nadh[c] -> 5dglcn[c] + nad[c]	b3553	0	0	0	0	0	0	0	0	0	0	0	0	0
25dkglcn[c] + h[c] + nadph[c] -> 5dglcn[c] + nadp[c]	b3553	0	0	0	0	0	0	0	0	0	0	0	0	0
dmpp[c] + ipdp[c] -> grdp[c] + ppi[c]	b0421	0.0002	0	0.0001	0.0001	0.0001	0.0001	0.0002	0.0002	0.0002	0.0002	0	0.0001	0.0001
h[c] + h2mb4p[c] + nadh[c] -> dmpp[c] + h2o[c] + nad[c]	b0029	0	0	0	0	0	0	0	0	0	0	0	0	0
2omhmbl[c] + amet[c] -> ahcys[c] + h[c] + q8h2[c]	b2232	0	0	0	0	0	0	0	0	0	0	0	0	0
dmso[c] + mql8[c] -> dms[c] + h2o[c] + mqn8[c]	b0894 b0895 b0896 b1587 b1588 b1589 b1590	0	0	0	0	0	0	0	0	0	0	0	0	0
mql8[c] + dmso[p] -> mqn8[c] + dms[p] + h2o[p]	b1872 b1873	0	0	0	0	0	0	0	0	0	0	0	0	0
2dmmql8[c] + dmso[c] -> 2dmmq8[c] + dms[c] + h2o[c]	b0894 b0895 b0896	0	0	0	0	0	0	0	0	0	0	0	0	0
2dmmql8[c] + dmso[p] -> 2dmmq8[c] + dms[p] + h2o[p]	b1872 b1873	0	0	0	0	0	0	0	0	0	0	0	0	0
dmso[e] <=> dmso[p]	b0241 b0929 b1377 b2215	0	0	0	0	0	0	0	0	0	0	0	0	0
dmso[p] <=> dmso[c]	s0001	0	0	0	0	0	0	0	0	0	0	0	0	0
dms[e] <=> dms[p]	b0241 b0929 b1377 b2215	0	0	0	0	0	0	0	0	0	0	0	0	0
dhpmp[c] + h2o[c] -> dhnpt[c] + pi[c]		0.0004	0.0001	0.0002	0.0003	0.0001	0.0004	0.0004	0.0004	0.0004	0.0004	0.0001	0.0003	0.0003
ahdt[c] + h2o[c] -> dhpmp[c] + h[c] + ppi[c]	b0099 b1865	0.0004	0.0001	0.0002	0.0003	0.0001	0.0004	0.0004	0.0004	0.0004	0.0004	0.0001	0.0003	0.0003
23doguln[c] + h[c] + nadh[c] -> 3dhguln[c] + nad[c]	b3575	0	0	0	0	0	0	0	0	0	0	0	0	0
dopa[e] <=> dopa[p]	b0241 b0929 b1377 b2215	0	0	0	0	0	0	0	0	0	0	0	0	0
doxrbcn[e] <=> doxrbcn[p]	b0241 b0929 b1377 b2215	0.1029	0.0289	0.1435	0.0392	0.0368	0.1533	0.1166	0.1052	0.152	0.08	0.0438	0.0812	0.0744
doxrbcn[p] + h[p] -> h[c] + doxrbcn[e]	b0462 b0463 b2470 b3035	0.1029	0.0289	0.1435	0.0392	0.0368	0.1533	0.1166	0.1052	0.152	0.08	0.0438	0.0812	0.0744
atp[c] + dpcoa[c] -> adp[c] + coa[c] + h[c]	b0103	0.0004	0.0001	0.0002	0.0003	0.0001	0.0003	0.0003	0.0003	0.0004	0.0004	0.0001	0.0003	0.0003
2dhp[c] + h[c] + nadph[c] -> nadp[c] + pant-R[c]	b0425 b3774	0.0004	0.0001	0.0002	0.0003	0.0001	0.0003	0.0003	0.0003	0.0004	0.0004	0.0001	0.0003	0.0003
2dr5p[c] -> acald[c] + g3p[c]	b4381	0.01	0.0008	0.0295	0.1559	0.0619	0.0709	0.0818	0.0077	0.0227	0.029	0.0291	0.0284	0.0272
q8[c] + dsbard[p] -> q8h2[c] + dsbaox[p]	b1185 b3860	0	0	0	0	0	0	0	0	0	0	0	0	0
mqn8[c] + dsbard[p] -> mql8[c] + dsbaox[p]	b1185 b3860	0	0	0	0	0	0	0	0	0	0	0	0	0
dsbcox[p] + 2 gthrd[p] -> dsbcrd[p] + gthox[p]	b2893	0	0	0	0	0	0	0	0	0	0	0	0	0
dsbdox[c] + trdrd[c] -> dsbdrd[c] + trdox[c]	b2582 b3781 b4136	0	0	0	0	0	0	0	0	0	0	0	0	0
dsbgox[p] + 2 gthrd[p] -> dsbgrd[p] + gthox[p]	b0604	0	0	0	0	0	0	0	0	0	0	0	0	0
nadp[c] + ser-D[c] <=> 2amsa[c] + h[c] + nadph[c]	b1539	-0.0007	-0.0001	-0.0016	-0.0022	-0.0013	-0.0021	-0.0026	-0.0005	-0.0015	-0.002	-0.0001	-0.0005	-0.0004
h[p] + ser-D[p] -> h[c] + ser-D[c]	b4208	0	0	0	0	0	0	0	0	0	0	0	0	0
ser-D[e] <=> ser-D[p]	b0241 b0929 b1377 b2215	0	0	0	0	0	0	0	0	0	0	0	0	0
tartr-D[c] -> h2o[c] + oaa[c]	b4122	0	0	0	0	0	0	0	0	0	0	0	0	0
atp[c] + dtmp[c] <=> adp[c] + dtdp[c]	b1098	0.0547	0.0153	0.0621	0.0282	0.0193	0.0715	0.0584	0.0544	0.0733	0.047	0.0209	0.0437	0.0407
dtmp[e] <=> dtmp[p]	b0241 b0929 b1377 b2215	0	0	0	0	0	0	0	0	0	0	0	0	0
dump[e] <=> dump[p]	b0241 b0929 b1377 b2215	0	0	0	0	0	0	0	0	0	0	0	0	0
56dura[c] + nad[c] <=> h[c] + nadh[c] + ura[c]	b2146 b2147	0	0	0	0	0	0	0	0	0	0	0	0	0
atp[c] + duri[c] -> adp[c] + dump[c] + h[c]	b1238	0.0258	0.0072	0.0359	0.0099	0.0092	0.0384	0.0292	0.0264	0.0381	0.0201	0.011	0.0204	0.0187
duri[c] + pi[c] <=> 2dr1p[c] + ura[c]	b4382 b4384	0.004	0.0003	0.0092	0.0135	0.0124	0.0178	0.0208	0.003	0.009	0.0113	0.0037	0.0104	0.0094
duri[p] + h[p] -> duri[c] + h[c]	b2393 b2964	0	0	0	0	0	0	0	0	0	0	0	0	0
duri[e] <=> duri[p]	b0411	0	0	0	0	0	0	0	0	0	0	0	0	0
dutp[c] + h2o[c] -> dump[c] + h[c] + ppi[c]	b2251 b3640	0.0184	0.0046	0.016	0.0212	0.0127	0.0242	0.0267	0.0175	0.0216	0.0236	0.0066	0.0194	0.0183
dxyl5p[c] + h[c] + nadph[c] -> 2me4p[c] + nadp[c]	b0173	0.0015	0.0004	0.0008	0.0012	0.0005	0.0013	0.0013	0.0014	0.0015	0.0016	0.0004	0.0012	0.0012
g3p[c] + h[c] + pyr[c] -> co2[c] + dxyl5p[c]	b0420	0.0017	0.0005	0.0009	0.0015	0.0006	0.0015	0.0016	0.0016	0.0018	0.0018	0.0005	0.0014	0.0014
atp[c] + dxyl[c] -> adp[c] + dxyl5p[c] + h[c]	b3564	0	0	0	0	0	0	0	0	0	0	0	0	0
e4p[c] + h2o[c] + nad[c] <=> 4per[c] + 2 h[c] + nadh[c]	b1779 b2927	0.0001	0	0.0001	0.0001	0	0.0001	0.0001	0.0001	0.0001	0.0001	0	0.0001	0.0001
h[c] + nadh[c] + tdec2eACP[c] -> dcaACP[c] + nad[c]	b1288	0.0183	0.0051	0.026	0.0053	0.0329	0.0998	0.0482	0.1426	0.108	0.0147	0.0306	0.0159	0.0144
h[c] + nadph[c] + tdec2eACP[c] -> dcaACP[c] + nadp[c]	b1288	0.0011	0.0374	0.0645	0.0924	0.0004	0.0016	0.0013	0.0012	0.0016	0.0009	0.0005	0.1059	0.0952
h[c] + nadh[c] + tddec2eACP[c] -> ddcaACP[c] + nad[c]	b1288	0.0312	0.0045	0.0339	0.0009	0.0375	0.1184	0.0625	0.1561	0.1264	0.0251	0.0131	0.026	0.024
h[c] + nadph[c] + tddec2eACP[c] -> ddcaACP[c] + nadp[c]	b1288	0.0018	0.0422	0.0754	0.1032	0.0006	0.0026	0.002	0.0019	0.0026	0.0015	0.0237	0.1072	0.0962
h[c] + nadh[c] + t3c5ddeceACP[c] -> cddec5eACP[c] + nad[c]	b1288	0.0116	0.0028	0.0163	0.0022	0.0041	0.027	0.0129	0.0119	0.0165	0.0093	0.0048	0.0095	0.0088
h[c] + nadph[c] + t3c5ddeceACP[c] -> cddec5eACP[c] + nadp[c]	b1288	0.001	0.0012	0.0015	0.0041	0.0004	0.0433	0.0011	0.001	0.0014	0.0008	0.0005	0.0012	0.0009
h[c] + nadh[c] + tmrs2eACP[c] -> myrsACP[c] + nad[c]	b1288	0.0097	0.0008	0.0074	0.0009	0.0191	0.0593	0.0088	0.1028	0.0629	0.0573	0.0175	0.0069	0.0063
h[c] + nadph[c] + tmrs2eACP[c] -> myrsACP[c] + nadp[c]	b1288	0.0018	0.0301	0.0532	0.0711	0.0006	0.0026	0.002	0.0019	0.0026	0.0015	0.0008	0.0404	0.0386
h[c] + nadh[c] + t3c7mrseACP[c] -> nad[c] + tdeACP[c]	b1288	0.0116	0.0034	0.0163	0.0007	0.0041	0.0688	0.0129	0.0119	0.0165	0.0093	0.0048	0.0095	0.0088
h[c] + nadph[c] + t3c7mrseACP[c] -> nadp[c] + tdeACP[c]	b1288	0.001	0.0006	0.0015	0.0055	0.0004	0.0015	0.0011	0.001	0.0014	0.0008	0.0005	0.0012	0.0009
h[c] + nadh[c] + tpalm2eACP[c] -> nad[c] + palmACP[c]	b1288	0.0098	0.0009	0.0089	0.0009	0.0192	0.0238	0.0089	0.0144	0.0629	0.0587	0.0033	0.0068	0.0063
h[c] + nadph[c] + tpalm2eACP[c] -> nadp[c] + palmACP[c]	b1288	0.0018	0.0305	0.0542	0.0721	0.0006	0.0381	0.002	0.092	0.0026	0.0015	0.015	0.0406	0.0388
h[c] + nadh[c] + t3c9palmeACP[c] -> hdeACP[c] + nad[c]	b1288	0.0724	0.001	0.0104	0.001	0.0243	0.0665	0.0699	0.0127	0.0777	0.0696	0.005	0.0103	0.0094
h[c] + nadph[c] + t3c9palmeACP[c] -> hdeACP[c] + nadp[c]	b1288	0.0018	0.006	0.0409	0.0129	0.0006	0.0026	0.002	0.011	0.0026	0.0015	0.0178	0.0478	0.0459
h[c] + nadh[c] + toctd2eACP[c] -> nad[c] + ocdcaACP[c]	b1288	0.0117	0.0009	0.0101	0.0009	0.0034	0.0139	0.013	0.01	0.0138	0.0078	0.0041	0.0096	0.0089
h[c] + nadph[c] + toctd2eACP[c] -> nadp[c] + ocdcaACP[c]	b1288	0.0018	0.0026	0.0284	0.0045	0.0006	0.0026	0.002	0.0019	0.0026	0.0015	0.0008	0.0015	0.0014
h[c] + nadh[c] + t3c11vaceACP[c] -> nad[c] + octeACP[c]	b1288	0.0097	0.001	0.0085	0.0009	0.0048	0.0167	0.013	0.012	0.0195	0.0095	0.0057	0.0097	0.0089
h[c] + nadph[c] + t3c11vaceACP[c] -> nadp[c] + octeACP[c]	b1288	0.0018	0.0031	0.0075	0.0054	0.0006	0.0026	0.002	0.0019	0.0026	0.0015	0.0008	0.0015	0.0014
but2eACP[c] + h[c] + nadh[c] -> butACP[c] + nad[c]	b1288	0.0107	0.0009	0.0152	0.0003	0.03	0.1394	0.0396	0.1336	0.0153	0.0086	0.0273	0.0091	0.0083
but2eACP[c] + h[c] + nadph[c] -> butACP[c] + nadp[c]	b1288	0.0005	0.0389	0.0634	0.0935	0.0002	0.0008	0.0006	0.0006	0.0008	0.0004	0.0002	0.105	0.094
h[c] + nadh[c] + thex2eACP[c] -> hexACP[c] + nad[c]	b1288	0.0107	0.0005	0.0152	0.0011	0.03	0.1394	0.0396	0.1336	0.0153	0.0086	0.0045	0.009	0.0083
h[c] + nadph[c] + thex2eACP[c] -> hexACP[c] + nadp[c]	b1288	0.0005	0.0393	0.0634	0.0928	0.0002	0.0008	0.0006	0.0006	0.0008	0.0004	0.023	0.105	0.094
h[c] + nadh[c] + toct2eACP[c] -> nad[c] + ocACP[c]	b1288	0.0107	0.003	0.0153	0.0003	0.03	0.1048	0.0396	0.1336	0.0153	0.0086	0.0045	0.0091	0.0086
h[c] + nadph[c] + toct2eACP[c] -> nadp[c] + ocACP[c]	b1288	0.0005	0.0368	0.0633	0.0936	0.0002	0.0354	0.0006	0.0006	0.0008	0.0004	0.023	0.105	0.0937
atp[c] + h2o[c] + eca4colipa[p] -> adp[c] + h[c] + pi[c] + eca4colipa[e]	b3199 b3200 b3201 b4261 b4262	0	0	0	0	0	0	0	0	0	0	0	0	0
colipa[p] + eca4und[p] -> eca4colipa[p] + h[p] + udcpdp[p]	b3622	0	0	0	0	0	0	0	0	0	0	0	0	0
2 unagamuf[p] -> eca2und[p] + h[p] + udcpdp[p]	b3785 b3793	0	0	0	0	0	0	0	0	0	0	0	0	0
eca2und[p] + unagamuf[p] -> eca3und[p] + h[p] + udcpdp[p]	b3785 b3793	0	0	0	0	0	0	0	0	0	0	0	0	0
eca3und[p] + unagamuf[p] -> eca4und[p] + h[p] + udcpdp[p]	b3785 b3793	0	0	0	0	0	0	0	0	0	0	0	0	0
unagamuf[c] -> unagamuf[p]	b3792	0	0	0	0	0	0	0	0	0	0	0	0	0
3hbcoa[c] <=> b2coa[c] + h2o[c]	b2341 b3846	0.2076	0.0207	0.0344	0.089	0.0448	0.0497	0.1594	0.0695	0.2064	0.2227	0.0336	0.0661	0.071
3hhcoa[c] <=> h2o[c] + hx2coa[c]	b2341 b3846	0.2076	0.0207	0.0344	0.089	0.0448	0.0497	0.1594	0.0695	0.2064	0.2227	0.0336	0.0661	0.071
3hocoa[c] <=> h2o[c] + oc2coa[c]	b2341 b3846	0.2076	0.0207	0.0344	0.089	0.0448	0.0497	0.1594	0.0695	0.2064	0.2227	0.0336	0.0661	0.071
3hdcoa[c] <=> dc2coa[c] + h2o[c]	b2341 b3846	0.1868	0.0141	0.0047	0.079	0.0373	0.0183	0.1361	0.047	0.095	0.206	0.0247	0.0476	0.054
3hddcoa[c] <=> dd2coa[c] + h2o[c]	b2341 b3846	0.1732	0.0099	-0.0141	0.0726	0.0325	-0.0013	0.121	0.0328	0.0755	0.195	0.019	0.0363	0.0435
3htdcoa[c] <=> h2o[c] + td2coa[c]	b2341 b3846	0.1468	0.0125	0.0099	0.0647	0.0344	0.0162	0.1311	0.0416	0.0903	0.1122	0.0241	0.0828	0.0809
3hhdcoa[c] <=> h2o[c] + hdd2coa[c]	b2341 b3846	0.0851	0.0089	-0.0262	0.056	0.0139	0.0173	0.0731	0.0291	0.028	0.0497	0.0065	0.0352	0.035
3hodcoa[c] <=> h2o[c] + od2coa[c]	b2341 b3846	-0.0251	-0.0075	-0.0546	-0.0118	-0.0095	-0.0359	-0.03	-0.0257	-0.0385	-0.0203	-0.0113	-0.0223	-0.0205
2ddg6p[c] -> g3p[c] + pyr[c]	b1850	0.5239	0.2538	0.7983	1.415	1.1034	1.7578	1.1291	0.3414	0.5479	0.5542	1.529	0.1931	0.1664
6pgc[c] -> 2ddg6p[c] + h2o[c]	b1851	0.5239	0.2538	0.7983	1.415	1.1034	1.7578	1.1291	0.3414	0.5479	0.5542	1.529	0.1931	0.1664
ddcaACP[c] + kdo2lipid4[c] -> ACP[c] + kdo2lipid4L[c]	b1054	0	0	0	0	0	0	0	0	0	0	0	0	0
kdo2lipid4L[c] + myrsACP[c] -> ACP[c] + lipa[c]	b1855	0	0	0	0	0	0	0	0	0	0	0	0	0
hdeACP[c] + kdo2lipid4[c] -> ACP[c] + kdo2lipid4p[c]	b2378	0	0	0	0	0	0	0	0	0	0	0	0	0
kdo2lipid4p[c] + myrsACP[c] -> ACP[c] + lipa_cold[c]	b1855	0	0	0	0	0	0	0	0	0	0	0	0	0
egmeACP[c] + h[c] + nadph[c] -> gmeACP[c] + nadp[c]	b1288	0	0	0	0	0	0	0	0	0	0	0	0	0
atp[c] + h2o[c] + enlipa[p] -> adp[c] + h[c] + pi[c] + enlipa[e]	b3199 b3200 b3201 b4261 b4262	0	0	0	0	0	0	0	0	0	0	0	0	0
2pg[c] <=> h2o[c] + pep[c]	b2779	12.5904	2.7002	7.0148	6.7433	3.8105	11.6806	11.1574	13.8339	12.504	10.5784	1.8902	5.3001	5.0921
3 23dhba[c] + 3 seramp[c] -> 6 amp[c] + enter[c] + 9 h[c]	b0583	0.0121	0.0034	0.0169	0.0046	0.0043	0.0181	0.0137	0.0124	0.0179	0.0094	0.0052	0.0096	0.0088
enter[c] + 3 h2o[c] -> 3 23dhbzs[c] + 3 h[c]	b0585	0.0107	0.003	0.0149	0.0041	0.0038	0.016	0.0121	0.011	0.0158	0.0083	0.0046	0.0085	0.0078
feenter[c] + 3 h2o[c] -> 3 23dhbzs[c] + fe3[c] + 3 h[c]	b0585	0.0014	0.0004	0.002	0.0005	0.0005	0.0021	0.0016	0.0014	0.0021	0.0011	0.0006	0.0011	0.001
epmeACP[c] + h[c] + nadph[c] -> nadp[c] + pmeACP[c]	b1288	0	0	0	0	0	0	0	0	0	0	0	0	0
etha[c] -> acald[c] + nh4[c]	b2440 b2441	0.0136	0.001	0.031	0.0314	0.026	0.0424	0.0539	0.0104	0.0305	0.0302	0.0015	0.0101	0.0089
etha[p] + h[p] -> etha[c] + h[c]		0.0054	0.0004	0.0115	0.0113	0.01	0.0147	0.0212	0.0042	0.0122	0.0115	0.0001	0.004	0.0036
etha[e] <=> etha[p]	b0241 b0929 b1377 b2215	0	0	0	0	0	0	0	0	0	0	0	0	0
atp[c] + h2o[c] + ethso3[p] -> adp[c] + ethso3[c] + h[c] + pi[c]	b0933 b0934 b0936	0	0	0	0	0	0	0	0	0	0	0	0	0
ethso3[e] <=> ethso3[p]	b0241 b0929 b1377 b2215	0	0	0	0	0	0	0	0	0	0	0	0	0
etoh[e] <=> etoh[p]	b0241 b0929 b1377 b2215	0	0	0	0	0	0	0	0	0	0	0	0	0
etoh[p] <=> etoh[c]	s0001	0	0	0	0	0	0	0	0	0	0	0	0	0
f6p[c] <=> dha[c] + g3p[c]	b0825 b3946	4.2973	-0.0008	-0.0056	0.0001	0.0008	-0.0004	0.001	5.0691	4.8685	4.1874	-0.0007	-0.0009	-0.0007
f6p[c] + h2o[c] -> fru[c] + pi[c]	b0822	0.0543	0.0073	0.6996	0.6682	0.8	1.127	0.4069	0.0265	0.0626	0.0244	1.4771	0.0511	0.0408
2 pi[c] + f6p[p] -> f6p[c] + 2 pi[p]	b3666	0	0	0	0	0	0	0	0	0	0	0	0	0
f6p[e] <=> f6p[p]	b0241 b0929 b1377 b2215	0	0	0	0	0	0	0	0	0	0	0	0	0
dcaACP[c] + h2o[c] -> ACP[c] + dca[c] + h[c]	b0404	0.0257	0.0072	0.0359	0.0098	0.0092	0.0383	0.0291	0.0263	0.038	0.02	0.0109	0.0203	0.0186
ddcaACP[c] + h2o[c] -> ACP[c] + ddca[c] + h[c]	b0404	0.0257	0.0072	0.0359	0.0098	0.0092	0.0383	0.0292	0.0265	0.038	0.02	0.0118	0.0203	0.0186
h2o[c] + myrsACP[c] -> ACP[c] + h[c] + ttdca[c]	b0404	0.0257	0.0072	0.0359	0.0098	0.0092	0.0383	0.0292	0.0263	0.038	0.02	0.0109	0.0203	0.0186
h2o[c] + tdeACP[c] -> ACP[c] + h[c] + ttdcea[c]	b0404	0.0257	0.0072	0.0359	0.0098	0.0092	0.0383	0.0291	0.0263	0.038	0.02	0.0109	0.0203	0.0186
h2o[c] + palmACP[c] -> ACP[c] + h[c] + hdca[c]	b0404	0.0257	0.0072	0.0359	0.0098	0.0092	0.0383	0.0292	0.0263	0.038	0.02	0.0109	0.0203	0.0186
h2o[c] + hdeACP[c] -> ACP[c] + h[c] + hdcea[c]	b0404	0.0257	0.0072	0.0359	0.0098	0.0092	0.0383	0.0292	0.0263	0.038	0.02	0.0109	0.0203	0.0186
h2o[c] + ocACP[c] -> ACP[c] + h[c] + octa[c]	b0404	0.0257	0.0072	0.0359	0.0098	0.0092	0.0383	0.0292	0.0263	0.038	0.02	0.0109	0.0203	0.0186
dcacoa[c] + h2o[c] -> coa[c] + dca[c] + h[c]	b0452	0.0136	0.0041	0.0188	0.0064	0.0048	0.0196	0.0151	0.0142	0.0194	0.0109	0.0057	0.0113	0.0106
ddcacoa[c] + h2o[c] -> coa[c] + ddca[c] + h[c]	b0452	0.1426	0.0304	0.1404	0.0595	0.043	0.1647	0.1276	0.1098	0.157	0.1788	0.0435	0.0891	0.0973
h2o[c] + tdcoa[c] -> coa[c] + h[c] + ttdca[c]	b0452	0.0998	0.0266	0.135	0.042	0.037	0.1456	0.1124	0.0971	0.1395	0.0781	0.039	0.0743	0.068
h2o[c] + tdecoa[c] -> coa[c] + h[c] + ttdcea[c]	b0452	0.1581	0.03	0.1974	0.0613	0.0672	0.1457	0.1813	0.1108	0.2104	0.1451	0.0594	0.1365	0.1158
h2o[c] + pmtcoa[c] -> coa[c] + h[c] + hdca[c]	b0452	0.1918	0.0366	0.1509	0.073	0.048	0.1683	0.189	0.1407	0.1701	0.1189	0.0475	0.1023	0.0951
h2o[c] + hdcoa[c] -> coa[c] + h[c] + hdcea[c]	b0452	0.1252	0.0498	0.15	0.1142	0.0505	0.186	0.144	0.1756	0.2091	0.1172	0.05	0.1064	0.0989
h2o[c] + stcoa[c] -> coa[c] + h[c] + ocdca[c]	b0452	0.0839	0.0231	0.1252	0.0365	0.0368	0.1489	0.1263	0.0857	0.1258	0.0715	0.0393	0.0693	0.0605
h2o[c] + odecoa[c] -> coa[c] + h[c] + ocdcea[c]	b0452	0.0846	0.0257	0.1189	0.0365	0.0336	0.1289	0.1017	0.0852	0.1258	0.0702	0.0372	0.0666	0.0605
h2o[c] + hxcoa[c] -> coa[c] + h[c] + hxa[c]	b0452	0.0402	0.0144	0.0538	0.0195	0.0138	0.0765	0.0444	0.0526	0.057	0.0399	0.0219	0.0411	0.0372
h2o[c] + occoa[c] -> coa[c] + h[c] + octa[c]	b0452	0.0208	0.0067	0.0297	0.01	0.0075	0.0315	0.0232	0.0225	0.1114	0.0167	0.0088	0.0185	0.017
atp[c] + coa[c] + dca[p] + h[p] -> amp[c] + dcacoa[c] + h[c] + ppi[c]	b1701 b1805	0	0	0	0	0	0	0	0	0	0	0	0	0
atp[c] + coa[c] + ddca[p] + h[p] -> amp[c] + ddcacoa[c] + h[c] + ppi[c]	b1701 b1805	0.1162	0.0329	0.1644	0.0516	0.0449	0.1823	0.1377	0.1186	0.1719	0.0959	0.0486	0.1356	0.1347
atp[c] + coa[c] + h[p] + ttdca[p] -> amp[c] + h[c] + ppi[c] + tdcoa[c]	b1701 b1805	0.0996	0.026	0.1324	0.041	0.0369	0.1456	0.1123	0.0954	0.1396	0.0766	0.039	0.0741	0.0679
atp[c] + coa[c] + h[p] + ttdcea[p] -> amp[c] + h[c] + ppi[c] + tdecoa[c]	b1701 b1805	0.0965	0.027	0.1638	0.0536	0.0467	0.1468	0.1234	0.1	0.1481	0.0841	0.0418	0.0892	0.0701
atp[c] + coa[c] + h[p] + hdca[p] -> amp[c] + h[c] + pmtcoa[c] + ppi[c]	b1701 b1805	0.1115	0.0428	0.1349	0.075	0.0369	0.1455	0.1133	0.1622	0.1393	0.0867	0.0391	0.074	0.0678
atp[c] + coa[c] + h[p] + hdcea[p] -> amp[c] + h[c] + hdcoa[c] + ppi[c]	b1701 b1805	0.0954	0.0271	0.1375	0.0444	0.0383	0.1556	0.1165	0.0994	0.1733	0.0794	0.0405	0.0772	0.0707
atp[c] + coa[c] + h[p] + ocdca[p] -> amp[c] + h[c] + ppi[c] + stcoa[c]	b1701 b1805	0.0975	0.0265	0.1637	0.0419	0.0409	0.1654	0.1413	0.0976	0.1422	0.0808	0.0441	0.0805	0.0708
atp[c] + coa[c] + h[p] + ocdcea[p] -> amp[c] + h[c] + odecoa[c] + ppi[c]	b1701 b1805	0.0962	0.0298	0.135	0.0428	0.039	0.1482	0.1167	0.0991	0.1478	0.0812	0.0437	0.0778	0.0708
atp[c] + coa[c] + h[p] + hxa[p] -> amp[c] + h[c] + hxcoa[c] + ppi[c]	b1701 b1805	0.0129	0.0036	0.0179	0.0049	0.0046	0.0192	0.0146	0.0131	0.019	0.01	0.0055	0.0101	0.0093
atp[c] + coa[c] + h[p] + octa[p] -> amp[c] + h[c] + occoa[c] + ppi[c]	b1701 b1805	0	0	0	0	0	0	0	0	0	0	0	0	0
fad[c] + h[c] + nadh[c] -> fadh2[c] + nad[c]	b3844	1.2714	0.0153	0.0604	0.029	0.2749	0.1421	1.0161	0.1265	1.0187	1.2425	0.2089	0.1877	0.4598
fad[c] + h[c] + nadph[c] -> fadh2[c] + nadp[c]	b2763 b2764	0.0037	0.0013	0.173	0.0019	0.0013	0.0058	0.0041	0.0043	0.0053	0.003	0.0016	0.2272	0.0028
hmgth[c] + nad[c] <=> Sfglutth[c] + h[c] + nadh[c]	b0356	0	0	0	0	0	0	0	0	0	0	0	0	0
fald[e] <=> fald[p]	b0241 b0929 b1377 b2215	0	0	0	0	0	0	0	0	0	0	0	0	0
fald[p] <=> fald[c]	s0001	0	0	0	0	0	0	0	0	0	0	0	0	0
fald[c] + gthrd[c] <=> hmgth[c]	s0001	0	0	0	0	0	0	0	0	0	0	0	0	0
fdp[c] <=> dhap[c] + g3p[c]	b1773 b2097 b2925	-0.0241	-0.0103	-0.0546	-0.0124	1.4579	-0.0585	0.0132	-0.0244	-0.0369	-0.0172	0.8301	5.862	5.6572
s17bp[c] <=> dhap[c] + e4p[c]	b2925	2.508	1.1561	2.8526	2.2652	0.011	5.0966	5.1558	2.2319	3.019	2.6642	0.0128	0.0252	0.0233
fdp[c] + h2o[c] -> f6p[c] + pi[c]	b2930 b3925 b4232	0.0641	0.0182	0.0897	0.0247	0.0234	0.0974	0.0742	0.066	0.0945	0.0494	0.0269	0.049	0.0449
fuc-L[c] <=> fcl-L[c]	b2802	0	0	0	0	0	0	0	0	0	0	0	0	0
atp[c] + fcl-L[c] -> adp[c] + fc1p[c] + h[c]	b2803	0	0	0	0	0	0	0	0	0	0	0	0	0
fc1p[c] <=> dhap[c] + lald-L[c]	b2738 b2800	0	0	0	0	0	0	0	0	0	0	0	0	0
fe2[c] + ppp9[c] -> 2 h[c] + pheme[c]	b0475	0.0001	0	0.0001	0.0001	0	0.0001	0.0001	0.0001	0.0001	0.0001	0	0.0001	0.0001
2 h[c] + q8[c] + for[p] -> q8h2[c] + co2[p] + h[p]	b1474 b1475 b1476 b3892 b3893 b3894	4.1403	1.3929	2.6232	3.1679	2.3414	6.7207	5.38	3.8528	5.8635	6.2595	2.1475	4.5891	4.7385
2 h[c] + mqn8[c] + for[p] -> mql8[c] + co2[p] + h[p]	b1474 b1475 b1476 b3892 b3893 b3894	0.0266	0.0082	0.0236	0.0119	0.0113	0.0322	0.0289	0.0241	0.0358	0.0269	0.0104	0.0241	0.0225
fmnh2[c] + isetac[c] + o2[c] -> fmn[c] + gcald[c] + h[c] + h2o[c] + so3[c]	b0935	0	0	0	0	0	0	0	0	0	0	0	0	0
fmnh2[c] + mso3[c] + o2[c] -> fald[c] + fmn[c] + h[c] + h2o[c] + so3[c]	b0935	0	0	0	0	0	0	0	0	0	0	0	0	0
ethso3[c] + fmnh2[c] + o2[c] -> acald[c] + fmn[c] + h[c] + h2o[c] + so3[c]	b0935	0	0	0	0	0	0	0	0	0	0	0	0	0
butso3[c] + fmnh2[c] + o2[c] -> btal[c] + fmn[c] + h[c] + h2o[c] + so3[c]	b0935	0	0	0	0	0	0	0	0	0	0	0	0	0
fmnh2[c] + o2[c] + sulfac[c] -> fmn[c] + glx[c] + h[c] + h2o[c] + so3[c]	b0935	0	0	0	0	0	0	0	0	0	0	0	0	0
atp[c] + h2o[c] + fe2[p] -> adp[c] + fe2[c] + h[c] + pi[c]	b3409	0.0103	0.0029	0.0143	0.0039	0.0037	0.0153	0.0117	0.0105	0.0152	0.008	0.0044	0.0081	0.0074
fe2[p] + h[p] -> fe2[c] + h[c]	b2392	0.0257	0.0072	0.0359	0.0098	0.0092	0.0383	0.0292	0.0263	0.038	0.02	0.0109	0.0203	0.0186
fe2[c] + h[p] -> h[c] + fe2[p]	b3915	0.367	0.103	0.5147	0.1405	0.1312	0.547	0.4165	0.3751	0.5384	0.2833	0.157	0.288	0.2638
fe2[e] <=> fe2[p]	b0241 b0929 b1377 b2215	0.0096	0.0027	0.005	0.0081	0.0033	0.0084	0.0088	0.009	0.0098	0.0102	0.0027	0.0079	0.0076
fe2[p] -> fe2[c]	b3040	0.1125	0.0315	0.1484	0.0473	0.04	0.1616	0.1253	0.1141	0.1617	0.0902	0.0464	0.0891	0.082
atp[c] + h2o[c] + fe3dcit[p] -> adp[c] + 2 cit[c] + fe3[c] + h[c] + pi[c]	b4287 b4288 b4289 b4290	0	0	0	0	0	0	0	0	0	0	0	0	0
fe3dcit[e] + h[p] -> h[c] + fe3dcit[p]	b1252 b3005 b3006 b4291	0	0	0	0	0	0	0	0	0	0	0	0	0
fe3dhbzs[c] -> 23dhbzs[c] + fe3[c]		0	0	0	0	0	0	0	0	0	0	0	0	0
atp[c] + h2o[c] + fe3dhbzs[p] -> adp[c] + fe3dhbzs[c] + h[c] + pi[c]	b0588 b0589 b0590 b0592	0	0	0	0	0	0	0	0	0	0	0	0	0
fe3dhbzs[e] + h[p] -> h[c] + fe3dhbzs[p]	b0805 b1252 b2155 b3005 b3006	0	0	0	0	0	0	0	0	0	0	0	0	0
fadh2[c] + 2 fe3hox[c] -> fad[c] + 2 fe2[c] + 2 fe3hox-un[c] + 2 h[c]		0.0021	0.0006	0.0029	0.0008	0.0007	0.0031	0.0023	0.0021	0.003	0.0016	0.0009	0.0016	0.0015
2 fe3hox[c] + fmnh2[c] -> 2 fe2[c] + 2 fe3hox-un[c] + fmn[c] + 2 h[c]		0.0124	0.0035	0.0172	0.0047	0.0044	0.0184	0.014	0.0126	0.0182	0.0096	0.0053	0.0038	0.0089
2 fe3hox[c] + rbflvrd[c] -> 2 fe2[c] + 2 fe3hox-un[c] + 2 h[c] + ribflv[c]		0.0021	0.0006	0.0029	0.0008	0.0007	0.0031	0.0023	0.0021	0.003	0.0016	0.0009	0.0076	0.0015
fe3hox-un[c] + h[p] -> h[c] + fe3hox-un[p]		0.0329	0.0092	0.0459	0.0126	0.0118	0.0491	0.0373	0.0337	0.0486	0.0256	0.014	0.026	0.0238
fe3hox-un[p] + h[p] -> h[c] + fe3hox-un[e]		0.0329	0.0092	0.0459	0.0126	0.0118	0.0491	0.0373	0.0337	0.0486	0.0256	0.014	0.026	0.0238
atp[c] + h2o[c] + fe3hox[p] -> adp[c] + fe3hox[c] + h[c] + pi[c]	b0151 b0152 b0153	0.0329	0.0092	0.0459	0.0126	0.0118	0.0491	0.0373	0.0337	0.0486	0.0256	0.014	0.026	0.0238
fe3[e] + fe3hox-un[e] -> fe3hox[e]	s0001	0.0329	0.0092	0.0459	0.0126	0.0118	0.0491	0.0373	0.0337	0.0486	0.0256	0.014	0.026	0.0238
fe3hox[e] + h[p] -> h[c] + fe3hox[p]	b0150 b1252 b3005 b3006	0.0329	0.0092	0.0459	0.0126	0.0118	0.0491	0.0373	0.0337	0.0486	0.0256	0.014	0.026	0.0238
fadh2[c] + 2 fe3[c] -> fad[c] + 2 fe2[c] + 2 h[c]	b3844	0.1676	0.051	0.2681	0.0618	0.06	0.2655	0.1963	0.1754	0.254	0.1221	0.0766	0.1357	0.1233
atp[c] + h2o[c] + fe3[p] -> adp[c] + fe3[c] + h[c] + pi[c]		0.0133	0.0036	0.0207	0.0055	0.0049	0.0199	0.0158	0.0135	0.0161	0.0085	0.0065	0.0087	0.0079
fe3[e] <=> fe3[p]	b0241 b0929 b1377 b2215	-0.2148	-0.0604	-0.3003	-0.082	-0.0767	-0.3202	-0.2434	-0.2196	-0.3172	-0.1669	-0.0914	-0.1697	-0.1555
fadh2[c] + 2 fecrm[c] -> fad[c] + 2 fe2[c] + 2 fecrm-un[c] + 2 h[c]		0.0021	0.0006	0.0029	0.0008	0.0007	0.0031	0.0023	0.0021	0.003	0.0016	0.0009	0.0016	0.0015
2 fecrm[c] + fmnh2[c] -> 2 fe2[c] + 2 fecrm-un[c] + fmn[c] + 2 h[c]		0.0124	0.0035	0.0172	0.0047	0.0044	0.0184	0.014	0.0126	0.0182	0.0096	0.0053	0.0038	0.0089
2 fecrm[c] + rbflvrd[c] -> 2 fe2[c] + 2 fecrm-un[c] + 2 h[c] + ribflv[c]		0.0021	0.0006	0.0029	0.0008	0.0007	0.0031	0.0023	0.0021	0.003	0.0016	0.0009	0.0076	0.0015
fecrm-un[p] + h[p] -> h[c] + fecrm-un[e]		0.0329	0.0092	0.0459	0.0126	0.0118	0.0491	0.0373	0.0337	0.0486	0.0256	0.014	0.026	0.0238
fecrm-un[c] + h[p] -> h[c] + fecrm-un[p]		0.0329	0.0092	0.0459	0.0126	0.0118	0.0491	0.0373	0.0337	0.0486	0.0256	0.014	0.026	0.0238
atp[c] + h2o[c] + fecrm[p] -> adp[c] + fecrm[c] + h[c] + pi[c]	b0151 b0152 b0153	0.0329	0.0092	0.0459	0.0126	0.0118	0.0491	0.0373	0.0337	0.0486	0.0256	0.014	0.026	0.0238
fe3[e] + fecrm-un[e] -> fecrm[e]	s0001	0.0329	0.0092	0.0459	0.0126	0.0118	0.0491	0.0373	0.0337	0.0486	0.0256	0.014	0.026	0.0238
fecrm[e] + h[p] -> h[c] + fecrm[p]	b0150 b1252 b3005 b3006	0.0329	0.0092	0.0459	0.0126	0.0118	0.0491	0.0373	0.0337	0.0486	0.0256	0.014	0.026	0.0238
fadh2[c] + 2 feenter[c] -> 2 enter[c] + fad[c] + 2 fe2[c] + 2 h[c]		0.0021	0.0006	0.0029	0.0008	0.0007	0.0031	0.0023	0.0021	0.003	0.0016	0.0009	0.0016	0.0015
2 feenter[c] + fmnh2[c] -> 2 enter[c] + 2 fe2[c] + fmn[c] + 2 h[c]		0.0124	0.0035	0.0172	0.0047	0.0044	0.0184	0.014	0.0126	0.0182	0.0096	0.0053	0.0038	0.0089
2 feenter[c] + rbflvrd[c] -> 2 enter[c] + 2 fe2[c] + 2 h[c] + ribflv[c]		0.0021	0.0006	0.0029	0.0008	0.0007	0.0031	0.0023	0.0021	0.003	0.0016	0.0009	0.0076	0.0015
atp[c] + h2o[c] + feenter[p] -> adp[c] + feenter[c] + h[c] + pi[c]	b0588 b0589 b0590 b0592	0.0343	0.0096	0.0479	0.0131	0.0123	0.0512	0.0389	0.0351	0.0507	0.0267	0.0146	0.0271	0.0248
enter[e] + fe3[e] -> feenter[e]	s0001	0.0343	0.0096	0.0479	0.0131	0.0123	0.0512	0.0389	0.0351	0.0507	0.0267	0.0146	0.0271	0.0248
enter[p] + h[p] -> h[c] + enter[e]	b3035	0.0343	0.0096	0.0479	0.0131	0.0123	0.0512	0.0389	0.0351	0.0507	0.0267	0.0146	0.0271	0.0248
feenter[e] + h[p] -> h[c] + feenter[p]	b0584 b1252 b3005 b3006	0.0343	0.0096	0.0479	0.0131	0.0123	0.0512	0.0389	0.0351	0.0507	0.0267	0.0146	0.0271	0.0248
enter[c] + h[p] -> h[c] + enter[p]	b0591	0.0343	0.0096	0.0479	0.0131	0.0123	0.0512	0.0389	0.0351	0.0507	0.0267	0.0146	0.0271	0.0248
fadh2[c] + 2 feoxam[c] -> fad[c] + 2 fe2[c] + 2 feoxam-un[c] + 2 h[c]	b4367	0.0021	0.0006	0.0029	0.0008	0.0007	0.0031	0.0023	0.0021	0.003	0.0016	0.0009	0.0016	0.0015
2 feoxam[c] + fmnh2[c] -> 2 fe2[c] + 2 feoxam-un[c] + fmn[c] + 2 h[c]	b4367	0.0124	0.0035	0.0172	0.0047	0.0044	0.0184	0.014	0.0126	0.0182	0.0096	0.0053	0.0038	0.0089
2 feoxam[c] + rbflvrd[c] -> 2 fe2[c] + 2 feoxam-un[c] + 2 h[c] + ribflv[c]	b4367	0.0021	0.0006	0.0029	0.0008	0.0007	0.0031	0.0023	0.0021	0.003	0.0016	0.0009	0.0076	0.0015
feoxam-un[p] + h[p] -> h[c] + feoxam-un[e]		0.0329	0.0092	0.0459	0.0126	0.0118	0.0491	0.0373	0.0337	0.0486	0.0256	0.014	0.026	0.0238
feoxam-un[c] + h[p] -> h[c] + feoxam-un[p]		0.0329	0.0092	0.0459	0.0126	0.0118	0.0491	0.0373	0.0337	0.0486	0.0256	0.014	0.026	0.0238
atp[c] + h2o[c] + feoxam[p] -> adp[c] + feoxam[c] + h[c] + pi[c]	b0151 b0152 b0153	0.0329	0.0092	0.0459	0.0126	0.0118	0.0491	0.0373	0.0337	0.0486	0.0256	0.014	0.026	0.0238
fe3[e] + feoxam-un[e] -> feoxam[e]	s0001	0.0329	0.0092	0.0459	0.0126	0.0118	0.0491	0.0373	0.0337	0.0486	0.0256	0.014	0.026	0.0238
feoxam[e] + h[p] -> h[c] + feoxam[p]	b0150 b1252 b3005 b3006	0.0329	0.0092	0.0459	0.0126	0.0118	0.0491	0.0373	0.0337	0.0486	0.0256	0.014	0.026	0.0238
4 fe2[p] + 4 h[p] + o2[p] -> 4 fe3[p] + 2 h2o[p]	b0123	0.057	0.016	0.0802	0.0219	0.0204	0.085	0.0648	0.0583	0.0833	0.0438	0.0245	0.0446	0.0408
2 4fe4s[c] + 2 h[c] + h2o2[c] -> 2 3fe4s[c] + 2 fe3[c] + 2 h2o[c]	s0001	0.1626	0.0496	0.258	0.0608	0.0581	0.2566	0.1898	0.1702	0.2473	0.1198	0.0738	0.1328	0.1207
2 4fe4s[c] + 2 h[c] + 2 no[c] -> 2 3fe4s[c] + 2 fe3[c] + h2o[c] + n2o[c]	s0001	0	0	0	0	0	0	0	0	0	0	0	0	0
3fe4s[c] + fe2[c] -> 4fe4s[c]	b4209	0.3252	0.0992	0.5161	0.1217	0.1161	0.5133	0.3795	0.3403	0.4947	0.2397	0.1476	0.2656	0.2415
h2o[c] + suc6p[c] -> fru[c] + g6p[c]		0	0	0	0	0	0	0	0	0	0	0	0	0
for[c] + h[c] -> co2[c] + h2[c]	b2481 b2482 b2483 b2484 b2485 b2486 b2487 b2488 b2489 b2490 b2719 b2720 b2721 b2722 b2723 b2724 b4079	0	0	0	0	0	0	0	0	0	0	0	0	0
2 flxso[c] + nadph[c] -> 2 flxr[c] + h[c] + nadp[c]	b0684 b2895 b3924	0.1247	0.0412	0.1613	0.082	0.0412	0.1416	0.1204	0.1307	0.1718	0.0995	0.0796	0.0828	0.0761
h[c] + nadph[c] + ribflv[c] -> nadp[c] + rbflvrd[c]	b2763 b2764 b3844	0.0019	0.0006	0.0029	0.0008	0.0007	0.0029	0.0022	0.002	0.0028	0.0015	0.0008	0.0016	0.0015
h[c] + nadh[c] + ribflv[c] -> nad[c] + rbflvrd[c]	b3844	0.0144	0.004	0.0201	0.0055	0.0051	0.0215	0.0163	0.0147	0.0213	0.0112	0.0061	0.0472	0.0104
10fthf[c] + mettrna[c] -> fmettrna[c] + h[c] + thf[c]	b3288	0	0	0	0	0	0	0	0	0	0	0	0	0
atp[c] + fmn[c] + h[c] -> fad[c] + ppi[c]	b0025	0.0001	0	0.0001	0.0001	0	0.0001	0.0001	0.0001	0.0001	0.0001	0	0.0001	0.0001
fmn[c] + h[c] + nadh[c] -> fmnh2[c] + nad[c]	b0937 b3844	0.0762	0.0006	0.0029	0.0008	0.0272	0.1135	0.069	0.0778	0.1043	0.0592	0.0157	0.006	0.0198
fmn[c] + h[c] + nadph[c] -> fmnh2[c] + nadp[c]	b0937 b2763 b2764 b3844	0.0019	0.0214	0.1062	0.029	0.0007	0.0029	0.0194	0.002	0.011	0.0015	0.0175	0.0198	0.0367
5fthf[c] + h[c] -> h2o[c] + methf[c]	b2912	0	0	0	0	0	0	0	0	0	0	0	0	0
forcoa[c] + oxa[c] <=> for[c] + oxalcoa[c]	b2374	0	0	0	0	0	0	0	0	0	0	0	0	0
for[p] + h[p] -> for[c] + h[c]	b0904 b2492	0.1029	0.0289	0.1435	0.0392	0.0368	0.1533	0.1166	0.1052	0.152	0.08	0.0438	0.0812	0.0744
for[e] <=> for[p]	b0241 b0929 b1377 b2215	0	0	0	0	0	0	0	0	0	0	0	0	0
for[c] -> for[p]	b0904 b2492	4.2699	1.4299	2.7902	3.2191	2.3894	6.9063	5.5254	3.9821	6.0513	6.3664	2.2017	4.6943	4.8355
fum[c] + mql8[c] -> mqn8[c] + succ[c]	b4151 b4152 b4153 b4154	0.1086	0.0353	0.0866	0.0613	0.0407	0.1089	0.1012	0.1054	0.141	0.1058	0.0473	0.1079	0.1021
2dmmql8[c] + fum[c] -> 2dmmq8[c] + succ[c]	b4151 b4152 b4153 b4154	0.0774	0.0256	0.081	0.0417	0.0284	0.0939	0.0802	0.0774	0.1068	0.0721	0.0345	0.0717	0.0665
atp[c] + f1p[c] -> adp[c] + fdp[c] + h[c]	b2168	0	0	0	0	0	0	0	0	0	0	0	0	0
frulysp[c] + h2o[c] <=> g6p[c] + lys-L[c]	b3371	0	0	0	0	0	0	0	0	0	0	0	0	0
psclys[c] <=> frulys[c]	b4474	0	0	0	0	0	0	0	0	0	0	0	0	0
atp[c] + frulys[c] -> adp[c] + frulysp[c] + h[c]	b3374	0	0	0	0	0	0	0	0	0	0	0	0	0
frulys[p] + h[p] -> frulys[c] + h[c]	b3370	0	0	0	0	0	0	0	0	0	0	0	0	0
frulys[e] <=> frulys[p]	b0241 b0929 b1377 b2215	0	0	0	0	0	0	0	0	0	0	0	0	0
fruur[p] + h[p] <=> fruur[c] + h[c]	b4321	0	0	0	0	0	0	0	0	0	0	0	0	0
fruur[e] <=> fruur[p]	b0241 b0929 b1377 b2215	0	0	0	0	0	0	0	0	0	0	0	0	0
pep[c] + fru[p] -> f6p[c] + pyr[c]	b1817 b1818 b1819 b2415 b2416	0	0	0	0	0	0	0	0	0	0	0	0	0
pep[c] + fru[p] -> f1p[c] + pyr[c]	b2167 b2169 b2415 b2416	0	0	0	0	0	0	0	0	0	0	0	0	0
fru[e] <=> fru[p]	b0241 b0929 b1377 b2215	0	0	0	0	0	0	0	0	0	0	0	0	0
10fthf[c] + h2o[c] -> for[c] + h[c] + thf[c]	b1232	0.8209	0.1421	0.4752	0.017	0.0173	0.0648	0.051	0.6743	2.2954	2.1172	0.0163	0.2839	0.2629
atp[c] + for[c] + thf[c] -> 10fthf[c] + adp[c] + pi[c]		0.0141	0.004	0.0201	0.0055	0.005	0.0211	0.0156	0.0146	0.0197	0.01	0.0064	0.0114	0.0104
fuc-L[e] <=> fuc-L[p]	b0241 b0929 b1377 b2215	0	0	0	0	0	0	0	0	0	0	0	0	0
fuc-L[p] + h[p] <=> fuc-L[c] + h[c]	b2801	0	0	0	0	0	0	0	0	0	0	0	0	0
fum[c] + h2o[c] <=> mal-L[c]	b1611 b1612 b4122	2.7002	1.2095	2.4131	3.3791	2.0703	6.3899	5.0603	2.8898	2.1981	2.514	2.813	4.9763	4.7152
fum[p] + 2 h[p] -> fum[c] + 2 h[c]	b3528	0	0	0	0	0	0	0	0	0	0	0	0	0
fum[p] + 3 h[p] -> fum[c] + 3 h[c]	b0621 b4123 b4138	0	0	0	0	0	0	0	0	0	0	0	0	0
fum[e] <=> fum[p]	b0241 b0929 b1377 b2215	0	0	0	0	0	0	0	0	0	0	0	0	0
fusa[e] <=> fusa[p]	b0241 b0929 b1377 b2215	0.1029	0.0289	0.1435	0.0392	0.0368	0.1533	0.1166	0.1052	0.152	0.08	0.0438	0.0812	0.0744
fusa[p] + h[p] -> h[c] + fusa[e]	b0462 b0463 b2470 b3035	0.1029	0.0289	0.1435	0.0392	0.0368	0.1533	0.1166	0.1052	0.152	0.08	0.0438	0.0812	0.0744
accoa[c] + gam1p[c] -> acgam1p[c] + coa[c] + h[c]	b3730	0.2285	0.0658	0.2771	0.1159	0.0814	0.3136	0.2527	0.2334	0.3113	0.1935	0.0911	0.1916	0.1741
g1p[p] + h2o[p] -> glc-D[p] + pi[p]	b1002	0	0	0	0	0	0	0	0	0	0	0	0	0
dttp[c] + g1p[c] + h[c] -> dtdpglu[c] + ppi[c]	b2039 b3789	0	0	0	0	0	0	0	0	0	0	0	0	0
g1p[e] <=> g1p[p]	b0241 b0929 b1377 b2215	0	0	0	0	0	0	0	0	0	0	0	0	0
glu1sa[c] <=> 5aop[c]	b0154	0.0022	0.0006	0.0011	0.0018	0.0008	0.0019	0.002	0.002	0.0022	0.0023	0.0006	0.0018	0.0017
glyc2p[c] + h2o[c] -> glyc[c] + pi[c]	b2533	0	0	0	0	0	0	0	0	0	0	0	0	0
glyc2p[p] + h2o[p] -> glyc[p] + pi[p]	b4055	0	0	0	0	0	0	0	0	0	0	0	0	0
ddcaACP[c] + glyc3p[c] -> 1ddecg3p[c] + ACP[c]	b1094 b4041	0.0486	0.0137	0.0694	0.0232	0.0199	0.0806	0.0595	0.0493	0.0723	0.0413	0.0201	0.0603	0.0614
glyc3p[c] + myrsACP[c] -> 1tdecg3p[c] + ACP[c]	b1094 b4041	0.0414	0.0102	0.0534	0.0179	0.0159	0.0594	0.0468	0.0378	0.0561	0.0317	0.0153	0.0295	0.027
glyc3p[c] + tdeACP[c] -> 1tdec7eg3p[c] + ACP[c]	b1094 b4041	0.0387	0.0107	0.0698	0.0247	0.0218	0.06	0.0523	0.0399	0.0604	0.0354	0.0167	0.0371	0.0281
glyc3p[c] + palmACP[c] -> 1hdecg3p[c] + ACP[c]	b1094 b4041	0.0854	0.0295	0.0749	0.0677	0.0293	0.0934	0.0835	0.1088	0.0959	0.0791	0.0262	0.0617	0.058
glyc3p[c] + hdeACP[c] -> 1hdec9eg3p[c] + ACP[c]	b1094 b4041	0.0844	0.0236	0.0798	0.0591	0.0324	0.1045	0.091	0.0831	0.1223	0.082	0.029	0.0691	0.065
glyc3p[c] + ocdcaACP[c] -> 1odecg3p[c] + ACP[c]	b1094 b4041	0.0392	0.0105	0.0698	0.0184	0.0179	0.0693	0.0638	0.0387	0.0574	0.0338	0.0178	0.0336	0.0285
glyc3p[c] + octeACP[c] -> 1odec11eg3p[c] + ACP[c]	b1094 b4041	0.0389	0.0124	0.0547	0.0188	0.0169	0.0607	0.049	0.0397	0.0603	0.0348	0.0181	0.0316	0.0285
atp[c] + h2o[c] + g3pc[p] -> adp[c] + g3pc[c] + h[c] + pi[c]	b3450 b3451 b3452 b3453	0	0	0	0	0	0	0	0	0	0	0	0	0
g3pc[e] <=> g3pc[p]	b0241 b0929 b1377 b2215	0	0	0	0	0	0	0	0	0	0	0	0	0
glyc3p[c] + nadp[c] <=> dhap[c] + h[c] + nadph[c]	b3608	-0.134	-0.0393	-0.1113	-0.0941	-0.0465	-0.1464	-0.1333	-0.1301	-0.1587	-0.1279	-0.0451	-0.1104	-0.1043
glyc3p[c] + q8[c] -> dhap[c] + q8h2[c]	b2241 b2242 b2243 b3426	0.0104	0.0034	0.0135	0.0049	0.0037	0.0154	0.0119	0.0108	0.0154	0.008	0.0046	0.0086	0.0078
glyc3p[c] + mqn8[c] -> dhap[c] + mql8[c]	b2241 b2242 b2243	0.0104	0.0034	0.0135	0.0049	0.0037	0.0154	0.0119	0.0108	0.0154	0.008	0.0046	0.0086	0.0078
2dmmq8[c] + glyc3p[c] -> 2dmmql8[c] + dhap[c]	b2241 b2242 b2243	0.0104	0.0034	0.0135	0.0049	0.0037	0.0154	0.0119	0.0108	0.0154	0.008	0.0046	0.0086	0.0078
atp[c] + h2o[c] + g3pe[p] -> adp[c] + g3pe[c] + h[c] + pi[c]	b3450 b3451 b3452 b3453	0.0003	0.0001	0.0032	0.0007	0.0006	0.0032	0.0013	0.0013	0.0008	0.0007	0.0008	0.0003	0.0002
g3pe[e] <=> g3pe[p]	b0241 b0929 b1377 b2215	0	0	0	0	0	0	0	0	0	0	0	0	0
atp[c] + h2o[c] + g3pg[p] -> adp[c] + g3pg[c] + h[c] + pi[c]	b3450 b3451 b3452 b3453	0.0016	0.0005	0.0022	0.0006	0.0006	0.0024	0.0018	0.0016	0.0024	0.0013	0.0007	0.0013	0.0012
g3pg[e] <=> g3pg[p]	b0241 b0929 b1377 b2215	0	0	0	0	0	0	0	0	0	0	0	0	0
atp[c] + h2o[c] + g3pi[p] -> adp[c] + g3pi[c] + h[c] + pi[c]	b3450 b3451 b3452 b3453	0	0	0	0	0	0	0	0	0	0	0	0	0
g3pi[e] <=> g3pi[p]	b0241 b0929 b1377 b2215	0	0	0	0	0	0	0	0	0	0	0	0	0
atp[c] + h2o[c] + g3ps[p] -> adp[c] + g3ps[c] + h[c] + pi[c]	b3450 b3451 b3452 b3453	0	0	0	0	0	0	0	0	0	0	0	0	0
g3ps[e] <=> g3ps[p]	b0241 b0929 b1377 b2215	0	0	0	0	0	0	0	0	0	0	0	0	0
glyc3p[c] + h2o[c] -> glyc[c] + pi[c]	b0822	0.0431	0.0128	0.0626	0.0178	0.0153	0.0645	0.0489	0.0443	0.0636	0.0333	0.0185	0.0346	0.0317
glu5sa[c] -> 1pyr5c[c] + h[c] + h2o[c]	s0001	0.1862	0.0538	0.1475	0.1372	0.0644	0.1938	0.1813	0.1788	0.2125	0.1825	0.06	0.1534	0.1455
glu5p[c] + h[c] + nadph[c] -> glu5sa[c] + nadp[c] + pi[c]	b0243	0.1705	0.0487	0.1235	0.0706	0.0588	0.1702	0.1634	0.0802	0.0996	0.0825	0.0531	0.1404	0.1337
gam6p[c] + h2o[c] -> f6p[c] + nh4[c]	b0678	0.0257	0.0072	0.0359	0.0098	0.0092	0.0383	0.0292	0.0263	0.038	0.02	0.0109	0.0203	0.0186
g6p[c] + nadp[c] <=> 6pgl[c] + h[c] + nadph[c]	b1852	2.8622	2.2276	5.6356	5.5095	1.1759	3.1752	2.963	3.0949	3.7207	2.8524	0.6565	2.1232	2.0007
g6p[c] + h2o[c] -> glc-D[c] + pi[c]	b0822	0.0129	0.0036	0.0179	0.0049	0.0046	0.0192	0.0146	0.0132	0.019	0.01	0.0055	0.0101	0.0093
2 pi[c] + g6p[p] -> g6p[c] + 2 pi[p]	b3666	0	0	0	0	0	0	0	0	0	0	0	0	0
g6p[e] <=> g6p[p]	b0241 b0929 b1377 b2215	0	0	0	0	0	0	0	0	0	0	0	0	0
gal1p[p] + h2o[p] -> gal[p] + pi[p]	b1002	0	0	0	0	0	0	0	0	0	0	0	0	0
gal1p[e] <=> gal1p[p]	b0241 b0929 b1377 b2215	0	0	0	0	0	0	0	0	0	0	0	0	0
gal-bD[e] <=> gal-bD[p]	b0241 b0929 b1377 b2215	0	0	0	0	0	0	0	0	0	0	0	0	0
galct-D[c] -> 5dh4dglc[c] + h2o[c]	b3128	0	0	0	0	0	0	0	0	0	0	0	0	0
galctn-L[c] + nad[c] -> h[c] + nadh[c] + tagur[c]	b4358	0	0	0	0	0	0	0	0	0	0	0	0	0
galctn-D[c] -> 2dh3dgal[c] + h2o[c]	b4478	0	0	0	0	0	0	0	0	0	0	0	0	0
galctn-L[p] + h[p] -> galctn-L[c] + h[c]	b4356	0	0	0	0	0	0	0	0	0	0	0	0	0
galctn-L[e] <=> galctn-L[p]	b0241 b0929 b1377 b2215	0	0	0	0	0	0	0	0	0	0	0	0	0
galctn-D[p] + h[p] -> galctn-D[c] + h[c]	b3691	0	0	0	0	0	0	0	0	0	0	0	0	0
galctn-D[e] <=> galctn-D[p]	b0241 b0929 b1377 b2215	0	0	0	0	0	0	0	0	0	0	0	0	0
galct-D[p] + h[p] <=> galct-D[c] + h[c]	b2789 b3127	0	0	0	0	0	0	0	0	0	0	0	0	0
galct-D[e] <=> galct-D[p]	b0241 b0929 b1377 b2215	0	0	0	0	0	0	0	0	0	0	0	0	0
atp[c] + gal[c] <=> adp[c] + gal1p[c] + h[c]	b0757 b2045	0	0	0	0	0	0	0	0	0	0	0	0	0
gal-bD[p] -> gal[p]	b0756	0	0	0	0	0	0	0	0	0	0	0	0	0
h2o[c] + melib[c] -> gal[c] + glc-D[c]	b4119	0	0	0	0	0	0	0	0	0	0	0	0	0
gicolipa[c] + udpg[c] -> gagicolipa[c] + h[c] + udp[c]	b3628	0	0	0	0	0	0	0	0	0	0	0	0	0
pep[c] + galt[p] -> galt1p[c] + pyr[c]	b2092 b2093 b2094 b2415 b2416	0	0	0	0	0	0	0	0	0	0	0	0	0
galt[e] <=> galt[p]	b0241 b0929 b1377 b2215	0	0	0	0	0	0	0	0	0	0	0	0	0
galur[p] + h[p] <=> galur[c] + h[c]	b3093	0	0	0	0	0	0	0	0	0	0	0	0	0
galur[e] <=> galur[p]	b0241 b0929 b1377 b2215	0	0	0	0	0	0	0	0	0	0	0	0	0
g1p[c] + h[c] + utp[c] -> ppi[c] + udpg[c]	b1236	0.0575	0.0162	0.0805	0.0219	0.0205	0.0858	0.0653	0.059	0.0851	0.0446	0.0245	0.0456	0.0417
atp[c] + h2o[c] + gal[p] -> adp[c] + gal[c] + h[c] + pi[c]	b2148 b2149 b2150 b4227 b4230 b4231 b4485	0	0	0	0	0	0	0	0	0	0	0	0	0
gal[p] + h[p] -> gal[c] + h[c]	b2943	0	0	0	0	0	0	0	0	0	0	0	0	0
gal[e] <=> gal[p]	b0241 b0929 b1377 b2215	0	0	0	0	0	0	0	0	0	0	0	0	0
2 pi[c] + gam6p[p] -> gam6p[c] + 2 pi[p]	b3666	0	0	0	0	0	0	0	0	0	0	0	0	0
gam6p[e] <=> gam6p[p]	b0241 b0929 b1377 b2215	0	0	0	0	0	0	0	0	0	0	0	0	0
pep[c] + gam[p] -> gam6p[c] + pyr[c]	b1817 b1818 b1819 b2415 b2416	0	0	0	0	0	0	0	0	0	0	0	0	0
gam[e] <=> gam[p]	b0241 b0929 b1377 b2215	0	0	0	0	0	0	0	0	0	0	0	0	0
g3p[c] + nad[c] + pi[c] <=> 13dpg[c] + h[c] + nadh[c]	b1779	14.3196	3.048	8.0185	7.3493	4.2327	12.3487	11.7074	15.4125	15.9681	13.8971	2.513	6.3932	6.1249
10fthf[c] + gar[c] <=> fgam[c] + h[c] + thf[c]	b2500	0.2627	0.0655	0.0779	0.1402	0.0591	0.1167	0.1376	0.1939	0.2995	0.3118	0.1037	0.1792	0.1428
atp[c] + for[c] + gar[c] -> adp[c] + fgam[c] + h[c] + pi[c]	b1849	0.0672	0.0243	0.1326	0.1023	0.0514	0.1851	0.1646	0.1134	0.0737	0.0264	0.2851	0.0811	0.1084
gbbtn[e] <=> gbbtn[p]	b0241 b0929 b1377 b2215	0	0	0	0	0	0	0	0	0	0	0	0	0
gcald[c] + h2o[c] + nad[c] -> glyclt[c] + 2 h[c] + nadh[c]	b1415	0.0004	0.0001	0.0002	0.0003	0.0001	0.0004	0.0004	0.0004	0.0004	0.0004	0.0001	0.0003	0.0003
gdpddman[c] -> gdpofuc[c]	b2052	0	0	0	0	0	0	0	0	0	0	0	0	0
atp[c] + gdp[c] -> amp[c] + h[c] + ppgpp[c]	b2784 b3650	0.0257	0.0072	0.0359	0.0098	0.0092	0.0383	0.0292	0.0263	0.038	0.02	0.0109	0.0203	0.0186
gdpmann[c] + h2o[c] -> gdp[c] + h[c] + man[c]	b2051	0.0129	0.0036	0.0179	0.0049	0.0046	0.0192	0.0146	0.0131	0.019	0.01	0.0055	0.0101	0.0093
gdpmann[c] + h2o[c] -> gmp[c] + 2 h[c] + man1p[c]	b2467	0.0386	0.0108	0.0538	0.0145	0.0135	0.0573	0.0436	0.0394	0.057	0.03	0.0164	0.0304	0.0279
gdptp[c] + h2o[c] -> gtp[c] + ppi[c]	b3650	0.0257	0.0072	0.0359	0.0098	0.0092	0.0383	0.0292	0.0263	0.038	0.02	0.0109	0.0203	0.0186
gdp[e] <=> gdp[p]	b0241 b0929 b1377 b2215	0	0	0	0	0	0	0	0	0	0	0	0	0
f6p[c] + gln-L[c] -> gam6p[c] + glu-L[c]	b3729	0.0838	0.0233	0.0659	0.0584	0.0291	0.0888	0.0821	0.0804	0.097	0.0815	0.0272	0.0681	0.0646
ggbutal[c] + h2o[c] + nadp[c] <=> gg4abut[c] + 2 h[c] + nadph[c]	b1300	0.0029	0.001	0.003	0.0026	0.0025	0.0072	0.0076	0.0035	0.002	0.0026	0.0033	0.0068	0.0064
gg4abut[c] + h2o[c] -> 4abut[c] + glu-L[c]	b1298	0.0029	0.001	0.003	0.0026	0.0025	0.0072	0.0076	0.0035	0.002	0.0026	0.0033	0.0068	0.0064
ggptrc[c] + h2o[c] + o2[c] -> ggbutal[c] + h2o2[c] + nh4[c]	b1301	0.0029	0.001	0.003	0.0026	0.0025	0.0072	0.0076	0.0035	0.002	0.0026	0.0033	0.0068	0.0064
atp[c] + glu-L[c] + ptrc[c] -> adp[c] + ggptrc[c] + h[c] + pi[c]	b1297	0.0029	0.001	0.003	0.0026	0.0025	0.0072	0.0076	0.0035	0.002	0.0026	0.0033	0.0068	0.0064
h[c] + nadh[c] + sucsal[c] <=> ghb[c] + nad[c]	b3882	0	0	0	0	0	0	0	0	0	0	0	0	0
ser-L[c] + thf[c] <=> gly[c] + h2o[c] + mlthf[c]	b2551	1.359	0.3353	0.794	0.5242	0.2317	0.5909	0.6033	1.2376	3.0771	2.9013	0.5185	0.7873	0.7401
atp[c] + gmp[c] <=> adp[c] + gdp[c]	b3648	0.2509	0.0693	0.2289	0.2927	0.1233	0.3143	0.2915	0.2419	0.3055	0.2454	0.1066	0.2107	0.1979
glycogen[c] -> bglycogen[c]	b3432	0	0	0	0	0	0	0	0	0	0	0	0	0
accoa[c] + glc-D[c] <=> acglc-D[c] + coa[c]	b0459	0	0	0	0	0	0	0	0	0	0	0	0	0
q8[c] + glc-D[p] + h2o[p] -> q8h2[c] + glcn[p] + h[p]	b0124 b0837	0.0017	0.0002	0.7317	0.9433	0.8292	1.0961	0.457	0.0011	0.004	0.1655	1.557	0.0624	0.0155
glcn[p] + h[p] <=> glcn[c] + h[c]	b3415 b4265 b4321 b4476	0.0017	0.0002	0.7317	0.9433	0.8292	1.0961	0.457	0.0011	0.004	0.1655	1.557	0.0624	0.0155
glcn[e] <=> glcn[p]	b0241 b0929 b1377 b2215	0	0	0	0	0	0	0	0	0	0	0	0	0
glycogen[c] + pi[c] -> g1p[c]	b3417 b3428	0	0	0	0	0	0	0	0	0	0	0	0	0
bglycogen[c] + pi[c] -> g1p[c]	b3417 b3428	0	0	0	0	0	0	0	0	0	0	0	0	0
5dh4dglc[c] -> 2h3oppan[c] + pyr[c]	b3126	0	0	0	0	0	0	0	0	0	0	0	0	0
glcr[c] -> 5dh4dglc[c] + h2o[c]	b2787 b2788	0	0	0	0	0	0	0	0	0	0	0	0	0
glcr[p] + h[p] <=> glcr[c] + h[c]	b2789 b3127	0	0	0	0	0	0	0	0	0	0	0	0	0
glcr[e] <=> glcr[p]	b0241 b0929 b1377 b2215	0	0	0	0	0	0	0	0	0	0	0	0	0
adpglc[c] -> adp[c] + glycogen[c] + h[c]	b3429	0	0	0	0	0	0	0	0	0	0	0	0	0
icolipa[c] + udpg[c] -> gicolipa[c] + h[c] + udp[c]	b3631	0	0	0	0	0	0	0	0	0	0	0	0	0
gagicolipa[c] + udpg[c] -> ggagicolipa[c] + h[c] + udp[c]	b3627	0	0	0	0	0	0	0	0	0	0	0	0	0
ggagicolipa[c] + udpg[c] -> gggagicolipa[c] + h[c] + udp[c]	b3626	0	0	0	0	0	0	0	0	0	0	0	0	0
glcur1p[e] <=> glcur1p[p]	b0241 b0929 b1377 b2215	0	0	0	0	0	0	0	0	0	0	0	0	0
glcur[p] + h[p] <=> glcur[c] + h[c]	b3093 b3909	0	0	0	0	0	0	0	0	0	0	0	0	0
glcur[e] <=> glcur[p]	b0241 b0929 b1377 b2215	0	0	0	0	0	0	0	0	0	0	0	0	0
atp[c] + h2o[c] + glc-D[p] -> adp[c] + glc-D[c] + h[c] + pi[c]	b2148 b2149 b2150	0.0036	0.0009	0.0024	0.0023	0.0012	0.0032	0.0038	0.0038	0.0042	0.0035	0.0011	0.0032	0.0029
pep[c] + glc-D[p] -> g6p[c] + pyr[c]	b1101 b1621 b1817 b1818 b1819 b2415 b2416 b2417	4.7667	2.151	1.7558	4.8035	1.145	2.7407	7.5103	5.5736	4.5969	3.1038	0.8674	2.7577	2.5651
glc-D[p] + h[p] -> glc-D[c] + h[c]	b2943	4.1391	0.1343	3.2951	0.1501	1.1244	4.3093	0.0277	3.5059	5.6208	5.5259	0.3741	4.5873	4.5221
glc-D[e] <=> glc-D[p]	b0241 b0929 b1377 b2215	0.0036	0.0009	0.0024	0.0023	0.0012	0.0032	0.0032	0.0038	0.0042	0.0035	0.0011	0.0032	0.0029
glc-D[e] -> glc-D[p]	b4036	8.9074	2.2855	5.7825	5.8969	3.0986	8.146	7.9957	9.0806	10.2217	8.7952	2.7986	7.4074	7.1027
bglycogen[c] -> glycogen[c]	b3431	0	0	0	0	0	0	0	0	0	0	0	0	0
atp[c] + g1p[c] + h[c] -> adpglc[c] + ppi[c]	b3430	0	0	0	0	0	0	0	0	0	0	0	0	0
atp[c] + glu-L[c] + nh4[c] -> adp[c] + gln-L[c] + h[c] + pi[c]	b1297 b3870	1.3774	0.3762	2.8262	1.0174	0.4703	1.3132	1.2898	1.2864	1.5333	1.3878	2.3637	1.1023	1.0581
atp[c] + gln-L[c] + trnagln[c] -> amp[c] + glntrna[c] + ppi[c]	b0680	0	0	0	0	0	0	0	0	0	0	0	0	0
atp[c] + h2o[c] + gln-L[p] -> adp[c] + gln-L[c] + h[c] + pi[c]	b0809 b0810 b0811	0	0	0	0	0	0	0	0	0	0	0	0	0
gln-L[e] <=> gln-L[p]	b0241 b0929 b1377 b2215	0	0	0	0	0	0	0	0	0	0	0	0	0
galt1p[c] + nad[c] <=> h[c] + nadh[c] + tag6p-D[c]	b2091	0	0	0	0	0	0	0	0	0	0	0	0	0
atp[c] + glu-L[c] -> adp[c] + glu5p[c]	b0242	0.1705	0.0487	0.1235	0.0706	0.0588	0.1702	0.1634	0.0802	0.0996	0.0825	0.0531	0.1404	0.1337
4abut[c] + glu-L[p] <=> glu-L[c] + 4abut[p]	b1492	0	0	0	0	0	0	0	0	0	0	0	0	0
atp[c] + cys-L[c] + glu-L[c] -> adp[c] + glucys[c] + h[c] + pi[c]	b2688	0.0182	0.0051	0.0253	0.0069	0.0065	0.0271	0.0206	0.0186	0.0268	0.0141	0.0077	0.0143	0.0131
glu-L[c] + h[c] -> 4abut[c] + co2[c]	b1493 b3517	1.2038	0.3791	1.1468	0.829	0.0026	1.3456	0.4651	1.3047	0.7969	1.0224	1.3204	2.6635	2.5242
glu-L[c] + h2o[c] + nadp[c] <=> akg[c] + h[c] + nadph[c] + nh4[c]	b1761	-6.2487	-1.8079	-1.7805	-5.0839	-2.1351	-5.4638	-5.3288	-6.1231	-8.2343	-8.0169	-0.8624	-4.8681	-4.6217
gln-L[c] + h2o[c] -> glu-L[c] + nh4[c]	b0485 b1524 b1812	0.0257	0.0072	0.0341	0.0098	0.0092	0.0383	0.0292	0.0263	0.038	0.02	0.0101	0.0203	0.0186
gln-L[p] + h2o[p] -> glu-L[p] + nh4[p]	b2957	0	0	0	0	0	0	0	0	0	0	0	0	0
gln-L[c] + h2o[c] + prpp[c] -> glu-L[c] + ppi[c] + pram[c]	b2312	0.3299	0.0898	0.2105	0.2425	0.1105	0.3019	0.3022	0.3074	0.3732	0.3382	0.3888	0.2603	0.2511
glu-D[c] <=> glu-L[c]	b3967	-0.0236	-0.0066	-0.0182	-0.0168	-0.0082	-0.025	-0.0238	-0.0227	-0.027	-0.0231	-0.0076	-0.0194	-0.0184
akg[c] + gln-L[c] + h[c] + nadph[c] -> 2 glu-L[c] + nadp[c]	b3212 b3213	0.0305	0.0072	1.9373	0.0098	0.009	0.0382	0.0291	0.0268	0.038	0.02	1.3779	0.0203	0.0186
glutrna[c] + h[c] + nadph[c] -> glu1sa[c] + nadp[c] + trnaglu[c]	b1210	0.0022	0.0006	0.0011	0.0018	0.0008	0.0019	0.002	0.002	0.0022	0.0023	0.0006	0.0018	0.0017
atp[c] + glu-L[c] + trnaglu[c] -> amp[c] + glutrna[c] + ppi[c]	b2400	0.0022	0.0006	0.0011	0.0018	0.0008	0.0019	0.002	0.002	0.0022	0.0023	0.0006	0.0018	0.0017
atp[c] + h2o[c] + glu-L[p] -> adp[c] + glu-L[c] + h[c] + pi[c]	b0652 b0653 b0654 b0655	0.0172	0.0048	0.0239	0.0065	0.0061	0.0256	0.0194	0.0175	0.0253	0.0133	0.0073	0.0135	0.0124
glu-L[p] + h[p] <=> glu-L[c] + h[c]	b4077	0.001	-0.0439	-0.2155	-0.0612	-0.0559	-0.2313	-0.1767	-0.1597	0.0015	-0.1226	-0.0661	-0.1236	-0.1134
glu-L[p] + na1[p] -> glu-L[c] + na1[c]	b3653	0	0.0442	0.2169	0.0615	0.0562	0.2328	0.1778	0.1608	0	0.1234	0.0665	0.1244	0.1142
glu-L[e] <=> glu-L[p]	b0241 b0929 b1377 b2215	0	0	0	0	0	0	0	0	0	0	0	0	0
2 glx[c] + h[c] -> 2h3oppan[c] + co2[c]	b0507	0.0168	0.0913	0.0211	0.3047	0.1506	0.3932	0.5302	0.0165	0.0263	0.0133	0.0008	0.0116	0.0115
glyald[e] <=> glyald[p]	b0241 b0929 b1377 b2215	0	0	0	0	0	0	0	0	0	0	0	0	0
glyald[p] <=> glyald[c]	b3927	0	0	0	0	0	0	0	0	0	0	0	0	0
accoa[c] + gly[c] <=> 2aobut[c] + coa[c]	b3617	0.5281	0.1633	0.4983	0.0088	0.0238	0.1234	0.0535	0.6093	2.415	2.1907	0.0355	0.2276	0.2148
atp[c] + h2o[c] + glyb[p] -> adp[c] + glyb[c] + h[c] + pi[c]	b2128 b2129 b2130 b2131	0	0	0	0	0	0	0	0	0	0	0	0	0
glyb[p] + h[p] -> glyb[c] + h[c]	b1801 b4111	0	0	0	0	0	0	0	0	0	0	0	0	0
glyb[e] <=> glyb[p]	b0241 b0929 b1377 b2215	0	0	0	0	0	0	0	0	0	0	0	0	0
atp[c] + h2o[c] + glyc2p[p] -> adp[c] + glyc2p[c] + h[c] + pi[c]	b3450 b3451 b3452 b3453	0	0	0	0	0	0	0	0	0	0	0	0	0
glyc2p[e] <=> glyc2p[p]	b0241 b0929 b1377 b2215	0	0	0	0	0	0	0	0	0	0	0	0	0
atp[c] + h2o[c] + glyc3p[p] -> adp[c] + glyc3p[c] + h[c] + pi[c]	b3450 b3451 b3452 b3453	0.0021	0.0006	0.003	0.0008	0.0008	0.0032	0.0024	0.0022	0.0032	0.0017	0.0009	0.0017	0.0016
pi[c] + glyc3p[p] -> glyc3p[c] + pi[p]	b2240	0.1562	0.0507	0.2313	0.09	0.0636	0.2373	0.1916	0.1819	0.2322	0.1303	0.0639	0.1463	0.1319
glyc3p[e] <=> glyc3p[p]	b0241 b0929 b1377 b2215	0	0	0	0	0	0	0	0	0	0	0	0	0
glyc-R[p] + h[p] <=> glyc-R[c] + h[c]	b2789 b3127	0	0	0	0	0	0	0	0	0	0	0	0	0
glyc-R[e] <=> glyc-R[p]	b0241 b0929 b1377 b2215	0	0	0	0	0	0	0	0	0	0	0	0	0
glyc[c] + nad[c] -> dha[c] + h[c] + nadh[c]	b3945	0.0173	0.0056	0.0267	0.0079	0.0061	0.0262	0.0197	0.018	0.0256	0.0133	0.0076	0.0143	0.0131
atp[c] + glyc-R[c] -> 3pg[c] + adp[c] + h[c]	b0514	0.0154	0.0908	0.0194	0.304	0.15	0.3911	0.5282	0.0151	0.0241	0.0121	0.0008	0.0106	0.0106
atp[c] + glyc-R[c] -> 2pg[c] + adp[c] + h[c]	b3124	0.0013	0.0005	0.0018	0.0007	0.0006	0.0021	0.0021	0.0014	0.0022	0.0012	0.0001	0.001	0.0009
gly[c] + nad[c] + thf[c] -> co2[c] + mlthf[c] + nadh[c] + nh4[c]	b0116 b2903 b2904 b2905	0.21	0.0051	0.0371	0.0119	0.0083	0.0187	0.0267	0.0816	0.0438	0.0356	0.0313	0.0644	0.0407
glx[c] + h[c] + nadh[c] -> glyclt[c] + nad[c]	b1033 b3553	0.0565	0.0186	0.0674	0.0262	0.0211	0.0632	0.0841	0.0556	0.0752	0.0533	0.0241	0.0528	0.0493
glx[c] + h[c] + nadph[c] -> glyclt[c] + nadp[c]	b1033 b3553	0.0104	0.0034	0.0135	0.0049	0.0037	0.0154	0.012	0.0111	0.0154	0.008	0.0059	0.0098	0.0081
glyclt[p] + h[p] <=> glyclt[c] + h[c]	b2975 b3603	-0.1576	0	0	0	0	0	0	0	-0.2312	0	0	0	0
glyclt[p] + na1[p] -> glyclt[c] + na1[c]	b4067	0.1576	0	0	0	0	0	0	0	0.2312	0	0	0	0
glyclt[e] <=> glyclt[p]	b0241 b0929 b1377 b2215	0	0	0	0	0	0	0	0	0	0	0	0	0
glyclt[c] + q8[c] -> glx[c] + q8h2[c]	b2979 b4467 b4468	0.0388	0.0127	0.0371	0.0181	0.0143	0.0408	0.0392	0.0389	0.0531	0.0348	0.0173	0.0357	0.0328
glyclt[c] + mqn8[c] -> glx[c] + mql8[c]	b2979 b4467 b4468	0.0144	0.0047	0.0305	0.0067	0.0053	0.0223	0.0291	0.0142	0.0191	0.0136	0.0064	0.0137	0.0126
2dmmq8[c] + glyclt[c] -> 2dmmql8[c] + glx[c]	b2979 b4467 b4468	0.0141	0.0047	0.0135	0.0065	0.0053	0.0158	0.0282	0.014	0.0188	0.0133	0.0064	0.0135	0.0124
glyc[e] <=> glyc[p]	b0241 b0929 b1377 b2215	0	0	0	0	0	0	0	0	0	0	0	0	0
glyc[c] <=> glyc[p]	b3927 s0001	-0.163	-0.0458	-0.2273	-0.0622	-0.0583	-0.2429	-0.1847	-0.1666	-0.2407	-0.1268	-0.0693	-0.1287	-0.1179
atp[c] + glyc[c] -> adp[c] + glyc3p[c] + h[c]	b3926	0.2075	0.0582	0.2893	0.0791	0.0742	0.3091	0.2351	0.2121	0.3064	0.1614	0.0882	0.1638	0.1501
h2o[c] + lgt-S[c] -> gthrd[c] + h[c] + lac-D[c]	b0212	0.0024	0.0005	0.0025	0.0023	0.0013	0.0021	0.0026	0.0023	0.0043	0.0033	0.002	0.0062	0.0058
h2o[c] + mthgxl[c] -> h[c] + lac-D[c]		0.4539	0.1396	0.3799	0.0079	0.0096	0.0133	0.0087	0.5115	3.1122	2.8601	0.812	5.985	5.7775
atp[c] + gly[c] + trnagly[c] -> amp[c] + glytrna[c] + ppi[c]	b3559 b3560	0	0	0	0	0	0	0	0	0	0	0	0	0
gly[p] + h[p] -> gly[c] + h[c]	b1801 b4208	0	0	0	0	0	0	0	0	0	0	0	0	0
gly[p] + h[p] <=> gly[c] + h[c]		0	0	0	0	0	0	0	0	0	0	0	0	0
gly[p] + na1[p] -> gly[c] + na1[c]	b0007	0	0	0	0	0	0	0	0	0	0	0	0	0
gly[e] <=> gly[p]	b0241 b0929 b1377 b2215	0	0	0	0	0	0	0	0	0	0	0	0	0
gdpmann[c] -> gdpddman[c] + h2o[c]	b2053	0	0	0	0	0	0	0	0	0	0	0	0	0
atp[c] + gmhep1p[c] + h[c] -> adphep-DD[c] + ppi[c]	b3052	0	0	0	0	0	0	0	0	0	0	0	0	0
atp[c] + gmhep7p[c] -> adp[c] + gmhep17bp[c] + h[c]	b3052	0	0	0	0	0	0	0	0	0	0	0	0	0
gmhep17bp[c] + h2o[c] -> gmhep1p[c] + pi[c]	b0200	0	0	0	0	0	0	0	0	0	0	0	0	0
gmp[c] + 2 h[c] + nadph[c] -> imp[c] + nadp[c] + nh4[c]	b0104	0.0193	0.0062	0.0297	0.0089	0.0065	0.029	0.0219	0.0201	0.0286	0.0148	0.0084	0.0159	0.0146
atp[c] + gln-L[c] + h2o[c] + xmp[c] -> amp[c] + glu-L[c] + gmp[c] + 2 h[c] + ppi[c]	b2507	0.188	0.0514	0.1272	0.1391	0.0629	0.1784	0.1739	0.1729	0.2002	0.1835	0.0562	0.1501	0.1449
gmp[e] <=> gmp[p]	b0241 b0929 b1377 b2215	0	0	0	0	0	0	0	0	0	0	0	0	0
6pgc[c] + nadp[c] -> co2[c] + nadph[c] + ru5p-D[c]	b2029	2.3399	1.9739	5.5689	5.0377	0.9016	2.5134	2.2909	2.7547	3.1768	2.4637	0.6845	1.9924	1.8499
atp[c] + glcn[c] -> 6pgc[c] + adp[c] + h[c]	b3437 b4268	0.0017	0.0002	0.7317	0.9433	0.8292	1.0961	0.457	0.0011	0.004	0.1655	1.557	0.0624	0.0155
gdpofuc[c] + h[c] + nadph[c] -> gdpfuc[c] + nadp[c]	b2052	0	0	0	0	0	0	0	0	0	0	0	0	0
gp4g[c] + h2o[c] -> 2 gdp[c] + 2 h[c]	b0049	0	0	0	0	0	0	0	0	0	0	0	0	0
g3pc[c] + h2o[c] -> chol[c] + glyc3p[c] + h[c]	b3449	0	0	0	0	0	0	0	0	0	0	0	0	0
g3pc[p] + h2o[p] -> chol[p] + glyc3p[p] + h[p]	b2239	0	0	0	0	0	0	0	0	0	0	0	0	0
g3pe[c] + h2o[c] -> etha[c] + glyc3p[c] + h[c]	b3449	0.0081	0.0007	0.0195	0.0201	0.0159	0.0277	0.0327	0.0062	0.0183	0.0187	0.0014	0.0061	0.0054
g3pe[p] + h2o[p] -> etha[p] + glyc3p[p] + h[p]	b2239	0.0054	0.0004	0.0115	0.0113	0.01	0.0147	0.0212	0.0042	0.0122	0.0115	0.0001	0.004	0.0036
g3ps[c] + h2o[c] -> glyc3p[c] + h[c] + ser-L[c]	b3449	0	0	0	0	0	0	0	0	0	0	0	0	0
g3ps[p] + h2o[p] -> glyc3p[p] + h[p] + ser-L[p]	b2239	0	0	0	0	0	0	0	0	0	0	0	0	0
g3pg[c] + h2o[c] -> glyc[c] + glyc3p[c] + h[c]	b3449	0.0188	0.0053	0.0262	0.0072	0.0067	0.0279	0.0213	0.0192	0.0277	0.0146	0.008	0.0148	0.0136
g3pg[p] + h2o[p] -> glyc[p] + glyc3p[p] + h[p]	b2239	0.0276	0.0077	0.0384	0.0105	0.0098	0.0411	0.0312	0.0282	0.0407	0.0214	0.0117	0.0218	0.0199
g3pi[c] + h2o[c] -> glyc3p[c] + h[c] + inost[c]	b3449	0	0	0	0	0	0	0	0	0	0	0	0	0
g3pi[p] + h2o[p] -> glyc3p[p] + h[p] + inost[p]	b2239	0	0	0	0	0	0	0	0	0	0	0	0	0
grdp[c] + ipdp[c] -> frdp[c] + ppi[c]	b0421	0.0002	0	0.0001	0.0001	0.0001	0.0001	0.0002	0.0002	0.0002	0.0002	0	0.0001	0.0001
grxox[c] + 2 gthrd[c] -> grxrd[c] + gthox[c]	b0849 b1064 b1654 b3610	0.1619	0.0452	1.008	0.1379	0.0064	0.0118	0.1703	0.1511	0.1698	0.1713	0.1203	0.1357	0.1299
atp[c] + gsn[c] -> adp[c] + gmp[c] + h[c]	b0477	0.041	0.011	0.0665	0.1439	0.0486	0.093	0.0755	0.041	0.0645	0.0401	0.0383	0.04	0.0358
gsn[p] + h[p] -> gsn[c] + h[c]	b2964	0	0	0	0	0	0	0	0	0	0	0	0	0
gsn[e] <=> gsn[p]	b0241 b0929 b1377 b2215	0	0	0	0	0	0	0	0	0	0	0	0	0
gtspmd[c] + h2o[c] -> gthrd[c] + spmd[c]	b2988	0.0257	0.0072	0.0359	0.0098	0.0092	0.0383	0.0292	0.0263	0.038	0.02	0.0109	0.0203	0.0186
atp[c] + gthrd[c] + spmd[c] -> adp[c] + gtspmd[c] + h[c] + pi[c]	b2988	0.0257	0.0072	0.0359	0.0098	0.0092	0.0383	0.0292	0.0263	0.038	0.02	0.0109	0.0203	0.0186
gthox[e] <=> gthox[p]	b0241 b0929 b1377 b2215	0	0	0	0	0	0	0	0	0	0	0	0	0
gthox[c] + h[c] + nadph[c] <=> 2 gthrd[c] + nadp[c]	b3500	0.1693	0.0473	1.0224	0.1402	0.0084	0.022	0.177	0.1593	0.1794	0.1763	0.1235	0.1411	0.136
2 gthrd[c] + h2o2[c] -> gthox[c] + 2 h2o[c]	b1710	0.0075	0.0021	0.0144	0.0023	0.002	0.0102	0.0067	0.0082	0.0096	0.0049	0.0032	0.0054	0.0062
gthrd[p] + h2o[p] -> cgly[p] + glu-L[p]	b3447	0.0182	0.0051	0.0253	0.0069	0.0065	0.0271	0.0206	0.0186	0.0268	0.0141	0.0077	0.0143	0.0131
atp[c] + gthrd[c] + h2o[c] -> adp[c] + h[c] + pi[c] + gthrd[p]	b0886 b0887	0.031	0.0087	0.0433	0.0118	0.0111	0.0462	0.0352	0.0317	0.0458	0.0241	0.0132	0.0245	0.0224
atp[c] + h2o[c] + gthrd[p] -> adp[c] + gthrd[c] + h[c] + pi[c]	b0829 b0830 b0831 b0832	0.0129	0.0036	0.0179	0.0049	0.0046	0.0192	0.0146	0.0131	0.019	0.01	0.0055	0.0101	0.0093
gthrd[e] <=> gthrd[p]	b0241 b0929 b1377 b2215	0	0	0	0	0	0	0	0	0	0	0	0	0
atp[c] + glucys[c] + gly[c] -> adp[c] + gthrd[c] + h[c] + pi[c]	b2947	0.0182	0.0051	0.0253	0.0069	0.0065	0.0271	0.0206	0.0186	0.0268	0.0141	0.0077	0.0143	0.0131
gtp[c] + h2o[c] -> ahdt[c] + for[c] + h[c]	b2153	0.0004	0.0001	0.0002	0.0003	0.0001	0.0004	0.0004	0.0004	0.0004	0.0004	0.0001	0.0003	0.0003
gtp[c] + 3 h2o[c] -> 25drapp[c] + for[c] + 2 h[c] + ppi[c]	b1277	0.0003	0.0001	0.0001	0.0002	0.0001	0.0002	0.0003	0.0003	0.0003	0.0003	0.0001	0.0002	0.0002
gdptp[c] + h2o[c] -> h[c] + pi[c] + ppgpp[c]	b3779	0.0064	0.0018	0.009	0.0025	0.0023	0.0096	0.0073	0.0066	0.0095	0.005	0.0027	0.0051	0.0047
atp[c] + gtp[c] -> amp[c] + gdptp[c] + h[c]	b2784	0.0322	0.009	0.0448	0.0123	0.0115	0.0479	0.0364	0.0329	0.0475	0.025	0.0137	0.0254	0.0233
gtp[c] + h[c] + h2o[c] -> nh4[c] + xtp[c]	s0001	0.0086	0.0024	0.012	0.0033	0.0031	0.0128	0.0097	0.0088	0.0127	0.0067	0.0036	0.0068	0.0062
gtp[e] <=> gtp[p]	b0241 b0929 b1377 b2215	0	0	0	0	0	0	0	0	0	0	0	0	0
gtp[c] -> 35cgmp[c] + ppi[c]		0.0257	0.0072	0.0359	0.0098	0.0092	0.0383	0.0292	0.0263	0.038	0.02	0.0109	0.0203	0.0186
gua[c] + h[c] + h2o[c] -> nh4[c] + xan[c]	b2883	0.0103	0.0013	0.0082	0.0017	0.0019	0.0066	0.0056	0.0045	0.0066	0.0033	0.0023	0.004	0.0054
gua[c] + prpp[c] -> gmp[c] + ppi[c]	b0125 b0238	0.0257	0.0072	0.0359	0.0101	0.0101	0.0396	0.0399	0.0263	0.038	0.02	0.0116	0.0203	0.0186
gua[p] + h[p] -> gua[c] + h[c]	b3654	0.0515	0.0144	0.0717	0.0196	0.0184	0.0767	0.0583	0.0526	0.076	0.04	0.0219	0.0406	0.0372
gua[e] <=> gua[p]	b0411	0	0	0	0	0	0	0	0	0	0	0	0	0
gua[p] <=> gua[c]		-0.0515	-0.0144	-0.0717	-0.0196	-0.0184	-0.0767	-0.0583	-0.0526	-0.076	-0.04	-0.0219	-0.0406	-0.0372
glcur[c] <=> fruur[c]	b3092	0	0	0	0	0	0	0	0	0	0	0	0	0
galur[c] <=> tagur[c]	b3092	0	0	0	0	0	0	0	0	0	0	0	0	0
glcur1p[p] + h2o[p] -> glcur[p] + pi[p]		0	0	0	0	0	0	0	0	0	0	0	0	0
h2o2[e] <=> h2o2[p]	b0241 b0929 b1377 b2215	0	0	0	0	0	0	0	0	0	0	0	0	0
h2o[e] <=> h2o[p]	b0241 b0929 b0957 b1319 b1377 b2215 b3875 s0001	-33.2699	-10.3862	-24.5089	-27.8656	-13.2916	-36.5238	-32.6233	-34.1472	-38.941	-37.0221	-13.7967	-32.5032	-31.0053
h2o[p] <=> h2o[c]	b0875 s0001	-34.4936	-10.7414	-26.99	-29.3636	-14.5948	-39.4795	-34.5366	-35.4423	-40.7653	-38.1761	-15.8658	-33.5811	-31.945
h2s[c] + 2 o2[c] -> 2 h[c] + so4[c]		0.009	0.0033	0.927	0.0043	0.0029	0.0129	0.0224	0.0092	0.0129	0.0059	0.0766	0.0068	0.006
h2s[c] -> h2s[p]	s0001	0	0	0	0	0	0	0	0	0	0	0	0	0
h2s[e] <=> h2s[p]	b0241 b0929 b1377 b2215	0	0	0	0	0	0	0	0	0	0	0	0	0
h2[e] <=> h2[p]	b0241 b0929 b1377 b2215	0	0	0	0	0	0	0	0	0	0	0	0	0
h2[p] <=> h2[c]	s0001	0	0	0	0	0	0	0	0	0	0	0	0	0
aacoa[c] + h[c] + nadh[c] <=> 3hbcoa[c] + nad[c]	b2341 b3846	0.2076	0.0207	0.0344	0.089	0.0448	0.0497	0.1594	0.0695	0.2064	0.2227	0.0336	0.0661	0.071
3ohcoa[c] + h[c] + nadh[c] <=> 3hhcoa[c] + nad[c]	b2341 b3846	0.2076	0.0207	0.0344	0.089	0.0448	0.0497	0.1594	0.0695	0.2064	0.2227	0.0336	0.0661	0.071
3oocoa[c] + h[c] + nadh[c] <=> 3hocoa[c] + nad[c]	b2341 b3846	0.2076	0.0207	0.0344	0.089	0.0448	0.0497	0.1594	0.0695	0.2064	0.2227	0.0336	0.0661	0.071
3odcoa[c] + h[c] + nadh[c] <=> 3hdcoa[c] + nad[c]	b2341 b3846	0.1868	0.0141	0.0047	0.079	0.0373	0.0183	0.1361	0.047	0.095	0.206	0.0247	0.0476	0.054
3oddcoa[c] + h[c] + nadh[c] <=> 3hddcoa[c] + nad[c]	b2341 b3846	0.1732	0.0099	-0.0141	0.0726	0.0325	-0.0013	0.121	0.0328	0.0755	0.195	0.019	0.0363	0.0435
3otdcoa[c] + h[c] + nadh[c] <=> 3htdcoa[c] + nad[c]	b2341 b3846	0.1468	0.0125	0.0099	0.0647	0.0344	0.0162	0.1311	0.0416	0.0903	0.1122	0.0241	0.0828	0.0809
3ohdcoa[c] + h[c] + nadh[c] <=> 3hhdcoa[c] + nad[c]	b2341 b3846	0.0851	0.0089	-0.0262	0.056	0.0139	0.0173	0.0731	0.0291	0.028	0.0497	0.0065	0.0352	0.035
3oodcoa[c] + h[c] + nadh[c] <=> 3hodcoa[c] + nad[c]	b2341 b3846	-0.0251	-0.0075	-0.0546	-0.0118	-0.0095	-0.0359	-0.03	-0.0257	-0.0385	-0.0203	-0.0113	-0.0223	-0.0205
3hadpcoa[c] + nad[c] <=> h[c] + nadh[c] + oxadpcoa[c]	b1395	0	0	0	0	0	0	0	0	0	0	0	0	0
4hbz[c] + octdp[c] -> 3ophb[c] + ppi[c]	b4040	0.0001	0	0.0001	0.0001	0	0.0001	0.0001	0.0001	0.0001	0.0001	0	0.0001	0.0001
3hcinnm[p] + h[p] <=> 3hcinnm[c] + h[c]	b0353	0	0	0	0	0	0	0	0	0	0	0	0	0
3hcinnm[e] <=> 3hcinnm[p]	b0241 b0929 b1377 b2215	0	0	0	0	0	0	0	0	0	0	0	0	0
co2[c] + h2o[c] <=> h[c] + hco3[c]	b0126 b0339	0.6815	0.4162	1.0335	0.9759	0.397	1.5108	0.8105	1.4134	1.0962	0.7436	0.6633	1.1485	1.0611
amet[c] + hcys-L[c] -> ahcys[c] + h[c] + met-L[c]	b0261	0.4258	0.1216	0.0628	0.0012	0.0019	0.0062	0.5898	0.0671	0.3138	0.0041	0.0474	0.3108	0.3012
hcys-L[c] + mmet[c] -> h[c] + 2 met-L[c]	b0261	0	0	0	0	0	0	0	0	0	0	0	0	0
hdca[e] -> hdca[p]	b2344	0	0	0	0	0	0	0	0	0	0	0	0	0
hdcea[e] -> hdcea[p]	b2344	0	0	0	0	0	0	0	0	0	0	0	0	0
frdp[c] + h2o[c] + pheme[c] -> hemeO[c] + ppi[c]	b0428	0	0	0	0	0	0	0	0	0	0	0	0	0
atp[c] + hhlipa[c] -> adp[c] + h[c] + phhlipa[c]	b3630	0	0	0	0	0	0	0	0	0	0	0	0	0
atp[c] + hphhlipa[c] -> adp[c] + h[c] + phphhlipa[c]	b3625	0	0	0	0	0	0	0	0	0	0	0	0	0
adphep-LD[c] + lipa[c] -> adp[c] + h[c] + hlipa[c]	b3621	0	0	0	0	0	0	0	0	0	0	0	0	0
adphep-LD[c] + hlipa[c] -> adp[c] + h[c] + hhlipa[c]	b3620	0	0	0	0	0	0	0	0	0	0	0	0	0
adphep-LD[c] + phhlipa[c] -> adp[c] + h[c] + hphhlipa[c]	b3632	0	0	0	0	0	0	0	0	0	0	0	0	0
adphep-LD[c] + gggagicolipa[c] -> adp[c] + colipa[c] + h[c]	b3623	0	0	0	0	0	0	0	0	0	0	0	0	0
4mhetz[c] + atp[c] -> 4mpetz[c] + adp[c] + h[c]	b2104	0	0	0	0	0	0	0	0	0	0	0	0	0
atp[c] + glc-D[c] -> adp[c] + g6p[c] + h[c]	b2388	4.2781	0.1284	4.059	0.7792	1.958	5.585	0.5485	3.4734	5.6142	5.4769	1.8957	4.7221	4.6407
atp[c] + man[c] -> adp[c] + h[c] + man6p[c]		0.0386	0.0108	0.0538	0.0147	0.0138	0.0575	0.0437	0.0394	0.057	0.03	0.0164	0.0304	0.0279
atp[c] + fru[c] -> adp[c] + f6p[c] + h[c]	b0394	0.0466	0.05	0.1171	0.0901	0.0133	0.0454	0.035	0.1939	0.2624	0.176	0.0111	0.0207	0.0179
h[p] + hxa[p] <=> h[c] + hxa[c]	b2223	-0.0129	-0.0036	-0.0179	-0.0049	-0.0046	-0.0192	-0.0146	-0.0131	-0.019	-0.01	-0.0055	-0.0101	-0.0093
atp[c] + h2o[c] + hg2[c] -> adp[c] + h[c] + pi[c] + hg2[p]	b3469	0	0	0	0	0	0	0	0	0	0	0	0	0
hg2[c] + h[p] -> h[c] + hg2[p]	b3915	0	0	0	0	0	0	0	0	0	0	0	0	0
hg2[e] <=> hg2[p]	b0241 b0929 b1377 b2215	0	0	0	0	0	0	0	0	0	0	0	0	0
h2o[c] + histd[c] + 2 nad[c] -> 3 h[c] + his-L[c] + 2 nadh[c]	b2020	0.0583	0.0161	0.0301	0.0487	0.02	0.0506	0.0531	0.0542	0.0592	0.0617	0.0163	0.048	0.0461
h2o[c] + hisp[c] -> histd[c] + pi[c]	b2022	0.0583	0.0161	0.0301	0.0487	0.02	0.0506	0.0531	0.0542	0.0592	0.0617	0.0163	0.048	0.0461
atp[c] + his-L[c] + trnahis[c] -> amp[c] + histrna[c] + ppi[c]	b2514	0	0	0	0	0	0	0	0	0	0	0	0	0
atp[c] + h2o[c] + his-L[p] -> adp[c] + h[c] + his-L[c] + pi[c]	b2306 b2307 b2308 b2309	0.0172	0.0048	0.0239	0.0065	0.0061	0.0256	0.0194	0.0175	0.0253	0.0133	0.0073	0.0135	0.0124
h[p] + his-L[p] <=> h[c] + his-L[c]	b0112	-0.0172	-0.0048	-0.0239	-0.0065	-0.0061	-0.0256	-0.0194	-0.0175	-0.0253	-0.0133	-0.0073	-0.0135	-0.0124
his-L[e] <=> his-L[p]	b0241 b0929 b1377 b2215	0	0	0	0	0	0	0	0	0	0	0	0	0
h2o[c] + hkndd[c] -> h[c] + op4en[c] + succ[c]	b0349	0	0	0	0	0	0	0	0	0	0	0	0	0
h2o[c] + hkntd[c] -> fum[c] + h[c] + op4en[c]	b0349	0	0	0	0	0	0	0	0	0	0	0	0	0
h2o[c] + 4 ppbng[c] -> hmbil[c] + 4 nh4[c]	b3805	0.0003	0.0001	0.0001	0.0002	0.0001	0.0002	0.0003	0.0003	0.0003	0.0003	0.0001	0.0002	0.0002
4ahmmp[c] + atp[c] -> 4ampm[c] + adp[c] + h[c]	b2103 b2418	0	0	0	0	0	0	0	0	0	0	0	0	0
hom-L[c] + h[p] -> h[c] + hom-L[p]	b0813 b3824	0	0	0	0	0	0	0	0	0	0	0	0	0
hom-L[e] <=> hom-L[p]	b0241 b0929 b1377 b2215	0	0	0	0	0	0	0	0	0	0	0	0	0
4h2opntn[c] -> acald[c] + pyr[c]	b0352	0	0	0	0	0	0	0	0	0	0	0	0	0
6hmhpt[c] + atp[c] -> 6hmhptpp[c] + amp[c] + h[c]	b0142	0.0004	0.0001	0.0002	0.0003	0.0001	0.0004	0.0004	0.0004	0.0004	0.0004	0.0001	0.0003	0.0003
dhpppn[c] + o2[c] -> h[c] + hkndd[c]	b0348	0	0	0	0	0	0	0	0	0	0	0	0	0
3hpppn[p] + h[p] <=> 3hpppn[c] + h[c]	b0353	0	0	0	0	0	0	0	0	0	0	0	0	0
3hpppn[e] <=> 3hpppn[p]	b0241 b0929 b1377 b2215	0	0	0	0	0	0	0	0	0	0	0	0	0
hpyr[c] <=> 2h3oppan[c]	b0508	-0.026	-0.0084	-0.04	-0.0122	-0.0092	-0.0393	-0.0297	-0.027	-0.0385	-0.02	-0.0114	-0.0215	-0.0196
h[c] + hpyr[c] + nadh[c] -> glyc-R[c] + nad[c]	b1033 b3553	0	0	0	0	0	0	0	0	0	0	0	0	0
h[c] + hpyr[c] + nadph[c] -> glyc-R[c] + nadp[c]	b1033 b3553	0.026	0.0084	0.04	0.0122	0.0092	0.0393	0.0297	0.027	0.0385	0.02	0.0114	0.0215	0.0196
hom-L[c] + nadp[c] <=> aspsa[c] + h[c] + nadph[c]	b0002 b3940	-0.4485	-0.1241	-0.2537	-0.4076	-0.1672	-0.439	-0.4705	-0.4208	-0.4534	-0.4662	-0.1272	-0.3933	-0.3749
atp[c] + hom-L[c] -> adp[c] + h[c] + phom[c]	b0003	0.3539	0.0979	0.2048	0.3285	0.1347	0.3569	0.3841	0.3326	0.3572	0.366	0.1008	0.3153	0.3
hom-L[c] + succoa[c] -> coa[c] + suchms[c]	b4013	0.0946	0.0262	0.0489	0.0791	0.0325	0.0821	0.0863	0.0881	0.0962	0.1002	0.0264	0.0779	0.075
glu-L[c] + imacp[c] -> akg[c] + hisp[c]	b2021	0.0583	0.0161	0.0301	0.0487	0.02	0.0506	0.0531	0.0542	0.0592	0.0617	0.0163	0.048	0.0461
h2o[c] + hxan[c] + nad[c] -> h[c] + nadh[c] + xan[c]	b2866 b2867 b2868	0.0051	0.0112	0.0142	0.0033	0.049	0.154	0.0145	0.0052	0.0609	0.0056	0.0031	0.0166	0.0277
hxa[e] <=> hxa[p]	b0241 b0929 b1377 b2215	0	0	0	0	0	0	0	0	0	0	0	0	0
accoa[c] + hxa[c] -> ac[c] + hxcoa[c]	b2221 b2222	0.0273	0.0108	0.0359	0.0146	0.0092	0.0574	0.0299	0.0395	0.038	0.0299	0.0164	0.0309	0.0279
hxan[c] + prpp[c] -> imp[c] + ppi[c]	b0125 b0238	0.0476	0.0073	0.0622	0.0098	0.0092	0.0383	0.0523	0.0433	0.0688	0.036	0.0236	0.04	0.0304
2 h[c] + h2[c] + q8[c] -> q8h2[c] + 2 h[p]	b0972 b0973 b0974 b2719 b2720 b2721 b2722 b2723 b2724 b2994 b2995 b2996 b2997	0	0	0	0	0	0	0	0	0	0	0	0	0
2 h[c] + h2[c] + mqn8[c] -> mql8[c] + 2 h[p]	b0972 b0973 b0974 b2994 b2995 b2996 b2997	0	0	0	0	0	0	0	0	0	0	0	0	0
2dmmq8[c] + 2 h[c] + h2[c] -> 2dmmql8[c] + 2 h[p]	b0972 b0973 b0974 b2994 b2995 b2996 b2997	0	0	0	0	0	0	0	0	0	0	0	0	0
h2o[c] + pyam5p[c] -> pi[c] + pydam[c]		0.0257	0.0072	0.0359	0.0098	0.0092	0.0383	0.0292	0.0263	0.038	0.02	0.0109	0.0203	0.0186
hxan[e] <=> hxan[p]	b0241 b0929 b1377 b2215	0	0	0	0	0	0	0	0	0	0	0	0	0
hxan[p] <=> hxan[c]		0	0	0	0	0	0	0	0	0	0	0	0	0
h[e] <=> h[p]	b0241 b0929 b1377 b2215	-10.1828	-1.6801	-5.5366	-4.7225	-3.043	-7.1675	-7.2585	-11.0818	-11.5905	-9.0916	-1.7031	-6.1493	-5.9714
2fe1s[c] + iscssh[c] + iscu[c] -> 4 h[c] + iscs[c] + iscu-2fe2s[c]	b2529 b2530	0	0	0	0	0	0	0	0	0	0	0	0	0
fadh2[c] + 2 fe2[c] + 2 iscssh[c] + iscu[c] -> fad[c] + 6 h[c] + 2 iscs[c] + iscu-2fe2s[c]	b2529 b2530 b3807	0.0002	0	0.0001	0.0001	0.0001	0.0001	0.0001	0.0002	0.0002	0.0002	0	0.0001	0.0001
fadh2[c] + 2 fe2[c] + 2 iscssh[c] + iscu-2fe2s[c] -> fad[c] + 6 h[c] + 2 iscs[c] + iscu-2fe2s2[c]	b2529 b2530 b3807	0.0002	0	0.0001	0.0001	0.0001	0.0001	0.0001	0.0001	0.0002	0.0002	0	0.0001	0.0001
4 h[c] + iscu-2fe2s[c] -> 2fe2s[c] + iscu[c]	b2528 b2529	0	0	0	0	0	0	0	0	0	0	0	0	0
fadh2[c] + 2 h[c] + iscu-2fe2s2[c] -> fad[c] + iscu-4fe4s[c]	b2529	0.0002	0	0.0001	0.0001	0.0001	0.0001	0.0001	0.0001	0.0002	0.0002	0	0.0001	0.0001
4 h[c] + iscu-4fe4s[c] -> 4fe4s[c] + iscu[c]	b2528 b2529	0.0002	0	0.0001	0.0001	0.0001	0.0001	0.0001	0.0001	0.0002	0.0002	0	0.0001	0.0001
icit[c] + nadp[c] <=> akg[c] + co2[c] + nadph[c]	b1136	2.5199	0.7786	2.1268	2.0669	0.7195	2.8544	1.5397	2.7059	1.9078	2.3744	2.2181	4.8373	4.5877
chor[c] <=> ichor[c]	b2265	0	0	0	0	0	0	0	0	0	0	0	0	0
chor[c] -> ichor[c]	b0593	0	0	0	0	0	0	0	0	0	0	0	0	0
h2o[c] + ichor[c] -> 23ddhb[c] + pyr[c]	b0595	0	0	0	0	0	0	0	0	0	0	0	0	0
icit[c] -> glx[c] + succ[c]	b4015	0	0.376	0	1.2459	1.2873	3.2665	3.3176	0	0	0	0.224	0	0
cys-L[c] + iscs[c] -> ala-L[c] + iscssh[c]	b2530	0.0011	0.0003	0.0006	0.0009	0.0004	0.0009	0.001	0.001	0.0011	0.0012	0.0003	0.0009	0.0009
5dglcn[c] + h[c] + nadh[c] <=> idon-L[c] + nad[c]	b4267	-0.026	-0.0084	-0.04	-0.0122	-0.0092	-0.0393	-0.0297	-0.027	-0.0385	-0.02	-0.0114	-0.0215	-0.0196
5dglcn[c] + h[c] + nadph[c] -> idon-L[c] + nadp[c]	b4267	0.026	0.0084	0.04	0.0122	0.0092	0.0393	0.0297	0.027	0.0385	0.02	0.0114	0.0215	0.0196
h[p] + idon-L[p] <=> h[c] + idon-L[c]	b4265	0	0	0	0	0	0	0	0	0	0	0	0	0
idon-L[e] <=> idon-L[p]	b0241 b0929 b1377 b2215	0	0	0	0	0	0	0	0	0	0	0	0	0
gln-L[c] + prlp[c] -> aicar[c] + eig3p[c] + glu-L[c] + h[c]	b2023 b2025	0.0583	0.0161	0.0301	0.0487	0.02	0.0506	0.0531	0.0542	0.0592	0.0617	0.0163	0.048	0.0461
eig3p[c] -> h2o[c] + imacp[c]	b2022	0.0583	0.0161	0.0301	0.0487	0.02	0.0506	0.0531	0.0542	0.0592	0.0617	0.0163	0.048	0.0461
2cpr5p[c] + h[c] -> 3ig3p[c] + co2[c] + h2o[c]	b1262	0.035	0.0097	0.018	0.0292	0.012	0.0303	0.0319	0.0325	0.0355	0.037	0.0098	0.0288	0.0277
akg[c] + ile-L[c] <=> 3mop[c] + glu-L[c]	b3770	-0.1787	-0.0494	-0.0922	-0.1493	-0.0613	-0.155	-0.163	-0.1663	-0.1816	-0.1891	-0.0499	-0.1471	-0.1415
atp[c] + ile-L[c] + trnaile[c] -> amp[c] + iletrna[c] + ppi[c]	b0026	0	0	0	0	0	0	0	0	0	0	0	0	0
atp[c] + h2o[c] + ile-L[p] -> adp[c] + h[c] + ile-L[c] + pi[c]	b3454 b3455 b3456 b3457 b3460	0.0172	0.0048	0.0239	0.0065	0.0061	0.0256	0.0194	0.0175	0.0253	0.0133	0.0073	0.0135	0.0124
h[p] + ile-L[p] <=> h[c] + ile-L[c]	b0401	-0.0172	-0.0048	-0.0239	-0.0065	-0.0061	-0.0256	-0.0194	-0.0175	-0.0253	-0.0133	-0.0073	-0.0135	-0.0124
ile-L[e] <=> ile-L[p]	b0241 b0929 b1377 b2215	0	0	0	0	0	0	0	0	0	0	0	0	0
h2o[c] + imp[c] <=> fprica[c]	b4006	-0.388	-0.1059	-0.2405	-0.2911	-0.1304	-0.3523	-0.3552	-0.3615	-0.4323	-0.3997	-0.405	-0.3081	-0.2971
h2o[c] + imp[c] + nad[c] -> h[c] + nadh[c] + xmp[c]	b2508	0.2183	0.05	0.1611	0.1431	0.0248	0.0677	0.1948	0.2051	0.213	0.2143	0.3589	0.156	0.1384
imp[e] <=> imp[p]	b0241 b0929 b1377 b2215	0	0	0	0	0	0	0	0	0	0	0	0	0
h[c] + indole[c] -> h[p] + indole[p]	b3035 b3265 b3266	0	0	0	0	0	0	0	0	0	0	0	0	0
h[p] + indole[p] <=> h[c] + indole[c]	b3161	0	0	0	0	0	0	0	0	0	0	0	0	0
indole[e] <=> indole[p]	b0241 b0929 b1377 b2215	0	0	0	0	0	0	0	0	0	0	0	0	0
inost[p] + na1[p] -> inost[c] + na1[c]	b3679	0	0	0	0	0	0	0	0	0	0	0	0	0
h2o[c] + ins[c] -> hxan[c] + rib-D[c]	b0030	0.0129	0.0036	0.0179	0.0049	0.0046	0.0192	0.0146	0.0131	0.019	0.01	0.0055	0.0101	0.0093
atp[c] + ins[c] -> adp[c] + h[c] + imp[c]	b0477	0.0257	0.0173	0.0599	0.0279	0.0234	0.0757	0.0471	0.0425	0.0403	0.0227	0.0176	0.0203	0.0248
inost[e] <=> inost[p]	b0241 b0929 b1377 b2215	0	0	0	0	0	0	0	0	0	0	0	0	0
h[p] + ins[p] -> h[c] + ins[c]	b2964	0	0	0	0	0	0	0	0	0	0	0	0	0
h[p] + ins[p] <=> h[c] + ins[c]	b2406	0	0	0	0	0	0	0	0	0	0	0	0	0
ins[e] <=> ins[p]	b0411	0	0	0	0	0	0	0	0	0	0	0	0	0
ipdp[c] <=> dmpp[c]	b2889	0.0002	0	0.0001	0.0001	0.0001	0.0001	0.0002	0.0002	0.0002	0.0002	0	0.0001	0.0001
h[c] + h2mb4p[c] + nadh[c] -> h2o[c] + ipdp[c] + nad[c]	b0029	0.0015	0.0004	0.0008	0.0012	0.0005	0.0013	0.0013	0.0014	0.0015	0.0016	0.0004	0.0012	0.0012
3c2hmp[c] + nad[c] -> 3c4mop[c] + h[c] + nadh[c]	b0073	0.2771	0.0766	0.143	0.2316	0.095	0.2404	0.2527	0.2579	0.2816	0.2933	0.0773	0.2281	0.2194
3c2hmp[c] <=> 2ippm[c] + h2o[c]	b0071 b0072	-0.2771	-0.0766	-0.143	-0.2316	-0.095	-0.2404	-0.2527	-0.2579	-0.2816	-0.2933	-0.0773	-0.2281	-0.2194
2ippm[c] + h2o[c] <=> 3c3hmp[c]	b0071 b0072	-0.2771	-0.0766	-0.143	-0.2316	-0.095	-0.2404	-0.2527	-0.2579	-0.2816	-0.2933	-0.0773	-0.2281	-0.2194
3mob[c] + accoa[c] + h2o[c] -> 3c3hmp[c] + coa[c] + h[c]	b0074	0.2771	0.0766	0.143	0.2316	0.095	0.2404	0.2527	0.2579	0.2816	0.2933	0.0773	0.2281	0.2194
atp[c] + h2o[c] + isetac[p] -> adp[c] + h[c] + isetac[c] + pi[c]	b0365 b0366 b0367 b0933 b0934 b0936	0	0	0	0	0	0	0	0	0	0	0	0	0
isetac[e] <=> isetac[p]	b0241 b0929 b1377 b2215	0	0	0	0	0	0	0	0	0	0	0	0	0
atp[c] + h2o[c] + kdo2lipid4[c] -> adp[c] + h[c] + pi[c] + kdo2lipid4[p]	b0914	0.012	0.0033	0.0062	0.01	0.0041	0.0104	0.0109	0.0111	0.0122	0.0127	0.0033	0.0099	0.0095
atp[c] + h2o[c] + kdo2lipid4[p] -> adp[c] + h[c] + pi[c] + kdo2lipid4[e]	b3199 b3200 b3201 b4261 b4262	0.012	0.0033	0.0062	0.01	0.0041	0.0104	0.0109	0.0111	0.0122	0.0127	0.0033	0.0099	0.0095
23dhmb[c] + nadp[c] <=> alac-S[c] + h[c] + nadph[c]	b3774	-0.5376	-0.1487	-0.2775	-0.4493	-0.1844	-0.4666	-0.4904	-0.5005	-0.5464	-0.5692	-0.15	-0.4427	-0.4258
2ahbut[c] + h[c] + nadph[c] <=> 23dhmp[c] + nadp[c]	b3774	0.1787	0.0494	0.0922	0.1493	0.0613	0.155	0.163	0.1663	0.1816	0.1891	0.0499	0.1471	0.1415
acACP[c] + h[c] + malACP[c] -> ACP[c] + actACP[c] + co2[c]	b1095 b2323	0.0011	0.0003	0.0016	0.0005	0.0004	0.0016	0.0012	0.0011	0.0016	0.0009	0.0005	0.0009	0.0009
accoa[c] + h[c] + malACP[c] -> actACP[c] + co2[c] + coa[c]	b1091	0.0102	0.0395	0.077	0.0933	0.0298	0.1386	0.039	0.1331	0.0145	0.0081	0.027	0.1131	0.1015
ctp[c] + kdo[c] -> ckdo[c] + ppi[c]	b0918	0.0239	0.0066	0.0124	0.02	0.0082	0.0208	0.0218	0.0223	0.0243	0.0253	0.0067	0.0197	0.0189
h2o[c] + kdo8p[c] -> kdo[c] + pi[c]	b3198	0.0239	0.0066	0.0124	0.02	0.0082	0.0208	0.0218	0.0223	0.0243	0.0253	0.0067	0.0197	0.0189
ara5p[c] + h2o[c] + pep[c] -> kdo8p[c] + pi[c]	b1215	0.0239	0.0066	0.0124	0.02	0.0082	0.0208	0.0218	0.0223	0.0243	0.0253	0.0067	0.0197	0.0189
3dhgulnp[c] + h[c] -> co2[c] + xu5p-L[c]	b3581 b4196	0	0	0	0	0	0	0	0	0	0	0	0	0
atp[c] + h2o[c] + k[p] -> adp[c] + h[c] + k[c] + pi[c]	b0696 b0697 b0698 b4513	0.0103	0.0029	0.0144	0.0039	0.0037	0.0153	0.0117	0.0105	0.0152	0.008	0.0044	0.0081	0.0075
h[p] + k[p] -> h[c] + k[c]	b1250 b1291 b1363 b3290 b3747 b3849	0.1714	0.0476	0.1337	0.1199	0.0595	0.1808	0.1677	0.1643	0.1979	0.167	0.0554	0.1394	0.1322
k[c] + h[p] -> h[c] + k[p]	b0047 b0842 b1216 b3350	0.0617	0.0173	0.0861	0.0235	0.022	0.092	0.0699	0.0631	0.0912	0.048	0.0263	0.0487	0.0446
k[e] <=> k[p]	b0241 b0929 b1377 b2215	0.12	0.0332	0.062	0.1003	0.0412	0.1042	0.1095	0.1117	0.122	0.1271	0.0335	0.0988	0.0951
lac-L[c] + q8[c] -> pyr[c] + q8h2[c]	b0306 b0307 b0308 b3605	0.0012	0.0003	0.0012	0.0011	0.0007	0.0011	0.0013	0.0011	0.0021	0.0016	0.001	0.0031	0.0029
lac-L[c] + mqn8[c] -> mql8[c] + pyr[c]	b0306 b0307 b0308 b3605	0.0036	0.0008	0.0062	0.0034	0.002	0.0032	0.004	0.0034	0.0065	0.0049	0.0036	0.0115	0.0086
h[p] + lac-L[p] <=> h[c] + lac-L[c]	b2975 b3603	0	0	0	0	0	0	0	0	0	0	0	0	0
lac-L[e] <=> lac-L[p]	b0241 b0929 b1377 b2215	0	0	0	0	0	0	0	0	0	0	0	0	0
colipa[p] + uLa4n[p] -> acolipa[p] + udcpp[p]	b2257	0	0	0	0	0	0	0	0	0	0	0	0	0
h2o[c] + lcts[c] -> gal[c] + glc-D[c]	b0344	0	0	0	0	0	0	0	0	0	0	0	0	0
h2o[p] + lcts[p] -> gal[p] + glc-D[p]	b2132	0	0	0	0	0	0	0	0	0	0	0	0	0
LalaDgluMdap[c] + h2o[c] -> 26dap-M[c] + LalaDglu[c]	b1326	0.0065	0.0019	0.0094	0.0026	0.0023	0.0102	0.0083	0.0068	0.0096	0.005	0.0029	0.0053	0.0049
LalaDglu[e] <=> LalaDglu[p]	b0241 b0929 b1377 b2215	0	0	0	0	0	0	0	0	0	0	0	0	0
LalaDglu[p] + h[p] -> LalaDglu[c] + h[c]	b0709 b1634 b3496 b4130	0	0	0	0	0	0	0	0	0	0	0	0	0
LalaLglu[e] <=> LalaLglu[p]	b0241 b0929 b1377 b2215	0	0	0	0	0	0	0	0	0	0	0	0	0
LalaLglu[p] + h[p] -> LalaLglu[c] + h[c]	b0709 b1634 b3496 b4130	0	0	0	0	0	0	0	0	0	0	0	0	0
h[c] + mthgxl[c] + nadh[c] -> lald-D[c] + nad[c]	b3945	0	0	0	0	0	0	0	0	0	0	0	0	0
h[c] + mthgxl[c] + nadph[c] -> lald-L[c] + nadp[c]		0.0047	0.0011	0.0074	0.0045	0.0027	0.0042	0.0054	0.0046	0.0086	0.0065	0.0046	0.0146	0.0115
LalaLglu[c] + h2o[c] -> ala-L[c] + glu-L[c]	b0237	0.0065	0.0019	0.0094	0.0026	0.0023	0.0102	0.0083	0.0068	0.0096	0.005	0.0029	0.0053	0.0049
h2o[c] + lald-L[c] + nad[c] -> 2 h[c] + lac-L[c] + nadh[c]	b1415	0.0047	0.0011	0.0074	0.0045	0.0027	0.0042	0.0054	0.0046	0.0086	0.0065	0.0046	0.0146	0.0115
h[c] + lald-D[c] + nadh[c] <=> 12ppd-R[c] + nad[c]		0	0	0	0	0	0	0	0	0	0	0	0	0
h[c] + lald-L[c] + nadh[c] <=> 12ppd-S[c] + nad[c]	b2799	0	0	0	0	0	0	0	0	0	0	0	0	0
lcts[c] + h[p] -> h[c] + lcts[p]	b0070 b1528 b2170	0.0515	0.0144	0.0717	0.0196	0.0184	0.0767	0.0583	0.0526	0.076	0.04	0.0219	0.0406	0.0372
lcts[e] <=> lcts[p]	b0241 b0929 b1377 b2215	0	0	0	0	0	0	0	0	0	0	0	0	0
h[p] + lcts[p] <=> h[c] + lcts[c]	b0343	0.0515	0.0144	0.0717	0.0196	0.0184	0.0767	0.0583	0.0526	0.076	0.04	0.0219	0.0406	0.0372
lac-D[c] + nad[c] <=> h[c] + nadh[c] + pyr[c]	b1380 b2133	0.5273	0.1501	0.4846	0.0348	0.0308	0.1218	0.0971	0.5894	1.6549	1.1435	0.8451	2.5352	2.4349
lac-D[c] + q8[c] -> pyr[c] + q8h2[c]	b2133	0.0141	0.015	0.0213	0.009	0.0109	0.0251	0.0141	0.014	1.5877	1.7858	0.0064	3.5279	3.4124
4mop[c] + glu-L[c] -> akg[c] + leu-L[c]	b3770 b4054	0.2771	0.0766	0.143	0.2316	0.095	0.2404	0.2527	0.2579	0.2816	0.2933	0.0773	0.2281	0.2194
atp[c] + leu-L[c] + trnaleu[c] -> amp[c] + leutrna[c] + ppi[c]	b0642	0	0	0	0	0	0	0	0	0	0	0	0	0
atp[c] + h2o[c] + leu-L[p] -> adp[c] + h[c] + leu-L[c] + pi[c]	b3454 b3455 b3456 b3457 b3458 b3460	0.0172	0.0048	0.0239	0.0065	0.0061	0.0256	0.0194	0.0175	0.0253	0.0133	0.0073	0.0135	0.0124
h[p] + leu-L[p] <=> h[c] + leu-L[c]	b0401	-0.0172	-0.0048	-0.0239	-0.0065	-0.0061	-0.0256	-0.0194	-0.0175	-0.0253	-0.0133	-0.0073	-0.0135	-0.0124
leu-L[e] <=> leu-L[p]	b0241 b0929 b1377 b2215	0	0	0	0	0	0	0	0	0	0	0	0	0
gthrd[c] + mthgxl[c] -> lgt-S[c]	b1651	0.0024	0.0005	0.0025	0.0023	0.0013	0.0021	0.0026	0.0023	0.0043	0.0033	0.002	0.0062	0.0058
atp[c] + h2o[c] + lipa_cold[c] -> adp[c] + h[c] + pi[c] + lipa_cold[p]	b0914	0	0	0	0	0	0	0	0	0	0	0	0	0
colipa[e] + h[e] + hdca[e] -> h2o[e] + hacolipa[e]	b0622	0	0	0	0	0	0	0	0	0	0	0	0	0
h[e] + hdca[e] + lipa[e] -> h2o[e] + halipa[e]	b0622	0	0	0	0	0	0	0	0	0	0	0	0	0
lipoamp[c] -> amp[c] + lipopb[c]	b4386	0	0	0	0	0	0	0	0	0	0	0	0	0
atp[c] + lipoate[c] -> lipoamp[c] + ppi[c]	b4386	0	0	0	0	0	0	0	0	0	0	0	0	0
atp[c] + h2o[c] + lipa[c] -> adp[c] + h[c] + pi[c] + lipa[p]	b0914	0	0	0	0	0	0	0	0	0	0	0	0	0
atp[c] + h2o[c] + lipa[p] -> adp[c] + h[c] + pi[c] + lipa[e]	b3199 b3200 b3201 b4261 b4262	0	0	0	0	0	0	0	0	0	0	0	0	0
h[c] + ocACP[c] -> ACP[c] + octapb[c]	b0630	0	0	0	0	0	0	0	0	0	0	0	0	0
4fe4s[c] + 2 amet[c] + h[c] + nad[c] + octapb[c] -> 2fe2s[c] + 2 dad-5[c] + 2 fe2[c] + lipopb[c] + 2 met-L[c] + nadh[c]	b0628	0	0	0	0	0	0	0	0	0	0	0	0	0
h[p] + lipoate[p] -> h[c] + lipoate[c]		0	0	0	0	0	0	0	0	0	0	0	0	0
lipoate[e] <=> lipoate[p]	b0241 b0929 b1377 b2215	0	0	0	0	0	0	0	0	0	0	0	0	0
lipidX[c] + u23ga[c] -> h[c] + lipidAds[c] + udp[c]	b0182	0.012	0.0033	0.0062	0.01	0.0041	0.0104	0.0109	0.0111	0.0122	0.0127	0.0033	0.0099	0.0095
1ddecg3p[p] + h2o[p] -> ddca[p] + glyc3p[p] + h[p]	b0494	0.0259	0.0077	0.0363	0.0113	0.0092	0.0385	0.0291	0.0266	0.0375	0.0206	0.011	0.0424	0.04
1tdecg3p[p] + h2o[p] -> glyc3p[p] + h[p] + ttdca[p]	b0494	0.0156	0.0042	0.0203	0.006	0.0052	0.023	0.0164	0.0151	0.0213	0.0116	0.0062	0.0117	0.0107
1tdec7eg3p[p] + h2o[p] -> glyc3p[p] + h[p] + ttdcea[p]	b0494	0.0161	0.0047	0.0289	0.0085	0.0057	0.0236	0.0181	0.0164	0.0234	0.0127	0.0068	0.0165	0.0119
1hdecg3p[p] + h2o[p] -> glyc3p[p] + h[p] + hdca[p]	b0494	0.0201	0.0126	0.0215	0.023	0.0052	0.0229	0.0164	0.0439	0.0213	0.0158	0.0062	0.0117	0.0107
1hdec9eg3p[p] + h2o[p] -> glyc3p[p] + h[p] + hdcea[p]	b0494	0.0155	0.0048	0.0229	0.0068	0.0059	0.0228	0.0185	0.0169	0.0308	0.013	0.007	0.0132	0.0122
1odecg3p[p] + h2o[p] -> glyc3p[p] + h[p] + ocdca[p]	b0494	0.0166	0.0045	0.0329	0.0065	0.0072	0.0297	0.0244	0.016	0.0227	0.0123	0.0085	0.0133	0.0122
1odec11eg3p[p] + h2o[p] -> glyc3p[p] + h[p] + ocdcea[p]	b0494	0.0156	0.0048	0.0216	0.0069	0.0062	0.0243	0.0186	0.017	0.0255	0.0131	0.0074	0.0133	0.0122
1agpe120[p] + h2o[p] -> ddca[p] + g3pe[p] + h[p]	b0494	0.0007	0.0001	0.0016	0.0014	0.0012	0.0021	0.0026	0.0005	0.0015	0.0021	0.0001	0.0005	0.0011
1agpe140[p] + h2o[p] -> g3pe[p] + h[p] + ttdca[p]	b0494	0.0017	0.0001	0.0016	0.0014	0.0012	0.0021	0.0026	0.0006	0.0016	0.0014	0.0001	0.0005	0.0004
1agpe141[p] + h2o[p] -> g3pe[p] + h[p] + ttdcea[p]	b0494	0.0007	0.0001	0.0031	0.0035	0.0033	0.0021	0.0026	0.0018	0.0038	0.0014	0.0001	0.0005	0.0004
1agpe160[p] + h2o[p] -> g3pe[p] + h[p] + hdca[p]	b0494	0.0007	0.0001	0.0016	0.0014	0.0012	0.0021	0.0026	0.0005	0.0015	0.0014	0.0001	0.0005	0.0004
1agpe161[p] + h2o[p] -> g3pe[p] + h[p] + hdcea[p]	b0494	0.0007	0.0001	0.0016	0.0014	0.0012	0.0021	0.0026	0.0005	0.0015	0.0014	0.0001	0.0005	0.0004
1agpe180[p] + h2o[p] -> g3pe[p] + h[p] + ocdca[p]	b0494	0.0007	0.0001	0.0039	0.0014	0.0012	0.0053	0.0067	0.001	0.0015	0.0029	0.0003	0.0013	0.0004
1agpe181[p] + h2o[p] -> g3pe[p] + h[p] + ocdcea[p]	b0494	0.0007	0.0001	0.0016	0.0014	0.0012	0.0021	0.0026	0.0005	0.0015	0.0014	0.0001	0.0005	0.0004
1agpg120[p] + h2o[p] -> ddca[p] + g3pg[p] + h[p]	b0494	0.0037	0.001	0.0051	0.0014	0.0013	0.0055	0.0042	0.0038	0.0054	0.0029	0.0016	0.0029	0.0052
1agpg140[p] + h2o[p] -> g3pg[p] + h[p] + ttdca[p]	b0494	0.0037	0.001	0.0051	0.0014	0.0013	0.0055	0.0042	0.0038	0.0054	0.0029	0.0016	0.0029	0.0027
1agpg141[p] + h2o[p] -> g3pg[p] + h[p] + ttdcea[p]	b0494	0.0037	0.001	0.0099	0.0027	0.0025	0.0055	0.0081	0.0038	0.0054	0.0055	0.0023	0.0056	0.0027
1agpg160[p] + h2o[p] -> g3pg[p] + h[p] + hdca[p]	b0494	0.0071	0.001	0.0051	0.0014	0.0013	0.0055	0.0042	0.0073	0.0054	0.0029	0.0016	0.0029	0.0027
1agpg161[p] + h2o[p] -> g3pg[p] + h[p] + hdcea[p]	b0494	0.0037	0.001	0.0051	0.0014	0.0013	0.0106	0.0042	0.0038	0.0105	0.0029	0.0016	0.0029	0.0027
1agpg180[p] + h2o[p] -> g3pg[p] + h[p] + ocdca[p]	b0494	0.0037	0.001	0.0051	0.0014	0.0013	0.0055	0.0042	0.0038	0.0054	0.0029	0.0016	0.0029	0.0027
1agpg181[p] + h2o[p] -> g3pg[p] + h[p] + ocdcea[p]	b0494	0.0037	0.002	0.0051	0.0014	0.0013	0.0055	0.0042	0.0038	0.0054	0.0029	0.0022	0.0029	0.0027
2ddecg3p[c] + h2o[c] -> ddca[c] + glyc3p[c] + 2 h[c]	b3825	0.0182	0.0051	0.0253	0.0069	0.0065	0.0271	0.0206	0.0186	0.0268	0.0141	0.0077	0.0143	0.0131
2tdecg3p[c] + h2o[c] -> glyc3p[c] + 2 h[c] + ttdca[c]	b3825	0.0182	0.0051	0.0253	0.0069	0.0065	0.0271	0.0206	0.0186	0.0268	0.0141	0.0077	0.0143	0.0131
2tdec7eg3p[c] + h2o[c] -> glyc3p[c] + 2 h[c] + ttdcea[c]	b3825	0.0182	0.0051	0.0253	0.0069	0.0065	0.0271	0.0206	0.0186	0.0268	0.0141	0.0077	0.0143	0.0131
2hdecg3p[c] + h2o[c] -> glyc3p[c] + 2 h[c] + hdca[c]	b3825	0.0182	0.0051	0.0253	0.0069	0.0065	0.0271	0.0206	0.0186	0.0268	0.0141	0.0077	0.0143	0.0131
2hdec9eg3p[c] + h2o[c] -> glyc3p[c] + 2 h[c] + hdcea[c]	b3825	0.0182	0.0051	0.0253	0.0069	0.0065	0.0271	0.0206	0.0186	0.0268	0.0141	0.0077	0.0143	0.0131
2odecg3p[c] + h2o[c] -> glyc3p[c] + 2 h[c] + ocdca[c]	b3825	0.0182	0.0051	0.0253	0.0069	0.0065	0.0271	0.0206	0.0186	0.0268	0.0141	0.0077	0.0143	0.0131
2odec11eg3p[c] + h2o[c] -> glyc3p[c] + 2 h[c] + ocdcea[c]	b3825	0.0182	0.0051	0.0253	0.0069	0.0065	0.0271	0.0206	0.0186	0.0268	0.0141	0.0077	0.0143	0.0131
2agpe120[c] + pg120[c] -> apg120[c] + g3pe[c]	b3825	0	0	0	0	0	0	0	0	0	0	0	0	0
2agpe140[c] + pg140[c] -> apg140[c] + g3pe[c]	b3825	0	0	0	0	0	0	0	0	0	0	0	0	0
2agpe141[c] + pg141[c] -> apg141[c] + g3pe[c]	b3825	0	0	0	0	0	0	0	0	0	0	0	0	0
2agpe160[c] + pg160[c] -> apg160[c] + g3pe[c]	b3825	0	0	0	0	0	0	0	0	0	0	0	0	0
2agpe161[c] + pg161[c] -> apg161[c] + g3pe[c]	b3825	0	0	0	0	0	0	0	0	0	0	0	0	0
2agpe180[c] + pg180[c] -> apg180[c] + g3pe[c]	b3825	0	0	0	0	0	0	0	0	0	0	0	0	0
2agpe181[c] + pg181[c] -> apg181[c] + g3pe[c]	b3825	0	0	0	0	0	0	0	0	0	0	0	0	0
2agpg120[c] + pg120[c] -> apg120[c] + g3pg[c]	b3825	0	0	0	0	0	0	0	0	0	0	0	0	0
2agpg140[c] + pg140[c] -> apg140[c] + g3pg[c]	b3825	0	0	0	0	0	0	0	0	0	0	0	0	0
2agpg141[c] + pg141[c] -> apg141[c] + g3pg[c]	b3825	0	0	0	0	0	0	0	0	0	0	0	0	0
2agpg160[c] + pg160[c] -> apg160[c] + g3pg[c]	b3825	0	0	0	0	0	0	0	0	0	0	0	0	0
2agpg161[c] + pg161[c] -> apg161[c] + g3pg[c]	b3825	0	0	0	0	0	0	0	0	0	0	0	0	0
2agpg180[c] + pg180[c] -> apg180[c] + g3pg[c]	b3825	0	0	0	0	0	0	0	0	0	0	0	0	0
2agpg181[c] + pg181[c] -> apg181[c] + g3pg[c]	b3825	0	0	0	0	0	0	0	0	0	0	0	0	0
2agpe120[c] + h2o[c] -> ddca[c] + g3pe[c] + h[c]	b3825	0.001	0.0001	0.0023	0.0025	0.002	0.0056	0.004	0.0008	0.0023	0.0024	0	0.0008	0.0011
2agpe140[c] + h2o[c] -> g3pe[c] + h[c] + ttdca[c]	b3825	0.001	0.0001	0.0023	0.0025	0.002	0.0032	0.004	0.0008	0.0023	0.0024	0.0001	0.0008	0.0007
2agpe141[c] + h2o[c] -> g3pe[c] + h[c] + ttdcea[c]	b3825	0.001	0.0001	0.0008	0.0025	0.0033	0.0032	0.004	0.0003	0.0023	0.0024	0	0.0008	0.0007
2agpe160[c] + h2o[c] -> g3pe[c] + h[c] + hdca[c]	b3825	0.001	0.0001	0.0023	0.0025	0.002	0.0032	0.005	0.0008	0.0023	0.0024	0.0001	0.0008	0.0007
2agpe161[c] + h2o[c] -> g3pe[c] + h[c] + hdcea[c]	b3825	0.001	0.0001	0.0023	0.0042	0.002	0.0032	0.004	0.0012	0.0038	0.0024	0.0001	0.0008	0.0007
2agpe180[c] + h2o[c] -> g3pe[c] + h[c] + ocdca[c]	b3825	0.001	0.0001	0.0039	0.0025	0.002	0.0032	0.0066	0.0003	0.0023	0.0024	0	0.0008	0.0007
2agpe181[c] + h2o[c] -> g3pe[c] + h[c] + ocdcea[c]	b3825	0.0017	0.0001	0.0023	0.0025	0.002	0.0032	0.004	0.0008	0.0023	0.0039	0.0001	0.0013	0.0007
2agpg120[c] + h2o[c] -> ddca[c] + g3pg[c] + h[c]	b3825	0.0021	0.0006	0.003	0.0008	0.0008	0.0064	0.0024	0.0022	0.0032	0.0017	0.0009	0.0017	0.0031
2agpg140[c] + h2o[c] -> g3pg[c] + h[c] + ttdca[c]	b3825	0.0043	0.0006	0.003	0.0008	0.0008	0.0032	0.0024	0.0022	0.0032	0.0017	0.0009	0.0017	0.0016
2agpg141[c] + h2o[c] -> g3pg[c] + h[c] + ttdcea[c]	b3825	0.0021	0.0006	0.006	0.0016	0.0015	0.0032	0.0024	0.0022	0.0032	0.0017	0.0009	0.0017	0.0016
2agpg160[c] + h2o[c] -> g3pg[c] + h[c] + hdca[c]	b3825	0.0021	0.0006	0.003	0.0008	0.0008	0.0032	0.0024	0.0044	0.0032	0.0033	0.0009	0.0017	0.0016
2agpg161[c] + h2o[c] -> g3pg[c] + h[c] + hdcea[c]	b3825	0.0021	0.0006	0.003	0.0008	0.0008	0.0032	0.0024	0.0022	0.0063	0.0017	0.0009	0.0017	0.0016
2agpg180[c] + h2o[c] -> g3pg[c] + h[c] + ocdca[c]	b3825	0.0021	0.0006	0.003	0.0008	0.0008	0.0032	0.0049	0.0022	0.0032	0.0017	0.0009	0.0034	0.0016
2agpg181[c] + h2o[c] -> g3pg[c] + h[c] + ocdcea[c]	b3825	0.0021	0.0012	0.003	0.0008	0.0008	0.0032	0.0024	0.0022	0.0032	0.0017	0.0018	0.0017	0.0016
nadp[c] + ser-L[c] <=> 2amsa[c] + h[c] + nadph[c]	b1539	0.0007	0.0001	0.0016	0.0022	0.0013	0.0021	0.0026	0.0005	0.0015	0.002	0.0001	0.0005	0.0004
h[c] + lys-L[c] -> 15dap[c] + co2[c]	b0186 b4131	0	0	0	0	0	0	0	0	0	0	0	0	0
atp[c] + lys-L[c] + trnalys[c] -> amp[c] + lystrna[c] + ppi[c]	b2890 b4129	0	0	0	0	0	0	0	0	0	0	0	0	0
atp[c] + h2o[c] + lys-L[p] -> adp[c] + h[c] + lys-L[c] + pi[c]	b2306 b2307 b2308 b2310	0.0103	0.0029	0.0143	0.0039	0.0037	0.0153	0.0117	0.0105	0.0152	0.008	0.0044	0.0081	0.0074
h[p] + lys-L[p] -> h[c] + lys-L[c]	b2156	0.0515	0.0144	0.0717	0.0196	0.0184	0.0767	0.0583	0.0526	0.076	0.04	0.0219	0.0406	0.0372
lys-L[c] + h[p] -> h[c] + lys-L[p]	b2923	0.0618	0.0173	0.0861	0.0235	0.0221	0.092	0.07	0.0631	0.0912	0.048	0.0263	0.0487	0.0447
lys-L[e] <=> lys-L[p]	b0241 b0929 b1377 b2215	0	0	0	0	0	0	0	0	0	0	0	0	0
lyx-L[c] -> xylu-L[c]	b3903	0	0	0	0	0	0	0	0	0	0	0	0	0
h[p] + lyx-L[p] -> h[c] + lyx-L[c]	b3907	0	0	0	0	0	0	0	0	0	0	0	0	0
lyx-L[e] <=> lyx-L[p]	b0241 b0929 b1377 b2215	0	0	0	0	0	0	0	0	0	0	0	0	0
mnl1p[c] + nad[c] <=> f6p[c] + h[c] + nadh[c]	b3600	0	0	0	0	0	0	0	0	0	0	0	0	0
h[c] + malACP[c] -> acACP[c] + co2[c]	b2323	0.0508	0.014	0.071	0.0184	0.0184	0.0754	0.057	0.0513	0.0748	0.04	0.0215	0.0394	0.036
amet[c] + malcoa[c] -> ahcys[c] + malcoame[c]	b0777	0	0	0	0	0	0	0	0	0	0	0	0	0
mal-D[c] + nad[c] -> co2[c] + nadh[c] + pyr[c]	b1800	0	0	0	0	0	0	0	0	0	0	0	0	0
2 h[p] + mal-D[p] -> 2 h[c] + mal-D[c]	b3528	0	0	0	0	0	0	0	0	0	0	0	0	0
mal-D[e] <=> mal-D[p]	b0241 b0929 b1377 b2215	0	0	0	0	0	0	0	0	0	0	0	0	0
accoa[c] + glx[c] + h2o[c] -> coa[c] + h[c] + mal-L[c]	b2976 b4014	0.0211	0.207	0.0262	0.649	1.0022	2.5431	2.3083	0.0182	0.0409	0.0202	0.5343	0.0105	0.0101
accoa[c] + malt[c] <=> acmalt[c] + coa[c]	b0459	0	0	0	0	0	0	0	0	0	0	0	0	0
atp[c] + h2o[c] + malthx[p] -> adp[c] + h[c] + malthx[c] + pi[c]	b4032 b4033 b4034 b4035	0	0	0	0	0	0	0	0	0	0	0	0	0
malthx[e] -> malthx[p]	b4036	0	0	0	0	0	0	0	0	0	0	0	0	0
atp[c] + h2o[c] + maltpt[p] -> adp[c] + h[c] + maltpt[c] + pi[c]	b4032 b4033 b4034 b4035	0	0	0	0	0	0	0	0	0	0	0	0	0
maltpt[e] -> maltpt[p]	b4036	0	0	0	0	0	0	0	0	0	0	0	0	0
atp[c] + h2o[c] + malttr[p] -> adp[c] + h[c] + malttr[c] + pi[c]	b4032 b4033 b4034 b4035	0	0	0	0	0	0	0	0	0	0	0	0	0
malttr[e] -> malttr[p]	b4036	0	0	0	0	0	0	0	0	0	0	0	0	0
atp[c] + h2o[c] + maltttr[p] -> adp[c] + h[c] + maltttr[c] + pi[c]	b4032 b4033 b4034 b4035	0	0	0	0	0	0	0	0	0	0	0	0	0
maltttr[e] -> maltttr[p]	b4036	0	0	0	0	0	0	0	0	0	0	0	0	0
atp[c] + h2o[c] + malt[p] -> adp[c] + h[c] + malt[c] + pi[c]	b4032 b4033 b4034 b4035	0	0	0	0	0	0	0	0	0	0	0	0	0
pep[c] + malt[p] -> malt6p[c] + pyr[c]	b1621 b2415 b2416 b2417	0	0	0	0	0	0	0	0	0	0	0	0	0
malt[e] -> malt[p]	b4036	0	0	0	0	0	0	0	0	0	0	0	0	0
2 h[p] + mal-L[p] -> 2 h[c] + mal-L[c]	b3528	0.0343	0.0096	0.0478	0.0131	0.0123	0.0511	0.0389	0.0351	0.0507	0.0267	0.0146	0.0271	0.0248
3 h[p] + mal-L[p] -> 3 h[c] + mal-L[c]	b4123 b4138	0.0129	0.0036	0.0179	0.0049	0.0046	0.0192	0.0146	0.0131	0.019	0.01	0.0055	0.0101	0.0093
mal-L[c] + h[p] -> h[c] + mal-L[p]		0.0472	0.0132	0.0658	0.018	0.0168	0.0703	0.0534	0.0482	0.0697	0.0367	0.0201	0.0372	0.0341
mal-L[e] <=> mal-L[p]	b0241 b0929 b1377 b2215	0	0	0	0	0	0	0	0	0	0	0	0	0
gdp[c] + h[c] + man1p[c] -> gdpmann[c] + pi[c]	b2049	0.0515	0.0144	0.0717	0.0194	0.0181	0.0765	0.0581	0.0526	0.076	0.04	0.0219	0.0406	0.0372
man6p[c] <=> f6p[c]	b1613	0	0	0	0	0	0	0	0	0	0	0	0	0
2 pi[c] + man6p[p] -> man6p[c] + 2 pi[p]	b3666	0	0	0	0	0	0	0	0	0	0	0	0	0
man6p[e] <=> man6p[p]	b0241 b0929 b1377 b2215	0	0	0	0	0	0	0	0	0	0	0	0	0
mana[c] + nad[c] <=> fruur[c] + h[c] + nadh[c]	b4323	0	0	0	0	0	0	0	0	0	0	0	0	0
pep[c] + manglyc[p] -> man6pglyc[c] + pyr[c]	b0731 b2415 b2416	0	0	0	0	0	0	0	0	0	0	0	0	0
manglyc[e] <=> manglyc[p]	b0241 b0929 b1377 b2215	0	0	0	0	0	0	0	0	0	0	0	0	0
h2o[c] + man6pglyc[c] -> glyc-R[c] + man6p[c]	b0732	0	0	0	0	0	0	0	0	0	0	0	0	0
pep[c] + man[p] -> man6p[c] + pyr[c]	b1817 b1818 b1819 b2415 b2416	0	0	0	0	0	0	0	0	0	0	0	0	0
man[e] <=> man[p]	b0241 b0929 b1377 b2215	0	0	0	0	0	0	0	0	0	0	0	0	0
2mcit[c] -> 2mcacn[c] + h2o[c]	b0334	0.0099	0.0024	0.0091	0.0042	0.0036	0.0093	0.0106	0.0098	0.0167	0.0103	0.0003	0.0055	0.0049
micit[c] <=> pyr[c] + succ[c]	b0331	0.0099	0.0024	0.0091	0.0042	0.0036	0.0093	0.0106	0.0098	0.0167	0.0103	0.0003	0.0055	0.0049
h2o[c] + oaa[c] + ppcoa[c] -> 2mcit[c] + coa[c] + h[c]	b0333	0.0099	0.0024	0.0091	0.0042	0.0036	0.0093	0.0106	0.0098	0.0167	0.0103	0.0003	0.0055	0.0049
ACP[c] + malcoa[c] <=> coa[c] + malACP[c]	b1092 b1094	0.3454	0.3246	0.8141	0.731	0.2843	1.1995	0.5012	1.0995	0.7137	0.4005	0.2718	0.8833	0.8055
cyan[c] + mercppyr[c] -> h[c] + pyr[c] + tcynt[c]	b2521	0	0	0	0	0	0	0	0	0	0	0	0	0
murein5p5p[p] -> ala-D[p] + murein5px4p[p]	b0084 b0149 b0635 b3396	0.0124	0.0035	0.01	0.0087	0.0043	0.0133	0.0123	0.012	0.0143	0.012	0.0041	0.0102	0.0096
murein5p5p[p] -> alaala[p] + murein5px3p[p]	b0149 b3396	0.0218	0.0068	0.0317	0.0091	0.0079	0.0336	0.0254	0.025	0.0352	0.0183	0.0102	0.019	0.0179
murein5p5p5p[p] -> 2 ala-D[p] + murein5px4px4p[p]	b0084 b0149 b0635 b3396	0.0021	0.0006	0.0031	0.0008	0.0008	0.0033	0.0025	0.0022	0.0031	0.0016	0.0009	0.0017	0.0016
h2o[p] + murein5px4p[p] -> ala-D[p] + murein4px4p[p]	b0632 b0839 b2010 b3182	0.0013	0.0004	0.0018	0.0005	0.0005	0.002	0.0015	0.0013	0.0019	0.001	0.0006	0.001	0.001
h2o[p] + murein5px4px4p[p] -> ala-D[p] + murein4px4px4p[p]	b0632 b0839 b2010 b3182	0.0021	0.0006	0.0031	0.0008	0.0008	0.0033	0.0025	0.0022	0.0031	0.0016	0.0009	0.0017	0.0016
h2o[p] + murein5p5p[p] -> ala-D[p] + murein5p4p[p]	b0632 b0839 b2010 b3182	0.0112	0.0033	0.0162	0.0044	0.0041	0.0173	0.0131	0.0118	0.0166	0.0088	0.0049	0.0102	0.0084
h2o[p] + murein5p4p[p] -> ala-D[p] + murein4p4p[p]	b0632 b0839 b2010 b3182	0.0118	0.0035	0.0171	0.0047	0.0043	0.0182	0.0138	0.0125	0.0175	0.0093	0.0052	0.0107	0.0089
h2o[p] + murein5p3p[p] -> ala-D[p] + murein4p3p[p]	b0632 b0839 b2010 b3182	0.0032	0.0009	0.0046	0.0013	0.0012	0.0051	0.0041	0.0034	0.0047	0.0025	0.0014	0.0026	0.0024
h2o[p] + murein4px4p[p] -> murein4p4p[p]	b2134 b2328 b3182	0.0034	0.001	0.0049	0.0013	0.0012	0.0052	0.0039	0.0036	0.005	0.0026	0.0015	0.0028	0.0025
h2o[p] + murein3px4p[p] -> murein4p3p[p]	b2134 b2328 b3182	0.0019	0.0006	0.0028	0.0008	0.0007	0.003	0.0022	0.002	0.0028	0.0015	0.0008	0.0016	0.0014
h2o[p] + murein5px4p[p] -> murein5p4p[p]	b2134 b2328 b3182	0.0006	0.0002	0.0009	0.0003	0.0002	0.001	0.0007	0.0007	0.0009	0.0005	0.0003	0.0005	0.0005
h2o[p] + murein4px4px4p[p] -> murein4px4p4p[p]	b2134 b2328 b3182	0.0021	0.0006	0.0031	0.0008	0.0008	0.0033	0.0025	0.0022	0.0031	0.0016	0.0009	0.0017	0.0016
mal-L[c] + nad[c] <=> h[c] + nadh[c] + oaa[c]	b3236	2.8813	0.6357	1.0709	1.9616	1.0932	2.9727	2.7119	1.3427	2.2759	1.8743	1.3479	1.9587	1.8921
mal-L[c] + q8[c] -> oaa[c] + q8h2[c]	b2210	0.0187	0.8316	1.4035	2.0072	1.8206	5.4785	4.0644	1.3741	1.8705	2.017	2.2641	2.9909	2.8363
mal-L[c] + mqn8[c] -> mql8[c] + oaa[c]	b2210	0.0141	0.0074	0.0192	0.0097	0.0085	0.0266	0.0238	0.0189	0.0266	0.0172	0.0108	0.0173	0.0166
mal-L[c] + nad[c] -> co2[c] + nadh[c] + pyr[c]	b1479	0.0012	0.0618	0.218	0.0393	0.0004	0.273	0.2459	0.1024	0.1266	0.0014	0.0002	0.1277	0.0776
mal-L[c] + nadp[c] -> co2[c] + nadph[c] + pyr[c]	b2463	0.2378	0.0101	0.0384	0.0046	0.1412	0.1212	0.2882	0.5505	0.1914	0.751	0.0002	0.0536	0.0628
2mecdp[c] + 2 flxr[c] + h[c] -> 2 flxso[c] + h2mb4p[c] + h2o[c]	b0684 b2515 b2895	0.0015	0.0004	0.0008	0.0012	0.0005	0.0013	0.0013	0.0014	0.0015	0.0016	0.0004	0.0012	0.0012
2p4c2me[c] -> 2mecdp[c] + cmp[c]	b2746	0.0015	0.0004	0.0008	0.0012	0.0005	0.0013	0.0013	0.0014	0.0015	0.0016	0.0004	0.0012	0.0012
h[p] + melib[p] -> h[c] + melib[c]	b4120	0.0515	0.0144	0.0717	0.0196	0.0184	0.0767	0.0583	0.0526	0.076	0.04	0.0219	0.0406	0.0372
melib[c] + h[p] -> h[c] + melib[p]	b1528	0.0515	0.0144	0.0717	0.0196	0.0184	0.0767	0.0583	0.0526	0.076	0.04	0.0219	0.0406	0.0372
melib[e] <=> melib[p]	b0241 b0929 b1377 b2215	0	0	0	0	0	0	0	0	0	0	0	0	0
meoh[e] <=> meoh[p]	b0241 b0929 b1377 b2215	0	0	0	0	0	0	0	0	0	0	0	0	0
meoh[p] <=> meoh[c]	s0001	0	0	0	0	0	0	0	0	0	0	0	0	0
2me4p[c] + ctp[c] + h[c] -> 4c2me[c] + ppi[c]	b2747	0.0015	0.0004	0.0008	0.0012	0.0005	0.0013	0.0013	0.0014	0.0015	0.0016	0.0004	0.0012	0.0012
atp[c] + h2o[c] + met-L[c] -> amet[c] + pi[c] + ppi[c]	b2942	0.4264	0.1218	0.0631	0.0017	0.0021	0.0068	0.5904	0.0677	0.3145	0.0047	0.0475	0.3114	0.3017
atp[c] + h2o[c] + met-D[p] -> adp[c] + h[c] + met-D[c] + pi[c]	b0197 b0198 b0199	0	0	0	0	0	0	0	0	0	0	0	0	0
met-D[e] <=> met-D[p]	b0241 b0929 b1377 b2215	0	0	0	0	0	0	0	0	0	0	0	0	0
h2o2[c] + met-L[c] -> h2o[c] + metsox-S-L[c]	s0001	0.0065	0.0021	0.01	0.0028	0.0023	0.0098	0.0074	0.0068	0.0096	0.005	0.0029	0.0054	0.0049
h2o2[c] + met-L[c] -> h2o[c] + metsox-R-L[c]	s0001	0.0065	0.0021	0.01	0.0028	0.0023	0.0098	0.0074	0.0068	0.0096	0.005	0.0029	0.0054	0.0049
5mthf[c] + hcys-L[c] -> h[c] + met-L[c] + thf[c]	b3829 b4019	0.0949	0.0263	0.049	0.0793	0.0326	0.0824	0.0866	0.0884	0.0965	0.1005	0.0265	0.0782	0.0752
atp[c] + h2o[c] + metsox-S-L[p] -> adp[c] + h[c] + metsox-S-L[c] + pi[c]		0	0	0	0	0	0	0	0	0	0	0	0	0
metsox-S-L[e] <=> metsox-S-L[p]	b0241 b0929 b1377 b2215	0	0	0	0	0	0	0	0	0	0	0	0	0
atp[c] + h2o[c] + metsox-R-L[p] -> adp[c] + h[c] + metsox-R-L[c] + pi[c]		0	0	0	0	0	0	0	0	0	0	0	0	0
metsox-R-L[e] <=> metsox-R-L[p]	b0241 b0929 b1377 b2215	0	0	0	0	0	0	0	0	0	0	0	0	0
metsox-S-L[c] + trdrd[c] -> h2o[c] + met-L[c] + trdox[c]	b2582 b3551 b3781 b4219	0.0065	0.0021	0.01	0.0028	0.0023	0.0098	0.0074	0.0068	0.0096	0.005	0.0029	0.0054	0.0049
metsox-R-L[c] + trdrd[c] -> h2o[c] + met-L[c] + trdox[c]	b1778 b2582 b3781	0.0065	0.0021	0.01	0.0028	0.0023	0.0098	0.0074	0.0068	0.0096	0.005	0.0029	0.0054	0.0049
atp[c] + met-L[c] + trnamet[c] -> amp[c] + mettrna[c] + ppi[c]	b2114	0	0	0	0	0	0	0	0	0	0	0	0	0
atp[c] + h2o[c] + met-L[p] -> adp[c] + h[c] + met-L[c] + pi[c]	b0197 b0198 b0199	0	0	0	0	0	0	0	0	0	0	0	0	0
met-L[e] <=> met-L[p]	b0241 b0929 b1377 b2215	0	0	0	0	0	0	0	0	0	0	0	0	0
2 h[c] + mg2[p] <=> mg2[c] + 2 h[p]		-0.0325	-0.0091	-0.0469	-0.0109	-0.0115	-0.0495	-0.0371	-0.0333	-0.0488	-0.0245	-0.0139	-0.0253	-0.0231
mg2[e] <=> mg2[p]	b0241 b0929 b1377 b2215	0.0053	0.0015	0.0028	0.0045	0.0018	0.0046	0.0049	0.005	0.0054	0.0056	0.0015	0.0044	0.0042
mg2[p] -> mg2[c]	b3816	0.0292	0.0082	0.0377	0.0121	0.0103	0.0414	0.0322	0.0295	0.0415	0.0235	0.0118	0.023	0.0212
atp[c] + h2o[c] + mg2[p] -> adp[c] + h[c] + mg2[c] + pi[c]	b4242	0.0086	0.0024	0.012	0.0033	0.0031	0.0128	0.0097	0.0088	0.0127	0.0067	0.0036	0.0068	0.0062
dhap[c] -> mthgxl[c] + pi[c]	b0963	0.0018	0.0003	0.0083	0.0119	0.0108	0.0119	0.0096	0.0016	0.8341	0.7315	0.818	5.8147	5.611
h2o[c] + mi1p-D[c] -> inost[c] + pi[c]	b2533	0	0	0	0	0	0	0	0	0	0	0	0	0
2mcacn[c] + h2o[c] <=> micit[c]	b0118	0.0099	0.0024	0.0091	0.0042	0.0036	0.0093	0.0106	0.0098	0.0167	0.0103	0.0003	0.0055	0.0049
mincyc[e] <=> mincyc[p]	b0241 b0929 b1377 b2215	0.1029	0.0289	0.1435	0.0392	0.0368	0.1533	0.1166	0.1052	0.152	0.08	0.0438	0.0812	0.0744
h[p] + mincyc[p] -> h[c] + mincyc[e]	b0462 b0463 b2470 b3035	0.1029	0.0289	0.1435	0.0392	0.0368	0.1533	0.1166	0.1052	0.152	0.08	0.0438	0.0812	0.0744
minohp[e] -> minohp[p]		0	0	0	0	0	0	0	0	0	0	0	0	0
h2o[p] + murein5px4p[p] -> alaala[p] + murein3px4p[p]		0.0019	0.0006	0.0028	0.0008	0.0007	0.003	0.0022	0.002	0.0028	0.0015	0.0008	0.0016	0.0014
h2o[p] + murein4p4p[p] -> ala-D[p] + murein4p3p[p]		0.0006	0.0002	0.0009	0.0002	0.0002	0.001	0.0007	0.0007	0.0009	0.0005	0.0003	0.0005	0.0005
h2o[p] + murein5p5p[p] -> alaala[p] + murein5p3p[p]		0.0026	0.0004	0.0037	0.0005	0.0009	0.0041	0.0033	0.0007	0.0009	0.0005	0.0006	0.0011	0.0005
h2o[p] + murein4p3p[p] -> ala-D[p] + murein3p3p[p]		0.0006	0.0002	0.0009	0.0003	0.0002	0.001	0.0007	0.0007	0.0009	0.0005	0.0003	0.0005	0.0005
h2o[p] + murein5px3p[p] -> alaala[p] + murein3px3p[p]		0.0212	0.0062	0.0308	0.0083	0.0076	0.0327	0.0246	0.0223	0.0314	0.0163	0.0093	0.0174	0.0159
h2o[p] + murein3px3p[p] -> murein3p3p[p]		0.0212	0.0062	0.0308	0.0083	0.0076	0.0327	0.0246	0.0223	0.0314	0.0163	0.0093	0.0174	0.0159
h2o[p] + murein5px3p[p] -> murein5p3p[p]		0.0006	0.0006	0.0009	0.0008	0.0002	0.001	0.0007	0.0027	0.0038	0.002	0.0008	0.0016	0.0019
h2o[c] + malttr[c] -> glc-D[c] + malt[c]	b0403	0	0	0	0	0	0	0	0	0	0	0	0	0
h2o[c] + maltttr[c] -> glc-D[c] + malttr[c]	b0403	0	0	0	0	0	0	0	0	0	0	0	0	0
h2o[c] + maltpt[c] -> glc-D[c] + maltttr[c]	b0403	0.0129	0.0036	0.0179	0.0049	0.0046	0.0192	0.0146	0.0132	0.019	0.01	0.0055	0.0101	0.0093
h2o[c] + malthx[c] -> glc-D[c] + maltpt[c]	b0403	0.0129	0.0036	0.0179	0.0049	0.0046	0.0192	0.0146	0.0132	0.019	0.01	0.0055	0.0101	0.0093
h2o[c] + malthp[c] -> glc-D[c] + malthx[c]	b0403	0.0129	0.0036	0.0179	0.0049	0.0046	0.0192	0.0146	0.0132	0.019	0.01	0.0055	0.0101	0.0093
murein4p4p[p] -> 2 anhgm4p[p]	b1193 b2558 b2701 b2813 b2963 b4392	0.0146	0.0043	0.0211	0.0058	0.0053	0.0225	0.017	0.0154	0.0216	0.0115	0.0064	0.013	0.011
murein4p3p[p] -> anhgm3p[p] + anhgm4p[p]	b1193 b2558 b2701 b2813 b2963 b4392	0.0051	0.0015	0.0074	0.002	0.0019	0.008	0.0063	0.0054	0.0076	0.0039	0.0022	0.0042	0.0039
murein3p3p[p] -> 2 anhgm3p[p]	b1193 b2558 b2701 b2813 b2963 b4392	0.0218	0.0064	0.0317	0.0086	0.0079	0.0336	0.0254	0.023	0.0324	0.0168	0.0096	0.0179	0.0164
murein4px4p4p[p] -> anhgm4p[p] + murein4px4p[p]	b1193 b2558 b2701 b2813 b2963 b4392	0.0021	0.0006	0.0031	0.0008	0.0008	0.0033	0.0025	0.0022	0.0031	0.0016	0.0009	0.0017	0.0016
maltpt[c] + pi[c] <=> g1p[c] + maltttr[c]	b3417	-0.0129	-0.0036	-0.0179	-0.0049	-0.0046	-0.0192	-0.0146	-0.0132	-0.019	-0.01	-0.0055	-0.0101	-0.0093
malthx[c] + pi[c] <=> g1p[c] + maltpt[c]	b3417	-0.0129	-0.0036	-0.0179	-0.0049	-0.0046	-0.0192	-0.0146	-0.0132	-0.019	-0.01	-0.0055	-0.0101	-0.0093
malthp[c] + pi[c] <=> g1p[c] + malthx[c]	b3417	-0.0129	-0.0036	-0.0179	-0.0049	-0.0046	-0.0192	-0.0146	-0.0132	-0.019	-0.01	-0.0055	-0.0101	-0.0093
h[c] + mmcoa-S[c] -> co2[c] + ppcoa[c]	b2919	0.0076	0.0017	0.0066	0.0032	0.0028	0.0072	0.0082	0.0075	0.0133	0.0083	0.0002	0.0043	0.0038
h[p] + mmet[p] -> h[c] + mmet[c]	b0260	0	0	0	0	0	0	0	0	0	0	0	0	0
mmet[e] <=> mmet[p]	b0241 b0929 b1377 b2215	0	0	0	0	0	0	0	0	0	0	0	0	0
succoa[c] -> mmcoa-S[c]	b2917	0.0076	0.0017	0.0066	0.0032	0.0028	0.0072	0.0082	0.0075	0.0133	0.0083	0.0002	0.0043	0.0038
mn2[c] + h[p] -> h[c] + mn2[p]	b0752 b3915	0.1287	0.0361	0.1793	0.0491	0.0459	0.1917	0.1458	0.1315	0.19	0.1	0.0547	0.1015	0.093
mn2[p] -> mn2[c]	b3040	0.1033	0.029	0.1437	0.0396	0.0369	0.1537	0.117	0.1056	0.1524	0.0805	0.0439	0.0815	0.0748
h2o[c] + man6p[c] -> man[c] + pi[c]	b0822	0.0257	0.0072	0.0359	0.0098	0.0092	0.0383	0.0292	0.0263	0.038	0.02	0.0109	0.0203	0.0186
pep[c] + mnl[p] -> mnl1p[c] + pyr[c]	b2415 b2416 b3599	0	0	0	0	0	0	0	0	0	0	0	0	0
mnl[e] <=> mnl[p]	b0241 b0929 b1377 b2215	0	0	0	0	0	0	0	0	0	0	0	0	0
mana[c] -> 2ddglcn[c] + h2o[c]	b4322	0	0	0	0	0	0	0	0	0	0	0	0	0
h[p] + mn2[p] -> h[c] + mn2[c]	b2392	0.0257	0.0072	0.0359	0.0098	0.0092	0.0383	0.0292	0.0263	0.038	0.02	0.0109	0.0203	0.0186
mn2[e] <=> mn2[p]	b0241 b0929 b1377 b2215	0.0004	0.0001	0.0002	0.0004	0.0001	0.0004	0.0004	0.0004	0.0004	0.0004	0.0001	0.0003	0.0003
iscssh[c] + moadamp[c] + nadh[c] -> amp[c] + iscs[c] + moadcosh[c] + nad[c]	b0784 b2530	0.0003	0.0001	0.0002	0.0003	0.0001	0.0003	0.0003	0.0003	0.0003	0.0003	0.0001	0.0002	0.0002
ckdo[c] + lipidA[c] -> cmp[c] + h[c] + kdolipid4[c]	b3633	0.012	0.0033	0.0062	0.01	0.0041	0.0104	0.0109	0.0111	0.0122	0.0127	0.0033	0.0099	0.0095
ckdo[c] + kdolipid4[c] -> cmp[c] + h[c] + kdo2lipid4[c]	b3633	0.012	0.0033	0.0062	0.01	0.0041	0.0104	0.0109	0.0111	0.0122	0.0127	0.0033	0.0099	0.0095
ckdo[c] + phphhlipa[c] -> cmp[c] + h[c] + kphphhlipa[c]	b3624	0	0	0	0	0	0	0	0	0	0	0	0	0
atp[c] + h2o[c] + mobd[p] -> adp[c] + h[c] + mobd[c] + pi[c]	b0763 b0764 b0765 b2422 b2423 b2424 b2425 b3917	0.0001	0	0	0.0001	0	0.0001	0.0001	0.0001	0.0001	0.0001	0	0.0001	0.0001
mobd[e] <=> mobd[p]	b0241 b0929 b1377 b2215	0.0001	0	0	0.0001	0	0.0001	0.0001	0.0001	0.0001	0.0001	0	0.0001	0.0001
ctp[c] + h[c] + moco[c] -> mococdp[c] + ppi[c]	b2877	0	0	0	0	0	0	0	0	0	0	0	0	0
2 h[c] + mobd[c] + mptamp[c] -> amp[c] + cu2[c] + h2o[c] + moco[c]	b0827	0.0001	0	0	0.0001	0	0.0001	0.0001	0.0001	0.0001	0.0001	0	0.0001	0.0001
gtp[c] + h[c] + moco[c] -> mocogdp[c] + ppi[c]	b3856 b3857	0	0	0	0	0	0	0	0	0	0	0	0	0
3mob[c] + h2o[c] + mlthf[c] -> 2dhp[c] + thf[c]	b0134	0.0004	0.0001	0.0002	0.0003	0.0001	0.0003	0.0003	0.0003	0.0004	0.0004	0.0001	0.0003	0.0003
mal-L[c] + o2[c] <=> h2o2[c] + oaa[c]		-0.4318	-0.1301	-0.3107	0.0058	0.0085	0.061	0.0343	-0.4806	-2.2518	-2.1267	-0.2759	-0.1614	-0.1601
atp[c] + h[c] + mpt[c] -> mptamp[c] + ppi[c]	b0009	0.0002	0	0.0001	0.0001	0.0001	0.0001	0.0001	0.0001	0.0002	0.0002	0	0.0001	0.0001
2 uaagmda[c] -> 2 h[c] + 2 udcpdp[c] + murein5p5p[p]	b0149 b1069 b2519 b3396	0.0501	0.0145	0.0647	0.0236	0.0179	0.0716	0.0565	0.0517	0.0702	0.0412	0.0206	0.0421	0.038
uaagmda[c] + murein5p5p[p] -> h[c] + udcpdp[c] + murein5p5p5p[p]	b0149 b1069 b2519 b3396	0.0021	0.0006	0.0031	0.0008	0.0008	0.0033	0.0025	0.0022	0.0031	0.0016	0.0009	0.0017	0.0016
cpmp[c] + cu2[c] + 2 moadcosh[c] -> 5 h[c] + 2 moadcoo[c] + mpt[c]	b0784 b0785	0.0002	0	0.0001	0.0001	0.0001	0.0001	0.0001	0.0001	0.0002	0.0002	0	0.0001	0.0001
atp[c] + h[c] + moadcoo[c] -> moadamp[c] + ppi[c]	b0826	0.0003	0.0001	0.0002	0.0003	0.0001	0.0003	0.0003	0.0003	0.0003	0.0003	0.0001	0.0002	0.0002
h[c] + msa[c] + nadph[c] -> 3hpp[c] + nadp[c]	b1008 b1539	0	0	0	0	0	0	0	0	0	0	0	0	0
atp[c] + h2o[c] + mso3[p] -> adp[c] + h[c] + mso3[c] + pi[c]	b0933 b0934 b0936	0	0	0	0	0	0	0	0	0	0	0	0	0
mso3[e] <=> mso3[p]	b0241 b0929 b1377 b2215	0	0	0	0	0	0	0	0	0	0	0	0	0
5mta[c] + h2o[c] -> 5mtr[c] + ade[c]	b0159	0	0	0	0	0	0	0	0	0	0	0	0	0
h2o[c] + methf[c] <=> 10fthf[c] + h[c]	b0529	1.4576	0.3096	0.7735	0.4429	0.2019	0.5128	0.5284	1.2153	3.0076	2.8188	0.5186	0.7599	0.6926
mlthf[c] + nadp[c] <=> methf[c] + nadph[c]	b0529	1.4576	0.3096	0.7735	0.4429	0.2019	0.5128	0.5284	1.2153	3.0076	2.8188	0.5186	0.7599	0.6926
2 h[c] + mlthf[c] + nadh[c] -> 5mthf[c] + nad[c]	b3941	0.0949	0.0263	0.049	0.0793	0.0326	0.0824	0.0866	0.0884	0.0965	0.1005	0.0265	0.0782	0.0752
h2o[c] + mdhdhf[c] -> mththf[c]	s0001	0.4261	0.1216	0.0629	0.0015	0.002	0.0065	0.59	0.0674	0.3141	0.0044	0.0474	0.311	0.3014
Nmtrp[c] + h2o[c] + o2[c] -> fald[c] + h2o2[c] + trp-L[c]	b1059	0	0	0	0	0	0	0	0	0	0	0	0	0
n2o[e] <=> n2o[p]	b0241 b0929 b1377 b2215	0	0	0	0	0	0	0	0	0	0	0	0	0
n2o[p] <=> n2o[c]	s0001	0	0	0	0	0	0	0	0	0	0	0	0	0
acg5sa[c] + h2o[c] -> ac[c] + glu5sa[c]	b3957	0.0157	0.0051	0.0241	0.0667	0.0055	0.0236	0.0179	0.0986	0.1129	0.1	0.0069	0.013	0.0118
nac[e] <=> nac[p]	b0241 b0929 b1377 b2215	0	0	0	0	0	0	0	0	0	0	0	0	0
nac[p] -> nac[c]		0	0	0	0	0	0	0	0	0	0	0	0	0
h2o[c] + nad[c] -> amp[c] + 2 h[c] + nmn[c]	b2411 b3996	0.0547	0.0153	0.0762	0.0208	0.0195	0.0815	0.0619	0.0559	0.0807	0.0425	0.0232	0.0431	0.0395
h[c] + mqn8[c] + nadh[c] -> mql8[c] + nad[c]	b1109	0.0141	0.0076	0.0135	0.0104	0.0053	0.0158	0.0141	0.014	0.0409	0.0133	0.0064	0.0253	0.0124
4 h[c] + nadh[c] + q8[c] -> nad[c] + q8h2[c] + 3 h[p]	b2276 b2277 b2278 b2279 b2280 b2281 b2282 b2283 b2284 b2285 b2286 b2287 b2288	21.7589	7.5126	17.8219	16.9676	6.8011	21.1222	16.7907	21.9714	24.9949	21.5395	8.8267	19.0769	18.0112
4 h[c] + mqn8[c] + nadh[c] -> mql8[c] + nad[c] + 3 h[p]	b2276 b2277 b2278 b2279 b2280 b2281 b2282 b2283 b2284 b2285 b2286 b2287 b2288	0.0442	0.0097	0.0224	0.026	0.0116	0.0351	0.0172	0.0407	0.0303	0.0416	0.0164	0.026	0.0371
2dmmq8[c] + 4 h[c] + nadh[c] -> 2dmmql8[c] + nad[c] + 3 h[p]	b2276 b2277 b2278 b2279 b2280 b2281 b2282 b2283 b2284 b2285 b2286 b2287 b2288	0.0202	0.0095	0.0135	0.0189	0.0105	0.0316	0.0141	0.0279	0.0384	0.0242	0.0127	0.0186	0.026
h[c] + nadh[c] + q8[c] -> nad[c] + q8h2[c]	b1109	0.0141	0.0047	0.0135	0.0065	0.0053	0.0158	0.0141	0.014	0.0188	0.0133	0.0064	0.0135	0.0124
2dmmq8[c] + h[c] + nadh[c] -> 2dmmql8[c] + nad[c]	b1109	0.0223	0.0047	0.027	0.0065	0.0053	0.0158	0.0141	0.014	0.0188	0.0186	0.0064	0.0224	0.0124
atp[c] + nad[c] -> adp[c] + h[c] + nadp[c]	b2615	0.026	0.0073	0.036	0.01	0.0093	0.0386	0.0294	0.0266	0.0383	0.0203	0.011	0.0205	0.0188
h2o[c] + nad[c] -> adprib[c] + h[c] + ncam[c]		0.0064	0.0018	0.009	0.0025	0.0023	0.0096	0.0073	0.0066	0.0095	0.005	0.0027	0.0051	0.0047
h[c] + nadph[c] + q8[c] -> nadp[c] + q8h2[c]	b3028	0.0104	0.0034	0.0135	0.0049	0.0037	0.0154	0.0119	0.0108	0.0154	0.008	0.0046	0.0086	0.0078
h[c] + mqn8[c] + nadph[c] -> mql8[c] + nadp[c]	b3028	0.0104	0.0034	0.0135	0.0049	0.0037	0.0155	0.0119	0.0108	0.0154	0.008	0.0046	0.0086	0.0078
2dmmq8[c] + h[c] + nadph[c] -> 2dmmql8[c] + nadp[c]	b3028	0.0104	0.0034	0.0135	0.0049	0.0037	0.0154	0.0119	0.0108	0.0154	0.008	0.0046	0.0086	0.0078
h2o[c] + nadp[c] -> nad[c] + pi[c]		0.0257	0.0072	0.0359	0.0098	0.0092	0.0383	0.0292	0.0263	0.038	0.02	0.0109	0.0203	0.0186
atp[c] + dnad[c] + nh4[c] -> amp[c] + h[c] + nad[c] + ppi[c]	b1740	0.0368	0.0103	0.05	0.0147	0.0131	0.0539	0.0414	0.0375	0.0537	0.029	0.0154	0.0291	0.0267
nad[c] + nadph[c] -> nadh[c] + nadp[c]	b1602 b1603 b3962	0.0655	1.8775	3.3368	3.3203	0.0188	0.1037	0.0751	0.059	0.1907	0.0514	0.2796	0.3219	0.466
atp[c] + h2o[c] + nac[c] + prpp[c] -> adp[c] + nicrnt[c] + pi[c] + ppi[c]	b0931	0.0161	0.0045	0.0224	0.0061	0.0057	0.024	0.0182	0.0164	0.0237	0.0125	0.0068	0.0127	0.0116
2 na1[c] + 3 h[p] -> 3 h[c] + 2 na1[p]	b1186	0.0515	0.0144	0.0717	0.0196	0.0184	0.0767	0.0583	0.0526	0.076	0.04	0.0219	0.0406	0.0372
na1[c] + 2 h[p] -> 2 h[c] + na1[p]	b0019	0.0515	0.0144	0.0717	0.0196	0.0184	0.0767	0.0583	0.0526	0.076	0.04	0.0219	0.0406	0.0372
na1[c] + h[p] -> h[c] + na1[p]	b0842 b1216	0	0	0	0	0	0	0	0	0	0	0	0	0
na1[e] <=> na1[p]	b0241 b0929 b1377 b2215	0	0	0	0	0	0	0	0	0	0	0	0	0
atp[c] + gdp[c] <=> adp[c] + gtp[c]	b0474 b2518	0.6571	0.1801	1.423	0.4691	0.2368	0.6702	0.6456	0.6269	0.7472	0.654	0.3101	0.5304	0.503
atp[c] + udp[c] <=> adp[c] + utp[c]	b0474 b2518	0.5512	0.155	0.5492	0.3401	0.1965	0.6645	0.5722	0.5304	0.6809	0.4971	0.2001	0.4466	0.4152
atp[c] + cdp[c] <=> adp[c] + ctp[c]	b0474 b2518	0.5013	0.1376	0.6173	0.2555	0.1972	0.707	0.5816	0.5004	0.7049	0.4409	0.1939	0.3971	0.3672
atp[c] + dtdp[c] <=> adp[c] + dttp[c]	b0474 b2518	0.0547	0.0153	0.0621	0.0282	0.0193	0.0715	0.0584	0.0544	0.0733	0.047	0.0209	0.0437	0.0407
atp[c] + dgdp[c] <=> adp[c] + dgtp[c]	b0474 b2518	0.0386	0.0152	0.0538	0.0287	0.0111	0.0699	0.0522	0.0395	0.057	0.0291	0.0164	0.0401	0.0368
atp[c] + dudp[c] <=> adp[c] + dutp[c]	b0474 b2518	0.0011	0.0001	0.0048	0.0034	0.0083	0.0169	0.0187	0.0146	0.0183	0.0135	0.0009	0.015	0.0139
atp[c] + dcdp[c] <=> adp[c] + dctp[c]	b0474 b2518	0.0534	0.0152	0.0712	0.028	0.0162	0.0675	0.0541	0.0541	0.0721	0.0381	0.0205	0.041	0.0381
atp[c] + dadp[c] <=> adp[c] + datp[c]	b0474 b2518	0.0536	0.0108	0.0515	0.0109	0.0081	0.0558	0.0381	0.0395	0.0563	0.0271	0.0161	0.0385	0.0335
nh4[e] <=> nh4[p]	b0241 b0929 b1377 b2215	6.642	1.8375	3.4286	5.5511	2.2779	5.7638	6.0582	6.1835	6.7504	7.0317	1.8533	5.4689	5.2598
nh4[p] <=> nh4[c]	b0451 s0001	6.6806	1.8483	3.4824	5.5658	2.2917	5.8213	6.102	6.2229	6.8074	7.0617	1.8697	5.4993	5.2877
h[c] + nadh[c] + 2 no[c] -> h2o[c] + n2o[c] + nad[c]	b2710 b2711	0	0	0	0	0	0	0	0	0	0	0	0	0
atp[c] + h2o[c] + ni2[c] -> adp[c] + h[c] + pi[c] + ni2[p]	b3469	0.0129	0.0036	0.0179	0.0049	0.0046	0.0192	0.0146	0.0131	0.019	0.01	0.0055	0.0101	0.0093
ni2[c] + h[p] -> h[c] + ni2[p]	b0752 b3915	0.1132	0.0318	0.1578	0.0432	0.0404	0.1687	0.1283	0.1157	0.1672	0.088	0.0481	0.0893	0.0819
ni2[e] <=> ni2[p]	b0241 b0929 b1377 b2215	0.0002	0.0001	0.0001	0.0002	0.0001	0.0002	0.0002	0.0002	0.0002	0.0002	0.0001	0.0002	0.0002
ni2[p] -> ni2[c]	b3816	0.116	0.0326	0.1615	0.0443	0.0414	0.1727	0.1314	0.1185	0.1712	0.0902	0.0493	0.0915	0.0839
atp[c] + h2o[c] + ni2[p] -> adp[c] + h[c] + ni2[c] + pi[c]	b3476 b3477 b3478 b3479 b3480 b4242	0.0103	0.0029	0.0143	0.0039	0.0037	0.0153	0.0117	0.0105	0.0152	0.008	0.0044	0.0081	0.0074
atp[c] + h[c] + nmn[c] -> nad[c] + ppi[c]	b0639 b4390	0.0257	0.0072	0.0359	0.0098	0.0092	0.0383	0.0292	0.0263	0.038	0.02	0.0109	0.0203	0.0186
h2o[c] + nmn[c] -> nh4[c] + nicrnt[c]		0.0193	0.0054	0.0269	0.0074	0.0069	0.0287	0.0219	0.0197	0.0285	0.015	0.0082	0.0152	0.014
h2o[c] + nmn[c] -> h[c] + ncam[c] + r5p[c]		0.0096	0.0027	0.0135	0.0037	0.0034	0.0144	0.0109	0.0099	0.0142	0.0075	0.0041	0.0076	0.007
nmn[p] -> nmn[c]	b0751	0	0	0	0	0	0	0	0	0	0	0	0	0
h2o[c] + nmn[p] -> h[c] + ncam[c] + r5p[c]		0	0	0	0	0	0	0	0	0	0	0	0	0
nmn[e] <=> nmn[p]	b0241 b0929 b1377 b2215	0	0	0	0	0	0	0	0	0	0	0	0	0
h2o[c] + ncam[c] -> nac[c] + nh4[c]	b1768	0.0161	0.0045	0.0224	0.0061	0.0057	0.024	0.0182	0.0164	0.0237	0.0125	0.0068	0.0127	0.0116
atp[c] + h[c] + nicrnt[c] <=> dnad[c] + ppi[c]	b0639	0.0368	0.0103	0.05	0.0147	0.0131	0.0539	0.0414	0.0375	0.0537	0.029	0.0154	0.0291	0.0267
dmbzid[c] + nicrnt[c] -> 5prdmbz[c] + h[c] + nac[c]	b1991	0	0	0	0	0	0	0	0	0	0	0	0	0
2 h[c] + prpp[c] + quln[c] -> co2[c] + nicrnt[c] + ppi[c]	b0109	0.0014	0.0004	0.0007	0.0012	0.0005	0.0012	0.0013	0.0013	0.0014	0.0015	0.0004	0.0012	0.0011
h[p] + no2[p] <=> h[c] + no2[c]	b1223 b3367	0	0	0	0	0	0	0	0	0	0	0	0	0
no2[e] <=> no2[p]	b0241 b0929 b1377 b2215	0	0	0	0	0	0	0	0	0	0	0	0	0
q8h2[c] + no3[p] -> q8[c] + h2o[p] + no2[p]	b2202 b2203 b2204 b2205 b2206	0	0	0	0	0	0	0	0	0	0	0	0	0
2 h[c] + no3[c] + q8h2[c] -> h2o[c] + no2[c] + q8[c] + 2 h[p]	b1224 b1225 b1226 b1227 b1465 b1466 b1467 b1468	0	0	0	0	0	0	0	0	0	0	0	0	0
mql8[c] + no3[p] -> mqn8[c] + h2o[p] + no2[p]	b2202 b2203 b2206	0	0	0	0	0	0	0	0	0	0	0	0	0
2 h[c] + mql8[c] + no3[c] -> h2o[c] + mqn8[c] + no2[c] + 2 h[p]	b1224 b1225 b1226 b1227 b1465 b1466 b1467 b1468	0	0	0	0	0	0	0	0	0	0	0	0	0
no2[c] + no3[p] -> no3[c] + no2[p]	b1223 b1469	0	0	0	0	0	0	0	0	0	0	0	0	0
no3[e] <=> no3[p]	b0241 b0929 b1377 b2215	0	0	0	0	0	0	0	0	0	0	0	0	0
nadh[c] + 2 no[c] + 2 o2[c] -> h[c] + nad[c] + 2 no3[c]	b2552	0	0	0	0	0	0	0	0	0	0	0	0	0
nadph[c] + 2 no[c] + 2 o2[c] -> h[c] + nadp[c] + 2 no3[c]	b2552	0	0	0	0	0	0	0	0	0	0	0	0	0
novbcn[e] <=> novbcn[p]	s0001	0.1029	0.0289	0.1435	0.0392	0.0368	0.1533	0.1166	0.1052	0.152	0.08	0.0438	0.0812	0.0744
h[p] + novbcn[p] -> h[c] + novbcn[e]	b0462 b0463 b2470 b3035	0.1029	0.0289	0.1435	0.0392	0.0368	0.1533	0.1166	0.1052	0.152	0.08	0.0438	0.0812	0.0744
no[e] <=> no[p]	b0241 b0929 b1377 b2215	0	0	0	0	0	0	0	0	0	0	0	0	0
no[p] <=> no[c]	s0001	0	0	0	0	0	0	0	0	0	0	0	0	0
dump[c] + h2o[c] -> duri[c] + pi[c]	b2291 b2744 b4374	0.0281	0.0074	0.0436	0.0177	0.0164	0.0487	0.0412	0.0289	0.0433	0.0267	0.0131	0.0265	0.0243
h2o[c] + xmp[c] -> pi[c] + xtsn[c]	b2744	0.1112	0.0215	0.148	0.0349	0.0227	0.0957	0.1127	0.115	0.1323	0.0937	0.3317	0.0698	0.0522
h2o[p] + xmp[p] -> pi[p] + xtsn[p]	b0480 b4055	0	0	0	0	0	0	0	0	0	0	0	0	0
h2o[c] + imp[c] -> ins[c] + pi[c]	b2744	0.0566	0.0257	0.086	0.0229	0.0672	0.23	0.0728	0.0578	0.1369	0.0456	0.0293	0.0572	0.0649
h2o[p] + imp[p] -> ins[p] + pi[p]	b0480 b4055	0	0	0	0	0	0	0	0	0	0	0	0	0
dimp[c] + h2o[c] -> din[c] + pi[c]	b2291 b2744	0.001	0.0001	0.0023	0.0033	0.0029	0.0059	0.0052	0.0008	0.0023	0.0027	0.0009	0.0025	0.0023
dimp[p] + h2o[p] -> din[p] + pi[p]	b0480 b4055	0	0	0	0	0	0	0	0	0	0	0	0	0
dump[p] + h2o[p] -> duri[p] + pi[p]	b0480 b4055	0	0	0	0	0	0	0	0	0	0	0	0	0
h2o[c] + ump[c] -> pi[c] + uri[c]	b2744 b4374	0.0516	0.0145	0.0718	0.0197	0.0184	0.0767	0.0584	0.0527	0.0761	0.0401	0.0219	0.0407	0.0373
h2o[p] + ump[p] -> pi[p] + uri[p]	b0480 b4055	0	0	0	0	0	0	0	0	0	0	0	0	0
dcmp[c] + h2o[c] -> dcyt[c] + pi[c]	b2291 b2744	0.0017	0.0001	0.0016	0.0057	0.0052	0.0076	0.0088	0.0005	0.0038	0.0047	0.0015	0.0042	0.0039
dcmp[p] + h2o[p] -> dcyt[p] + pi[p]	b0480 b4055	0	0	0	0	0	0	0	0	0	0	0	0	0
cmp[c] + h2o[c] -> cytd[c] + pi[c]	b2744	0.0375	0.0105	0.0523	0.0141	0.0131	0.0557	0.0423	0.034	0.0554	0.0292	0.016	0.0296	0.0271
cmp[p] + h2o[p] -> cytd[p] + pi[p]	b0480 b4055	0	0	0	0	0	0	0	0	0	0	0	0	0
dtmp[c] + h2o[c] -> pi[c] + thymd[c]	b2291 b2744 b4374	0.0257	0.0072	0.0359	0.0098	0.0092	0.0383	0.0292	0.0263	0.038	0.02	0.0109	0.0203	0.0186
dtmp[p] + h2o[p] -> pi[p] + thymd[p]	b0480 b4055	0	0	0	0	0	0	0	0	0	0	0	0	0
damp[c] + h2o[c] -> dad-2[c] + pi[c]	b2291 b2744	0.0026	0.0002	0.0039	0.009	0.0096	0.0097	0.0126	0.0023	0.0038	0.005	0.0017	0.006	0.0075
damp[p] + h2o[p] -> dad-2[p] + pi[p]	b0480 b4055	0	0	0	0	0	0	0	0	0	0	0	0	0
amp[c] + h2o[c] -> adn[c] + pi[c]	b2744	0.0723	0.0245	0.1198	0.0318	0.0273	0.1071	0.0928	0.085	0.1068	0.056	0.0358	0.0578	0.0529
amp[p] + h2o[p] -> adn[p] + pi[p]	b0480 b4055	0	0	0	0	0	0	0	0	0	0	0	0	0
dgmp[c] + h2o[c] -> dgsn[c] + pi[c]	b2291 b2744	0.001	0.0001	0.0117	0.1254	0.0324	0.0341	0.0413	0.0011	0.0052	0.0041	0.0015	0.0066	0.0061
dgmp[p] + h2o[p] -> dgsn[p] + pi[p]	b0480 b4055	0	0	0	0	0	0	0	0	0	0	0	0	0
gmp[c] + h2o[c] -> gsn[c] + pi[c]	b2744	0.0617	0.0157	0.0786	0.0206	0.019	0.0825	0.0632	0.0571	0.0826	0.0433	0.0239	0.0446	0.0426
gmp[p] + h2o[p] -> gsn[p] + pi[p]	b0480 b4055	0	0	0	0	0	0	0	0	0	0	0	0	0
atp[c] + h2o[c] -> adp[c] + h[c] + pi[c]	b0650 b4161	0.0156	0.0036	0.0179	0.007	0.0046	0.0258	0.0146	0.0131	0.0199	0.0153	0.0068	0.0101	0.0104
h2o[c] + itp[c] -> h[c] + idp[c] + pi[c]	b4161 b4394	0.0129	0.0036	0.0179	0.0049	0.0046	0.0192	0.0146	0.0131	0.019	0.01	0.0055	0.0101	0.0093
ditp[c] + h2o[c] -> didp[c] + h[c] + pi[c]	b4394	0	0	0	0	0	0	0	0	0	0	0	0	0
h2o[c] + xtp[c] -> h[c] + pi[c] + xdp[c]	b4394	0	0	0	0	0	0	0	0	0	0	0	0	0
gtp[c] + h2o[c] -> gdp[c] + h[c] + pi[c]	b4161	0.0129	0.0036	0.0179	0.0049	0.0046	0.0192	0.0146	0.0131	0.019	0.01	0.0055	0.0101	0.0093
gtp[p] + h2o[p] -> gdp[p] + h[p] + pi[p]	b0980	0	0	0	0	0	0	0	0	0	0	0	0	0
ctp[c] + h2o[c] -> cdp[c] + h[c] + pi[c]	b4161	0.0129	0.0036	0.0179	0.0049	0.0046	0.0192	0.0146	0.0131	0.019	0.01	0.0055	0.0101	0.0093
dgtp[c] + h2o[c] -> dgmp[c] + h[c] + ppi[c]	b0099 b2781	0.0386	0.0108	0.0538	0.0145	0.0135	0.0573	0.0436	0.0394	0.057	0.03	0.0164	0.0304	0.0279
ditp[c] + h2o[c] -> dimp[c] + h[c] + ppi[c]	b2954	0.001	0.0001	0.0023	0.0033	0.0029	0.0059	0.0052	0.0008	0.0023	0.0027	0.0009	0.0025	0.0023
h2o[c] + xtp[c] -> h[c] + ppi[c] + xmp[c]	b2954	0.0086	0.0024	0.012	0.0033	0.0031	0.0128	0.0097	0.0088	0.0127	0.0067	0.0036	0.0068	0.0062
gtp[c] + h2o[c] -> gmp[c] + h[c] + ppi[c]	b0099 b2781	0.0129	0.0036	0.0179	0.0049	0.0046	0.0192	0.0146	0.0131	0.019	0.01	0.0055	0.0101	0.0093
dctp[c] + h2o[c] -> dcmp[c] + h[c] + ppi[c]	b1759 b2251 b2781	0.0386	0.0108	0.0538	0.0147	0.0138	0.0575	0.0437	0.0394	0.057	0.03	0.0164	0.0304	0.0279
ctp[c] + h2o[c] -> cmp[c] + h[c] + ppi[c]	b1759 b2781	0.0386	0.0108	0.0538	0.0147	0.0138	0.0575	0.0437	0.0394	0.057	0.03	0.0164	0.0304	0.0279
datp[c] + h2o[c] -> damp[c] + h[c] + ppi[c]	b1865 b2781	0.0386	0.0109	0.0538	0.0147	0.0138	0.059	0.0437	0.04	0.057	0.03	0.017	0.0304	0.0279
atp[c] + h2o[c] -> amp[c] + h[c] + ppi[c]	b2781	0.0129	0.0036	0.0179	0.0049	0.0046	0.0192	0.0146	0.0131	0.019	0.01	0.0055	0.0101	0.0093
dttp[c] + h2o[c] -> dtmp[c] + h[c] + ppi[c]	b2251 b2781	0.0386	0.0108	0.0538	0.0147	0.0138	0.0575	0.0437	0.0394	0.057	0.03	0.0164	0.0304	0.0279
h2o[c] + utp[c] -> h[c] + ppi[c] + ump[c]	b2781	0.0386	0.0108	0.0538	0.0147	0.0138	0.0575	0.0437	0.0393	0.057	0.03	0.0164	0.0304	0.0279
h2o[c] + itp[c] -> h[c] + imp[c] + ppi[c]	b2954	0.0208	0.0034	0.016	0.0049	0.0037	0.0311	0.0119	0.0108	0.0308	0.016	0.0046	0.0172	0.0157
dgtp[c] + h2o[c] -> dgsn[c] + pppi[c]	b0160	0.0014	0.0001	0.0023	0.0046	0.0045	0.0033	0.0019	0.0005	0.0023	0.006	0.0214	0.003	0.0018
gtp[c] + h2o[c] -> gsn[c] + pppi[c]	b0160	0.0129	0.0036	0.0179	0.0049	0.0046	0.0192	0.0146	0.0131	0.019	0.01	0.0055	0.0101	0.0093
5 h[c] + 3 nadh[c] + no2[c] -> 2 h2o[c] + 3 nad[c] + nh4[c]	b3365 b3366	0	0	0	0	0	0	0	0	0	0	0	0	0
3 q8h2[c] + 2 h[p] + no2[p] -> 3 q8[c] + 2 h2o[p] + nh4[p]	b4070 b4071 b4072 b4073	0	0	0	0	0	0	0	0	0	0	0	0	0
3 mql8[c] + 2 h[p] + no2[p] -> 3 mqn8[c] + 2 h2o[p] + nh4[p]	b4070 b4071 b4072 b4073	0	0	0	0	0	0	0	0	0	0	0	0	0
atp[c] + h2o[c] + o16a4colipa[p] -> adp[c] + h[c] + pi[c] + o16a4colipa[e]	b3199 b3200 b3201 b4261 b4262	0	0	0	0	0	0	0	0	0	0	0	0	0
colipa[p] + o16a4und[p] -> h[p] + o16a4colipa[p] + udcpdp[p]	b3622	0	0	0	0	0	0	0	0	0	0	0	0	0
2 o16aund[p] -> h[p] + o16a2und[p] + udcpdp[p]	b2027 b2035	0	0	0	0	0	0	0	0	0	0	0	0	0
o16a2und[p] + o16aund[p] -> h[p] + o16a3und[p] + udcpdp[p]	b2027 b2035	0	0	0	0	0	0	0	0	0	0	0	0	0
o16a3und[p] + o16aund[p] -> h[p] + o16a4und[p] + udcpdp[p]	b2027 b2035	0	0	0	0	0	0	0	0	0	0	0	0	0
accoa[c] + ragund[c] -> aragund[c] + coa[c]	b2033	0	0	0	0	0	0	0	0	0	0	0	0	0
o16aund[c] -> o16aund[p]	b2037	0	0	0	0	0	0	0	0	0	0	0	0	0
garagund[c] + udpgalfur[c] -> gfgaragund[c] + h[c] + udp[c]	b2034	0	0	0	0	0	0	0	0	0	0	0	0	0
aragund[c] + udpg[c] -> garagund[c] + h[c] + udp[c]	b2032	0	0	0	0	0	0	0	0	0	0	0	0	0
gfgaragund[c] + udpg[c] -> h[c] + o16aund[c] + udp[c]		0	0	0	0	0	0	0	0	0	0	0	0	0
o2s[e] <=> o2s[p]	b0241 b0929 b1377 b2215	0	0	0	0	0	0	0	0	0	0	0	0	0
o2[e] <=> o2[p]	b0241 b0929 b1377 b2215	15.7171	5.5301	15.4481	13.1956	7.2718	21.2915	16.613	15.2451	18.5774	17.2486	8.899	18.0504	17.105
o2[p] <=> o2[c]	s0001	15.6601	5.5141	15.3678	13.1738	7.2514	21.2065	16.5482	15.1868	18.4941	17.2048	8.8745	18.0058	17.0641
h[c] + oaa[c] -> co2[c] + pyr[c]	b1850	0.8594	0.0027	0.6088	0.0048	0.0035	0.0096	0.0268	0.2565	0.2307	0.0017	0.0001	0.3327	0.4441
2obut[c] + coa[c] -> for[c] + ppcoa[c]	b0902 b0903 b2579 b3114	0.0024	0.0007	0.0024	0.001	0.0008	0.0021	0.0025	0.0023	0.0034	0.002	0.0001	0.0012	0.0011
cbp[c] + orn[c] <=> citr-L[c] + h[c] + pi[c]	b0273 b4254	0.2052	0.0579	0.1301	0.1623	0.0705	0.1929	0.1922	0.1935	0.2198	0.2104	0.0607	0.1684	0.161
ocdca[e] -> ocdca[p]	b2344	0	0	0	0	0	0	0	0	0	0	0	0	0
ocdcea[e] -> ocdcea[p]	b2344	0	0	0	0	0	0	0	0	0	0	0	0	0
octa[e] <=> octa[p]	b0241 b0929 b1377 b2215	0	0	0	0	0	0	0	0	0	0	0	0	0
frdp[c] + 5 ipdp[c] -> octdp[c] + 5 ppi[c]	b3187	0.0001	0	0.0001	0.0001	0	0.0001	0.0001	0.0001	0.0001	0.0001	0	0.0001	0.0001
atp[c] + h[c] + octa[c] -> amp[c] + octapb[c] + ppi[c]	b4386	0	0	0	0	0	0	0	0	0	0	0	0	0
hgmeACP[c] -> egmeACP[c] + h2o[c]	b0180	0	0	0	0	0	0	0	0	0	0	0	0	0
h[c] + nadph[c] + ogmeACP[c] -> hgmeACP[c] + nadp[c]	b1093	0	0	0	0	0	0	0	0	0	0	0	0	0
h[c] + malACP[c] + malcoame[c] -> co2[c] + coa[c] + ogmeACP[c]	b1091	0	0	0	0	0	0	0	0	0	0	0	0	0
glu-L[c] + ohpb[c] <=> akg[c] + phthr[c]	b0907	0.0001	0	0.0001	0.0001	0	0.0001	0.0001	0.0001	0.0001	0.0001	0	0.0001	0.0001
2ohph[c] + amet[c] -> 2omph[c] + ahcys[c] + h[c]	b2232	0	0	0	0	0	0	0	0	0	0	0	0	0
2ombzl[c] + amet[c] -> 2ommbl[c] + ahcys[c] + h[c]	b3833	0	0	0	0	0	0	0	0	0	0	0	0	0
3c4mop[c] + h[c] -> 4mop[c] + co2[c]	s0001	0.2771	0.0766	0.143	0.2316	0.095	0.2404	0.2527	0.2579	0.2816	0.2933	0.0773	0.2281	0.2194
2ommbl[c] + 0.5 o2[c] -> 2omhmbl[c]	b0662	0	0	0	0	0	0	0	0	0	0	0	0	0
2ommbl[c] + 2 atp[c] + 3 h2o[c] + nad[c] -> 2omhmbl[c] + 2 adp[c] + 3 h[c] + nadh[c] + 2 pi[c]		0	0	0	0	0	0	0	0	0	0	0	0	0
h[c] + orot5p[c] -> co2[c] + ump[c]	b1281	0.2034	0.0563	0.105	0.17	0.0698	0.1765	0.1855	0.1894	0.2067	0.2154	0.0568	0.1675	0.1611
2omph[c] + 0.5 o2[c] -> 2ombzl[c]	b2907	0	0	0	0	0	0	0	0	0	0	0	0	0
2omph[c] + 2 atp[c] + 3 h2o[c] + nad[c] -> 2ombzl[c] + 2 adp[c] + 3 h[c] + nadh[c] + 2 pi[c]		0	0	0	0	0	0	0	0	0	0	0	0	0
h2o[c] + op4en[c] -> 4h2opntn[c]	b0350	0	0	0	0	0	0	0	0	0	0	0	0	0
3ophb[c] + h[c] -> 2oph[c] + co2[c]	b2311 b3843	0.0001	0	0.0001	0.0001	0	0.0001	0.0001	0.0001	0.0001	0.0001	0	0.0001	0.0001
2oph[c] + 0.5 o2[c] -> 2ohph[c]	b3835	0.0001	0	0.0001	0.0001	0	0.0001	0.0001	0.0001	0.0001	0.0001	0	0.0001	0.0001
[truncated: 584 more rows]
