# Supplementary material for: Experimental evidence suggests the existence of evolutionary conserved global operation principles governing microbial metabolism
Source: Sci Rep. 2013 Oct 22;3:3017. doi: 10.1038/srep03017 (PMC3804853; doi:10.1038/srep03017)
Supplement: Supplementary Information — S2 [file srep03017-s2.xls]

## Sheet: Title
Experimental evidence suggests the existence of evolutionary conserved global operation principles governing microbial metabolism
Sergio Bordel

## Sheet: Average fluxes
NAME	EQUATION	GENE ASSOCIATION		WT	ADH3	ALD5	ALD6	COX5A	CTP1	DAL7	FUM1	GCV2	GLY1	GND2	GPD1	ICL1	IDP1	IDP2	LSC1	MAE1	MDH1	MDH2	MDH3	MLS1	OAC1	PCK1	PDA1	PGM1	PGM2	RPE1	SDH1	SER33	SFC1	SOL1	SOL2	SOL3	SOL4	TAL1	YGR043C	ZWF1
ADP,ATP carrier protein 1	ADP[Cytoplasm] + phosphate[Cytoplasm] + ATP[Mitochondrion] => ATP[Cytoplasm] + ADP[Mitochondrion] + H(+)[Mitochondrion] + phosphate[Mitochondrion]	YMR056C;YBR132C;YBL039C		12.8281	9.3138	11.6684	2.8692	5.076	13.0821	4.4766	2.5884	4.5399	4.9065	3.5097	7.3808	6.969	11.1318	11.4109	3.0187	10.8445	7.0284	13.4196	7.8211	3.0185	6.9523	4.0596	4.564	7.8116	12.3793	9.6842	3.2516	3.8825	6.0446	5.1943	8.1309	15.4917	4.9589	16.3055	3.7435	5.0871
Adenosine deaminase	adenosine[Cytoplasm] => NH3[Cytoplasm] + inosine[Cytoplasm]	YNL141W		0.0075	0.004	0.0049	0.0004	0.0041	0.0048	0.0016	0.0001	0.003	0.0031	0.0045	0.0044	0.005	0.0044	0.0026	0.0018	0.0001	0.0011	0.0024	0.0016	0.0015	0.0035	0.0046	0.0035	0.0029	0.0038	0.0032	0.0006	0.0039	0.0022	0.0014	0.004	0.0047	0.0027	0.0039	0.0024	0.0041
Adenosine deaminase	deoxyadenosine[Cytoplasm] => NH3[Cytoplasm] + deoxyinosine[Cytoplasm]	YNL141W		0.0301	0.016	0.0196	0.0016	0.0162	0.0192	0.0064	0.0004	0.012	0.0122	0.0178	0.0178	0.0198	0.0176	0.0105	0.0072	0.0004	0.0043	0.0097	0.0065	0.006	0.0138	0.0183	0.014	0.0118	0.0153	0.0127	0.0024	0.0155	0.009	0.0058	0.0162	0.0187	0.0107	0.0157	0.0094	0.0164
Adenosine deaminase	adenine[Cytoplasm] => NH3[Cytoplasm] + hypoxanthine[Cytoplasm]	YNL141W		0.0075	0.004	0.0049	0.0004	0.0041	0.0048	0.0016	0.0001	0.003	0.0031	0.0045	0.0044	0.005	0.0044	0.0026	0.0018	0.0001	0.0011	0.0024	0.0016	0.0015	0.0035	0.0046	0.0035	0.0029	0.0038	0.0032	0.0006	0.0039	0.0022	0.0014	0.004	0.0047	0.0027	0.0039	0.0024	0.0041
Aspartate aminotransferase, mitochondrial	glutamate[Mitochondrion] + oxaloacetate[Mitochondrion] <=> 2-oxoglutarate[Mitochondrion] + L-aspartate[Mitochondrion]	YKL106W		-3.6363	-0.3876	-0.5594	-0.2109	-0.2953	-0.6489	-0.354	-0.2269	-0.3882	-0.3373	-0.3639	-0.4094	-0.4399	-0.3966	-0.5263	-0.4965	-0.3845	-0.2651	0.875	-0.3955	-0.3817	-0.4873	-0.3466	-0.3786	-0.3137	-1.4119	-0.737	-0.3263	-0.4558	-0.3618	-0.3901	-0.4946	-0.7141	-0.4379	-2.0996	-0.377	-3.6844
Aspartate aminotransferase, mitochondrial	3-(4-hydroxyphenyl)pyruvate[Cytoplasm] + L-glutamate[Cytoplasm] <=> 2-oxoglutarate[Cytoplasm] + L-tyrosine[Cytoplasm]	YKL106W;YMR217W		0.0387	0.0357	0.0411	0.0126	0.0242	0.0357	0.0338	0.0194	0.0358	0.03	0.0319	0.0328	0.0367	0.0357	0.0343	0.0406	0.0396	0.028	0.0347	0.0389	0.0377	0.0281	0.0281	0.016	0.0356	0.0387	0.0126	0.0289	0.0318	0.0326	0.0357	0.0386	0.0339	0.0368	0.0347	0.0358	0.0147
Aspartate aminotransferase, cytoplasmic	L-glutamate[Cytoplasm] + oxaloacetate[Cytoplasm] <=> 2-oxoglutarate[Cytoplasm] + L-aspartate[Cytoplasm]	YLR027C		4.2472	0.8437	1.0908	0.3376	0.6438	1.3007	0.714	0.4085	0.8095	0.8239	0.8044	0.856	1.1257	0.8657	0.9178	0.9252	0.7459	0.5501	-0.4195	0.8043	0.7807	0.8913	0.7568	0.6353	0.7356	1.8929	0.9577	0.6042	0.8788	0.7368	0.7663	0.9834	1.1778	0.8653	2.5432	0.7854	3.9476
Aspartate aminotransferase, peroxisomal	L-glutamate[Peroxisome] + oxaloacetate[Peroxisome] <=> L-aspartate[Peroxisome] + 2-oxoglutarate[Peroxisome]	YLR027C		0	0	0	0	0	0	0	0	0	0	0	0	0	0	0	0	0	0	0	0	0	0	0	0	0	0	0	0	0	0	0	0	0	0	0	0	0
Aspartate aminotransferase, peroxisomal	L-glutamate[Peroxisome] + 3-(4-hydroxyphenyl)pyruvate[Peroxisome] <=> 2-oxoglutarate[Peroxisome] + L-tyrosine[Peroxisome]	YLR027C		0	0	0	0	0	0	0	0	0	0	0	0	0	0	0	0	0	0	0	0	0	0	0	0	0	0	0	0	0	0	0	0	0	0	0	0	0
Aminodeoxychorismate synthase	L-glutamine[Cytoplasm] + chorismate[Cytoplasm] => 4-amino-4-deoxychorismate[Cytoplasm] + L-glutamate[Cytoplasm]	YNR033W		0	0	0	0	0	0	0	0	0	0	0	0	0	0	0	0	0	0	0	0	0	0	0	0	0	0	0	0	0	0	0	0	0	0	0	0	0
Acetyl-CoA carboxylase	ATP[Cytoplasm] + CO2[Cytoplasm] + acetyl-CoA[Cytoplasm] <=> ADP[Cytoplasm] + malonyl-CoA[Cytoplasm] + phosphate[Cytoplasm]	YNR016C		0.0358	0.0101	0.0012	0.0003	0.0035	0.0364	0.0021	0.0006	0.0017	0.0015	0.0015	0.0307	0.002	0.0389	0.0346	0.0022	0.0027	0.024	0.0265	0.0011	0.0015	0.0199	0.0027	0.0005	0.001	0.0036	0.0003	0.0005	0.0011	0.0009	0.0011	0.0016	0.0008	0.001	0.0063	0.0015	0.0003
Acetyl-CoA hydrolase	acetyl-CoA[Cytoplasm] => acetate[Cytoplasm] + coenzyme A[Cytoplasm]	YBL015W		0.016	0.008	0.0102	0.0009	0.0085	0.0115	0.0034	0.0006	0.0065	0.0064	0.0095	0.0094	0.0097	0.009	0.0061	0.0033	0.0001	0.0019	0.0093	0.0029	0.0031	0.007	0.0098	0.0039	0.006	0.0079	0.0067	0.0013	0.0082	0.0046	0.0027	0.0082	0.0095	0.0056	0.0077	0.0049	0.0098
Aconitate hydratase, mitochondrial	citrate[Mitochondrion] <=> isocitrate[Mitochondrion]	YLR304C;YLL061W		4.8273	1.6369	2.3672	0.5749	1.5029	2.9548	0.964	0.5227	1.0441	1.1529	1.2485	3.4771	0.9562	2.599	2.884	0.8688	1.4291	0.9747	3.3648	1.4298	1.0209	0.9847	1.2729	1.0989	1.7584	3.7793	3.2916	0.7128	1.065	1.2366	0.8554	1.374	3.7939	1.2216	3.5701	1.0014	3.6056
Acyl carrier protein, mitochondrial	NADH[Mitochondrion] + ubiquinone-9[Mitochondrion] => NAD(+)[Mitochondrion] + ubiquinol[Mitochondrion]	YKL192C:YER061C:YOR221C:YKL055C		2.1977	2.1159	4.1531	0.7701	2.3559	3.9967	1.3151	0.3839	1.791	2.5248	2.0802	7.9313	1.6561	3.5227	3.8557	0.8902	3.0064	1.4675	7.0902	1.7908	1.4811	2.0249	1.8892	0.9853	2.2507	1.4235	3.8509	0.6094	1.3184	1.6526	1.7529	2.2744	4.6793	1.8384	1.9772	1.5362	6.9577
Acetyl-coenzyme A synthetase 1	ATP[Cytoplasm] + acetate[Cytoplasm] + coenzyme A[Cytoplasm] => AMP[Cytoplasm] + acetyl-CoA[Cytoplasm] + diphosphate[Cytoplasm]	YAL054C;YMR323W		3.8379	1.3342	1.8256	0.2471	1.418	2.0891	0.2125	0.0786	0.515	0.7916	0.8208	2.7936	0.4298	2.9703	2.8297	0.2177	0.1027	0.4876	2.8399	0.3311	0.1997	0.5482	0.8783	0.6883	0.7167	3.4236	2.586	0.0672	0.5056	0.3228	0.2475	0.7888	3.7051	0.3641	2.8291	0.3172	0.3835
Phosphoribosylaminoimidazole-succinocarboxamide synthase	1-(5-phospho-D-ribosyl)-5-amino-4-imidazolecarboxylate[Cytoplasm] + ATP[Cytoplasm] + L-aspartate[Cytoplasm] <=> (2S)-2-[5-amino-1-(5-phospho-beta-D-ribosyl)imidazole-4-carboxamido]succinic acid[Cytoplasm] + ADP[Cytoplasm] + phosphate[Cytoplasm]	YAR015W		0.0435	0.0401	0.0462	0.0142	0.0272	0.0401	0.038	0.0218	0.0402	0.0337	0.0359	0.0369	0.0413	0.0401	0.0385	0.0456	0.0445	0.0315	0.039	0.0437	0.0424	0.0316	0.0316	0.018	0.04	0.0435	0.0141	0.0325	0.0358	0.0367	0.0402	0.0434	0.0381	0.0413	0.039	0.0402	0.0165
Adenylosuccinate synthetase	GTP[Cytoplasm] + IMP[Cytoplasm] + L-aspartate[Cytoplasm] => GDP[Cytoplasm] + N6-(1,2-dicarboxyethyl)-AMP[Cytoplasm] + phosphate[Cytoplasm]	YNL220W		0.1681	0.0981	0.1195	0.0219	0.0846	0.1089	0.0662	0.0276	0.0853	0.0806	0.1016	0.1027	0.1172	0.1059	0.0815	0.0783	0.0544	0.052	0.0793	0.0734	0.073	0.1237	0.1078	0.0745	0.0924	0.1077	0.0669	0.047	0.101	0.0806	0.0683	0.1133	0.1176	0.0899	0.1063	0.0836	0.0821
Adenylosuccinate lyase	(2S)-2-[5-amino-1-(5-phospho-beta-D-ribosyl)imidazole-4-carboxamido]succinic acid[Cytoplasm] <=> 5-amino-1-(5-phospho-D-ribosyl)imidazole-4-carboxamide[Cytoplasm] + fumarate[Cytoplasm]	YLR359W		0.0435	0.0401	0.0462	0.0142	0.0272	0.0401	0.038	0.0218	0.0402	0.0337	0.0359	0.0369	0.0413	0.0401	0.0385	0.0456	0.0445	0.0315	0.039	0.0437	0.0424	0.0316	0.0316	0.018	0.04	0.0435	0.0141	0.0325	0.0358	0.0367	0.0402	0.0434	0.0381	0.0413	0.039	0.0402	0.0165
Adenylosuccinate lyase	N6-(1,2-dicarboxyethyl)-AMP[Cytoplasm] <=> AMP[Cytoplasm] + fumarate[Cytoplasm]	YLR359W		0.1681	0.0981	0.1195	0.0219	0.0846	0.1089	0.0662	0.0276	0.0853	0.0806	0.1016	0.1027	0.1172	0.1059	0.0815	0.0783	0.0544	0.052	0.0793	0.0734	0.073	0.1237	0.1078	0.0745	0.0924	0.1077	0.0669	0.047	0.101	0.0806	0.0683	0.1133	0.1176	0.0899	0.1063	0.0836	0.0821
Phosphoribosylaminoimidazolecarboxamide formyltransferase	10-formyltetrahydrofolate[Cytoplasm] + 5-amino-1-(5-phospho-D-ribosyl)imidazole-4-carboxamide[Cytoplasm] <=> 5-formamido-1-(5-phospho-D-ribosyl)imidazole-4-carboxamide[Cytoplasm] + tetrahydrofolate[Cytoplasm]	YLR028C;YOR130C		0.0736	0.0679	0.0781	0.024	0.0461	0.0679	0.0642	0.0369	0.0681	0.0571	0.0607	0.0624	0.0698	0.0679	0.0652	0.0771	0.0752	0.0532	0.0661	0.074	0.0717	0.0534	0.0534	0.0305	0.0677	0.0736	0.0239	0.055	0.0606	0.0621	0.068	0.0735	0.0644	0.0699	0.0661	0.0681	0.0279
IMP cyclohydrolase	5-formamido-1-(5-phospho-D-ribosyl)imidazole-4-carboxamide[Cytoplasm] <=> IMP[Cytoplasm]	YLR028C;YOR130C		0.0736	0.0679	0.0781	0.024	0.0461	0.0679	0.0642	0.0369	0.0681	0.0571	0.0607	0.0624	0.0698	0.0679	0.0652	0.0771	0.0752	0.0532	0.0661	0.074	0.0717	0.0534	0.0534	0.0305	0.0677	0.0736	0.0239	0.055	0.0606	0.0621	0.068	0.0735	0.0644	0.0699	0.0661	0.0681	0.0279
Phosphoribosylaminoimidazole carboxylase	1-(5-phospho-D-ribosyl)-5-amino-4-imidazolecarboxylate[Cytoplasm] <=> 5-amino-1-(5-phospho-D-ribosyl)imidazole[Cytoplasm] + CO2[Cytoplasm]	YOR128C		-0.0435	-0.0401	-0.0462	-0.0142	-0.0272	-0.0401	-0.038	-0.0218	-0.0402	-0.0337	-0.0359	-0.0369	-0.0413	-0.0401	-0.0385	-0.0456	-0.0445	-0.0315	-0.039	-0.0437	-0.0424	-0.0316	-0.0316	-0.018	-0.04	-0.0435	-0.0141	-0.0325	-0.0358	-0.0367	-0.0402	-0.0434	-0.0381	-0.0413	-0.039	-0.0402	-0.0165
Methylenetetrahydrofolate dehydrogenase	5,10-methylenetetrahydrofolate[Cytoplasm] + NADP(+)[Cytoplasm] <=> 5,10-methenyltetrahydrofolate[Cytoplasm] + NADPH[Cytoplasm]	YGR204W		0.0076	0.1123	0.1263	0.0453	0.0703	0.1094	0.113	0.0626	0.1185	0.0966	0.0974	0.0989	0.0893	0.1112	0.1147	0.1356	0.1424	0.0982	0.0989	0.1323	0.1283	0.0862	0.0838	0.0346	0.1167	0.1277	0.0299	0.1021	0.0964	0.11	0.1214	0.1221	0.1041	0.1211	0.1062	0.1184	0.0297
Formyltetrahydrofolate synthetase	ATP[Cytoplasm] + formate[Cytoplasm] + tetrahydrofolate[Cytoplasm] => 10-formyltetrahydrofolate[Cytoplasm] + ADP[Cytoplasm] + phosphate[Cytoplasm]	YGR204W		0.0047	0.0024	0.0031	0.0003	0.0025	0.0033	0.0043	0.0018	0.0038	0.0043	0.0057	0.0028	0.0041	0.0027	0.0018	0.0063	0.0001	0.0007	0.0028	0.0039	0.0064	0.0021	0.0034	0.0026	0.004	0.0025	0.0046	0.0027	0.0052	0.002	0.0045	0.0031	0.0029	0.0049	0.007	0.0052	0.0147
Methenyltetrahydrofolate cyclohydrolase	5,10-methenyltetrahydrofolate[Cytoplasm] <=> 10-formyltetrahydrofolate[Cytoplasm]	YGR204W		0.1386	0.1298	0.1491	0.0465	0.0872	0.129	0.1208	0.0701	0.1288	0.1069	0.1125	0.1187	0.1319	0.1296	0.1251	0.1439	0.1465	0.103	0.1258	0.1403	0.1333	0.1019	0.1006	0.0567	0.1279	0.1409	0.0419	0.1044	0.1128	0.1188	0.1279	0.14	0.1225	0.1313	0.1217	0.1274	0.0397
Amidophosphoribosyltransferase	5-phospho-alpha-D-ribose 1-diphosphate[Cytoplasm] + L-glutamine[Cytoplasm] => 5-phospho-D-ribosylamine[Cytoplasm] + L-glutamate[Cytoplasm] + diphosphate[Cytoplasm]	YMR300C		0.0435	0.0401	0.0462	0.0142	0.0272	0.0401	0.038	0.0218	0.0402	0.0337	0.0359	0.0369	0.0413	0.0401	0.0385	0.0456	0.0445	0.0315	0.039	0.0437	0.0424	0.0316	0.0316	0.018	0.04	0.0435	0.0141	0.0325	0.0358	0.0367	0.0402	0.0434	0.0381	0.0413	0.039	0.0402	0.0165
Phosphoribosylamine--glycine ligase	5-phospho-D-ribosylamine[Cytoplasm] + ATP[Cytoplasm] + glycine[Cytoplasm] <=> ADP[Cytoplasm] + N(1)-(5-phospho-D-ribosyl)glycinamide[Cytoplasm] + phosphate[Cytoplasm]	YGL234W		0.0435	0.0401	0.0462	0.0142	0.0272	0.0401	0.038	0.0218	0.0402	0.0337	0.0359	0.0369	0.0413	0.0401	0.0385	0.0456	0.0445	0.0315	0.039	0.0437	0.0424	0.0316	0.0316	0.018	0.04	0.0435	0.0141	0.0325	0.0358	0.0367	0.0402	0.0434	0.0381	0.0413	0.039	0.0402	0.0165
Phosphoribosylformylglycinamidine cyclo-ligase	2-formamido-N(1)-(5-phospho-D-ribosyl)acetamidine[Cytoplasm] + ATP[Cytoplasm] => 5-amino-1-(5-phospho-D-ribosyl)imidazole[Cytoplasm] + ADP[Cytoplasm] + phosphate[Cytoplasm]	YGL234W		0.0435	0.0401	0.0462	0.0142	0.0272	0.0401	0.038	0.0218	0.0402	0.0337	0.0359	0.0369	0.0413	0.0401	0.0385	0.0456	0.0445	0.0315	0.039	0.0437	0.0424	0.0316	0.0316	0.018	0.04	0.0435	0.0141	0.0325	0.0358	0.0367	0.0402	0.0434	0.0381	0.0413	0.039	0.0402	0.0165
Phosphoribosylformylglycinamidine synthase	ATP[Cytoplasm] + L-glutamine[Cytoplasm] + N(2)-formyl-N(1)-(5-phospho-D-ribosyl)glycinamide[Cytoplasm] => 2-formamido-N(1)-(5-phospho-D-ribosyl)acetamidine[Cytoplasm] + ADP[Cytoplasm] + L-glutamate[Cytoplasm] + phosphate[Cytoplasm]	YGR061C		0.0435	0.0401	0.0462	0.0142	0.0272	0.0401	0.038	0.0218	0.0402	0.0337	0.0359	0.0369	0.0413	0.0401	0.0385	0.0456	0.0445	0.0315	0.039	0.0437	0.0424	0.0316	0.0316	0.018	0.04	0.0435	0.0141	0.0325	0.0358	0.0367	0.0402	0.0434	0.0381	0.0413	0.039	0.0402	0.0165
Phosphoribosylglycinamide formyltransferase	10-formyltetrahydrofolate[Cytoplasm] + N(1)-(5-phospho-D-ribosyl)glycinamide[Cytoplasm] => N(2)-formyl-N(1)-(5-phospho-D-ribosyl)glycinamide[Cytoplasm] + tetrahydrofolate[Cytoplasm]	YDR408C		0.0435	0.0401	0.0462	0.0142	0.0272	0.0401	0.038	0.0218	0.0402	0.0337	0.0359	0.0369	0.0413	0.0401	0.0385	0.0456	0.0445	0.0315	0.039	0.0437	0.0424	0.0316	0.0316	0.018	0.04	0.0435	0.0141	0.0325	0.0358	0.0367	0.0402	0.0434	0.0381	0.0413	0.039	0.0402	0.0165
Alcohol dehydrogenase 1	NAD(+)[Cytoplasm] + ethanol[Cytoplasm] <=> NADH[Cytoplasm] + acetaldehyde[Cytoplasm]	YOL086C;YOR335C;YHR001W-A;YBR213W;YDR148C		-21.7225	-19.3101	-21.6287	-6.6633	-17.8041	-16.8121	-20.2465	-11.7267	-23.7581	-18.6559	-22.1791	-21.8169	-22.1994	-19.5753	-17.0135	-27.5184	-16.5057	-13.027	-15.2748	-20.0163	-27.0143	-15.3618	-18.809	-9.3927	-19.7377	-20.5159	-2.935	-17.4602	-22.3292	-17.9226	-20.715	-21.5063	-14.2742	-22.4583	-13.9247	-23.0255	-5.7891
Alcohol dehydrogenase 3, mitochondrial	NAD(+)[Mitochondrion] + ethanol[Mitochondrion] <=> NADH[Mitochondrion] + acetaldehyde[Mitochondrion]	YMR083W		0.0339	0	0.0255	0.0092	0.0182	0.0168	0.01	0.01	0.0155	0.0151	0.0215	0.0204	0.0145	0.3285	0.016	0.0119	0.0043	0.0107	0.0226	0.0095	0.0089	0.019	0.0213	0.0535	0.0166	0.0194	0.0142	0.0048	0.0183	0.014	0.0095	0.022	0.024	0.0157	0.0248	0.0139	0.0136
Adenylate kinase cytosolic	AMP[Cytoplasm] + ATP[Cytoplasm] <=> 2 ADP[Cytoplasm]	YDR226W		5.6294	2.5813	3.4013	0.5765	2.4413	3.5172	1.1456	0.5919	1.7006	1.8516	2.0745	4.127	1.7876	4.2827	3.9543	1.3052	0.959	1.2256	4.1306	1.3698	1.2167	1.6453	2.0721	1.505	1.8806	4.8371	0	0.8299	1.6809	1.3328	1.2009	2.1219	5.0325	1.5237	0	1.4036	0
Adenylate kinase cytosolic	AMP[Cytoplasm] + GTP[Cytoplasm] <=> ADP[Cytoplasm] + GDP[Cytoplasm]	YDR226W		-0.9361	-0.6295	-0.7578	-0.1598	-0.5251	-0.7201	-0.4604	-0.2272	-0.6022	-0.5456	-0.6394	-0.6434	-0.6941	-0.6645	-0.5699	-0.5347	-0.3983	-0.3615	-0.6377	-0.5102	-0.5004	-0.5875	-0.6182	-0.4483	-0.5945	-0.665	3.1614	-0.3359	-0.6011	-0.5125	-0.4685	-0.674	-0.6802	-0.5861	3.8252	-0.5497	0.8064
Adenylate kinase cytosolic	AMP[Cytoplasm] + ITP[Cytoplasm] <=> ADP[Cytoplasm] + IDP[Cytoplasm]	YDR226W		0	0	0	0	0	0	0	0	0	0	0	0	0	0	0	0	0	0	0	0	0	0	0	0	0	0	0	0	0	0	0	0	0	0	0	0	0
Adenylate kinase 2	AMP[Mitochondrion] + ATP[Mitochondrion] <=> 2 ADP[Mitochondrion]	YER170W		-0.1975	-0.1022	-0.1298	-0.0156	-0.1055	-0.1382	-0.0553	-0.0178	-0.1104	-0.1092	-0.1202	-0.1175	-0.1188	-0.1144	-0.1024	-0.0576	-0.0032	-0.0369	-0.1181	-0.0546	-0.0551	-0.1172	-0.1222	-0.124	-0.1035	-0.1024	-0.1141	-0.0219	-0.1029	-0.0801	-0.0496	-0.1042	-0.1234	-0.0954	-0.1019	-0.0839	-0.1219
Adenylate kinase 2	AMP[Mitochondrion] + GTP[Mitochondrion] <=> ADP[Mitochondrion] + GDP[Mitochondrion]	YER170W		0.1975	0.1022	0.1298	0.0156	0.1055	0.1382	0.0553	0.0178	0.1104	0.1092	0.1202	0.1175	0.1188	0.1144	0.1024	0.0576	0.0032	0.0369	0.1181	0.0546	0.0551	0.1172	0.1222	0.124	0.1035	0.1024	0.1141	0.0219	0.1029	0.0801	0.0496	0.1042	0.1234	0.0954	0.1019	0.0839	0.1219
Adenylate kinase 2	AMP[Mitochondrion] + ITP[Mitochondrion] <=> ADP[Mitochondrion] + IDP[Mitochondrion]	YER170W		0	0	0	0	0	0	0	0	0	0	0	0	0	0	0	0	0	0	0	0	0	0	0	0	0	0	0	0	0	0	0	0	0	0	0	0	0
Acetate transporter	H(+)[Extracellular] + acetate[Extracellular] <=> acetate[Cytoplasm]	YCR010C;YDL093W		-0.8079	-0.609	-0.8081	-0.0309	-0.2089	-0.809	-0.8007	-0.8023	-0.2089	-0.7005	-1.0012	-0.4089	-1.009	-0.8089	-0.609	-1.1	-0.6086	-0.7084	-0.609	-0.7	-0.6	-0.6089	-0.7088	-0.7065	-0.702	-0.9089	-0.309	-0.7083	-0.4	-0.6027	-0.9	-0.9088	-0.6089	-0.9074	-0.709	-0.8	-0.5006
Mitochondrial aspartate-glutamate transporter AGC1	L-glutamate[Cytoplasm] <=> H(+)[Mitochondrion] + glutamate[Mitochondrion]	YPR021C		-3.4597	-0.2515	-0.2272	-0.1727	-0.1779	-0.5176	-0.2405	-0.1671	-0.2495	-0.2185	-0.2361	-0.2628	-0.2754	-0.2612	-0.4133	-0.3615	-0.2706	-0.1585	0.968	-0.2678	-0.261	-0.3019	-0.2282	-0.295	-0.181	-1.2641	-0.5477	-0.2414	-0.329	-0.2434	-0.2595	-0.3457	-0.3995	-0.3086	-1.9628	-0.2526	-2.774
Mitochondrial aspartate-glutamate transporter AGC1	L-aspartate[Cytoplasm] <=> H(+)[Mitochondrion] + L-aspartate[Mitochondrion]	YPR021C		3.6363	0.3876	0.5594	0.2109	0.2953	0.6489	0.354	0.2269	0.3882	0.3373	0.3639	0.4094	0.4399	0.3966	0.5263	0.4965	0.3845	0.2651	-0.875	0.3955	0.3817	0.4873	0.3466	0.3786	0.3137	1.4119	0.737	0.3263	0.4558	0.3618	0.3901	0.4946	0.7141	0.4379	2.0996	0.377	3.6844
General amino acid permease AGP1	L-glutamate[Extracellular] <=> L-glutamate[Cytoplasm]	YCL025C;YGR094W;YGL142C;YML123C;YER141W		0	0	0	0	0	0	0	0	0	0	0	0	0	0	0	0	0	0	0	0	0	0	0	0	0	0	0	0	0	0	0	0	0	0	0	0	0
General amino acid permease AGP1	H(+)[Extracellular] + L-tyrosine[Extracellular] <=> L-tyrosine[Cytoplasm]	YCL025C;YBR115C;YDR343C;YML123C;YBR117C;YPR074C		0	0	0	0	0	0	0	0	0	0	0	0	0	0	0	0	0	0	0	0	0	0	0	0	0	0	0	0	0	0	0	0	0	0	0	0	0
General amino acid permease AGP1	H(+)[Extracellular] + L-valine[Extracellular] <=> L-valine[Cytoplasm]	YCL025C;YBR115C;YDR343C;YML123C;YBR117C		0	0	0	0	0	0	0	0	0	0	0	0	0	0	0	0	0	0	0	0	0	0	0	0	0	0	0	0	0	0	0	0	0	0	0	0	0
General amino acid permease AGP1	H(+)[Extracellular] + L-serine[Extracellular] <=> L-serine[Cytoplasm]	YCL025C;YGR094W;YGL142C;YML123C;YER087W		0	0	0	0	0	0	0	0	0	0	0	0	0	0	0	0	0	0	0	0	0	0	0	0	0	0	0	0	0	0	0	0	0	0	0	0	0
General amino acid permease AGP1	H(+)[Extracellular] + L-threonine[Extracellular] <=> L-threonine[Cytoplasm]	YCL025C;YML123C;YER087W;YBR117C		0	0	0	0	0	0	0	0	0	0	0	0	0	0	0	0	0	0	0	0	0	0	0	0	0	0	0	0	0	0	0	0	0	0	0	0	0
General amino acid permease AGP1	H(+)[Extracellular] + L-alanine[Extracellular] <=> L-alanine[Cytoplasm]	YCL025C;YGL142C;YML123C;YJR073;YPR074C		0	0	0	0	0	0	0	0	0	0	0	0	0	0	0	0	0	0	0	0	0	0	0	0	0	0	0	0	0	0	0	0	0	0	0	0	0
General amino acid permease AGP1	H(+)[Extracellular] + L-asparagine[Extracellular] <=> L-asparagine[Cytoplasm]	YCL025C;YGL142C;YML123C;YER087W		0	0	0	0	0	0	0	0	0	0	0	0	0	0	0	0	0	0	0	0	0	0	0	0	0	0	0	0	0	0	0	0	0	0	0	0	0
General amino acid permease AGP1	H(+)[Extracellular] + L-glutamine[Extracellular] <=> L-glutamine[Cytoplasm]	YCL025C;YGL142C;YML123C;YER087W		0	0	0	0	0	0	0	0	0	0	0	0	0	0	0	0	0	0	0	0	0	0	0	0	0	0	0	0	0	0	0	0	0	0	0	0	0
General amino acid permease AGP1	H(+)[Extracellular] + L-histidine[Extracellular] <=> L-histidine[Cytoplasm]	YCL025C;YML123C;YHR190W;YBR117C		0	0	0	0	0	0	0	0	0	0	0	0	0	0	0	0	0	0	0	0	0	0	0	0	0	0	0	0	0	0	0	0	0	0	0	0	0
General amino acid permease AGP1	H(+)[Extracellular] + L-isoleucine[Extracellular] <=> L-isoleucine[Cytoplasm]	YCL025C;YBR115C;YDR343C;YML123C;YBR117C		0	0	0	0	0	0	0	0	0	0	0	0	0	0	0	0	0	0	0	0	0	0	0	0	0	0	0	0	0	0	0	0	0	0	0	0	0
General amino acid permease AGP1	H(+)[Extracellular] + L-leucine[Extracellular] <=> L-leucine[Cytoplasm]	YCL025C;YBR115C;YDR343C;YML123C;YER087W;YBR117C		0	0	0	0	0	0	0	0	0	0	0	0	0	0	0	0	0	0	0	0	0	0	0	0	0	0	0	0	0	0	0	0	0	0	0	0	0
General amino acid permease AGP1	H(+)[Extracellular] + L-methionine[Extracellular] <=> L-methionine[Cytoplasm]	YCL025C;YBR115C;YDR343C;YML123C;YER087W;YHR037W;YIR034C		0	0	0	0	0	0	0	0	0	0	0	0	0	0	0	0	0	0	0	0	0	0	0	0	0	0	0	0	0	0	0	0	0	0	0	0	0
General amino acid permease AGP1	H(+)[Extracellular] + L-phenylalanine[Extracellular] <=> L-phenylalanine[Cytoplasm]	YCL025C;YBR115C;YDR343C;YML123C;YPR074C		0	0	0	0	0	0	0	0	0	0	0	0	0	0	0	0	0	0	0	0	0	0	0	0	0	0	0	0	0	0	0	0	0	0	0	0	0
General amino acid permease AGP2	carnitinium[Extracellular] <=> carnitinium[Cytoplasm]	YBR132C		0	0	0	0	0	0	0	0	0	0	0	0	0	0	0	0	0	0	0	0	0	0	0	0	0	0	0	0	0	0	0	0	0	0	0	0	0
General amino acid permease AGP3	H(+)[Extracellular] + L-aspartate[Extracellular] <=> L-aspartate[Cytoplasm]	YFL055W;YGL142C;YML123C		0	0	0	0	0	0	0	0	0	0	0	0	0	0	0	0	0	0	0	0	0	0	0	0	0	0	0	0	0	0	0	0	0	0	0	0	0
Alanyl-tRNA synthetase, cytoplasmic	ATP[Cytoplasm] + L-alanine[Cytoplasm] + tRNA(Ala)[Cytoplasm] => AMP[Cytoplasm] + L-alanyl-tRNA(Ala)[Cytoplasm] + diphosphate[Cytoplasm]	YOR335C		0	0	0	0	0	0	0	0	0	0	0	0	0	0	0	0	0	0	0	0	0	0	0	0	0	0	0	0	0	0	0	0	0	0	0	0	0
Aldehyde dehydrogenase [NAD(P)+] 1	NAD(+)[Cytoplasm] + acetaldehyde[Cytoplasm] => NADH[Cytoplasm] + acetate[Cytoplasm]	YMR170C;YOR142W		2.833	0.371	1.4036	0.2491	0.2289	0.6328	0.2475	0.163	0.0706	0.7542	0.8847	2.1924	0.3841	0.8891	0.3795	0.3231	0.2345	0.1749	0.6474	0.6665	0.1015	0.127	0.2792	0.269	0.1084	0.6711	0.3715	0.0361	0.3508	0.0704	0.067	0.1659	0.5196	0.2209	1.9289	0.1635	0.0771
Potassium-activated aldehyde dehydrogenase, mitochondrial	NAD(+)[Mitochondrion] + acetaldehyde[Mitochondrion] => NADH[Mitochondrion] + acetate[Mitochondrion]	YOR374W		0.0275	0	0.0227	0.0027	0.0152	0.0139	0.0067	0.0076	0.0124	0.0127	0.0172	0.0162	0.0114	0.0185	0.0138	0.0081	0.0021	0.0062	0.0181	0.0071	0.0056	0.0147	0.017	0.0491	0.0139	0.0171	0.0127	0.0025	0.014	0.0108	0.0071	0.0175	0.0215	0.0118	0.0209	0.0098	0.0122
Potassium-activated aldehyde dehydrogenase, mitochondrial	NADP(+)[Mitochondrion] + acetaldehyde[Mitochondrion] => NADPH[Mitochondrion] + acetate[Mitochondrion]	YOR374W;YGL191W		0.0064	0	0.0028	0.0065	0.0029	0.0029	0.0033	0.0024	0.0031	0.0025	0.0044	0.0042	0.0031	0.31	0.0022	0.0038	0.0022	0.0045	0.0045	0.0024	0.0033	0.0044	0.0044	0.0045	0.0027	0.0023	0.0016	0.0022	0.0044	0.0032	0.0024	0.0045	0.0026	0.0039	0.0039	0.0041	0.0014
Aldehyde dehydrogenase 5, mitochondrial	(S)-lactaldehyde[Mitochondrion] + NAD(+)[Mitochondrion] <=> (S)-lactate[Mitochondrion] + NADH[Mitochondrion]	YER073W		0	0	0	0	0	0	0	0	0	0	0	0	0	0	0	0	0	0	0	0	0	0	0	0	0	0	0	0	0	0	0	0	0	0	0	0	0
Magnesium-activated aldehyde dehydrogenase, cytosolic	NADP(+)[Cytoplasm] + acetaldehyde[Cytoplasm] => NADPH[Cytoplasm] + acetate[Cytoplasm]	YPL061W		1.5591	1.4457	1.0415	0	0.5539	2.0625	0.6953	0.689	0.5403	0.6271	0.765	0.8497	0.8435	2.4273	2.957	0.913	0.4499	0.9717	2.6239	0.2906	0.6251	0.9071	1.157	0.978	1.199	3.518	2.4246	0.7071	0.4198	0.7678	1.0095	1.382	3.6357	0.944	1.47	0.8591	0.6868
Basic amino-acid permease	H(+)[Extracellular] + L-arginine[Extracellular] <=> L-arginine[Cytoplasm]	YNL270C;YFR030W;YML123C		0	0	0	0	0	0	0	0	0	0	0	0	0	0	0	0	0	0	0	0	0	0	0	0	0	0	0	0	0	0	0	0	0	0	0	0	0
AMP deaminase	AMP[Cytoplasm] => IMP[Cytoplasm] + NH3[Cytoplasm]	YML035C		0.071	0.0261	0.0349	0.0026	0.0278	0.032	0.0112	0.0009	0.0192	0.0219	0.032	0.032	0.0382	0.0316	0.0197	0.013	0.0006	0.0079	0.018	0.0113	0.0133	0.0652	0.0426	0.0319	0.0268	0.0327	0.0309	0.0045	0.035	0.0233	0.0116	0.0371	0.044	0.0244	0.0361	0.0214	0.0378
AMP deaminase	AMP[Cytoplasm] => D-ribose 5-phosphate[Cytoplasm] + adenine[Cytoplasm]	YML035C;YKL216W;YCR028C		0.0165	0.0085	0.0108	0.001	0.0088	0.0115	0.0035	0.0011	0.0069	0.0068	0.0099	0.0098	0.0099	0.0095	0.0064	0.0036	0.0002	0.0023	0.0098	0.0034	0.0034	0.0073	0.0102	0.0078	0.0065	0.0085	0.0071	0.0014	0.0086	0.005	0.0031	0.0087	0.0103	0.006	0.0085	0.0052	0.0104
Probable amidase	4-guanidinobutanamide[Cytoplasm] => 4-guanidinobutanoate[Cytoplasm] + NH3[Cytoplasm]	YDR242W;YOR317W		0	0	0	0	0	0	0	0	0	0	0	0	0	0	0	0	0	0	0	0	0	0	0	0	0	0	0	0	0	0	0	0	0	0	0	0	0
Probable amidase	2-phenylacetamide[Cytoplasm] => NH3[Cytoplasm] + phenylacetic acid[Cytoplasm]	YDR242W		0	0	0	0	0	0	0	0	0	0	0	0	0	0	0	0	0	0	0	0	0	0	0	0	0	0	0	0	0	0	0	0	0	0	0	0	0
Probable amidase	indole-3-acetamide[Cytoplasm] => NH3[Cytoplasm] + indole-3-acetate[Cytoplasm]	YDR242W		0	0	0	0	0	0	0	0	0	0	0	0	0	0	0	0	0	0	0	0	0	0	0	0	0	0	0	0	0	0	0	0	0	0	0	0	0
5',5'''-P-1,P-4-tetraphosphate phosphorylase	ADP[Cytoplasm] + ATP[Cytoplasm] => P1,P4-bis(5'-adenosyl) tetraphosphate[Cytoplasm] + phosphate[Cytoplasm]	YCL050C		0.0329	0.0236	0.0216	0.002	0.0176	0.023	0.0069	0.0022	0.0138	0.0137	0.0199	0.0196	0.0283	0.0267	0.0159	0.0072	0.0004	0.0046	0.0197	0.0068	0.0069	0.0146	0.0204	0.0155	0.0129	0.0171	0.0201	0.0027	0.0172	0.01	0.0062	0.0174	0.0286	0.0119	0.0233	0.0145	0.0209
5',5'''-P-1,P-4-tetraphosphate phosphorylase	GDP[Cytoplasm] + GTP[Cytoplasm] => P1,P4-bis(5'-guanosyl) tetraphosphate[Cytoplasm] + phosphate[Cytoplasm]	YCL050C		0	0	0	0	0	0	0	0	0	0	0	0	0	0	0	0	0	0	0	0	0	0	0	0	0	0	0	0	0	0	0	0	0	0	0	0	0
ADP-sulfurylase	ADP[Cytoplasm] + sulfate[Cytoplasm] <=> 5'-adenylyl sulfate[Cytoplasm] + diphosphate[Cytoplasm]	YCL050C		-0.0621	-0.0145	-0.0263	0.0081	-0.0361	-0.0342	0.0118	0.0144	-0.005	-0.011	-0.0299	-0.0272	-0.0244	-0.0212	-0.0068	0.0154	0.0373	0.0144	-0.0227	0.0168	0.0159	-0.0048	-0.0331	-0.0286	-0.0019	-0.0113	-0.0291	0.0224	-0.0267	0.0033	0.0175	-0.0124	-0.0251	0.0005	-0.0212	0.0042	-0.05
ATP adenylyltransferase	ADP[Cytoplasm] + ATP[Cytoplasm] => P1,P4-bis(5'-adenosyl) tetraphosphate[Cytoplasm] + phosphate[Cytoplasm]	YDR530C		0.0165	0.0085	0.0108	0.001	0.0088	0.0115	0.0035	0.0011	0.0069	0.0068	0.0099	0.0098	0.0099	0.0095	0.0064	0.0036	0.0002	0.0023	0.0098	0.0034	0.0034	0.0073	0.0102	0.0078	0.0065	0.0085	0.0071	0.0014	0.0086	0.005	0.0031	0.0087	0.0103	0.006	0.0085	0.0052	0.0104
Adenine phosphoribosyltransferase 1	5-phospho-alpha-D-ribose 1-diphosphate[Cytoplasm] + adenine[Cytoplasm] => AMP[Cytoplasm] + diphosphate[Cytoplasm]	YML022W;YER060W-A		0.0082	0.0043	0.01	0.0009	0.0062	0.0058	0.0025	0.0006	0.0035	0.0062	0.0093	0.0112	0.0095	0.0048	0.0032	0.0025	0.0001	0.0015	0.009	0.0022	0.0023	0.0076	0.0051	0.0039	0.0032	0.0043	0.005	0.0007	0.0062	0.0025	0.0016	0.0044	0.0052	0.0066	0.0043	0.0026	0.0097
D-arabinose dehydrogenase [NAD(P)+] heavy chain	D-arabinose[Cytoplasm] + NAD(+)[Cytoplasm] => D-arabinono-1,4-lactone[Cytoplasm] + NADH[Cytoplasm]	YBR149W		0	0	0	0	0	0	0	0	0	0	0	0	0	0	0	0	0	0	0	0	0	0	0	0	0	0	0	0	0	0	0	0	0	0	0	0	0
D-arabinose dehydrogenase [NAD(P)+] heavy chain	D-arabinose[Cytoplasm] + NADP(+)[Cytoplasm] => D-arabinono-1,4-lactone[Cytoplasm] + NADPH[Cytoplasm]	YBR149W		0	0	0	0	0	0	0	0	0	0	0	0	0	0	0	0	0	0	0	0	0	0	0	0	0	0	0	0	0	0	0	0	0	0	0	0	0
Argininosuccinate synthase	ATP[Cytoplasm] + L-aspartate[Cytoplasm] + L-citrulline[Cytoplasm] <=> AMP[Cytoplasm] + N-(L-arginino)succinate[Cytoplasm] + diphosphate[Cytoplasm]	YOL058W		0.0764	0.0616	0.0722	0.0191	0.0458	0.0656	0.0521	0.0279	0.0596	0.0513	0.0582	0.0592	0.0649	0.063	0.0568	0.0619	0.056	0.0425	0.062	0.0593	0.0577	0.0493	0.0531	0.0329	0.0588	0.0658	0.0272	0.0425	0.0563	0.0526	0.0544	0.066	0.0614	0.0597	0.0602	0.0574	0.0343
Ornithine carbamoyltransferase	L-ornithine[Cytoplasm] + carbamoyl phosphate[Cytoplasm] => L-citrulline[Cytoplasm] + phosphate[Cytoplasm]	YJL088W		0.0764	0.0616	0.0722	0.0191	0.0458	0.0656	0.0521	0.0279	0.0596	0.0513	0.0582	0.0592	0.0649	0.063	0.0568	0.0619	0.056	0.0425	0.062	0.0593	0.0577	0.0493	0.0531	0.0329	0.0588	0.0658	0.0272	0.0425	0.0563	0.0526	0.0544	0.066	0.0614	0.0597	0.0602	0.0574	0.0343
Argininosuccinate lyase	N-(L-arginino)succinate[Cytoplasm] <=> L-arginine[Cytoplasm] + fumarate[Cytoplasm]	YHR018C		0.0764	0.0616	0.0722	0.0191	0.0458	0.0656	0.0521	0.0279	0.0596	0.0513	0.0582	0.0592	0.0649	0.063	0.0568	0.0619	0.056	0.0425	0.062	0.0593	0.0577	0.0493	0.0531	0.0329	0.0588	0.0658	0.0272	0.0425	0.0563	0.0526	0.0544	0.066	0.0614	0.0597	0.0602	0.0574	0.0343
Acetylglutamate kinase	ATP[Mitochondrion] + N-acetyl-L-glutamate[Mitochondrion] => ADP[Mitochondrion] + N-acetyl-L-gamma-glutamyl phosphate[Mitochondrion]	YER069W		0.1694	0.1195	0.2539	0.0246	0.1052	0.1183	0.0793	0.041	0.1062	0.0957	0.1102	0.1212	0.1517	0.1163	0.0864	0.0917	0.0593	0.0765	0.0755	0.0887	0.0794	0.1347	0.1068	0.0921	0.1034	0.1186	0.1769	0.0523	0.106	0.0873	0.0879	0.1231	0.2552	0.0961	0.1191	0.0897	0.893
N-acetyl-gamma-glutamyl-phosphate reductase	N-acetyl-L-gamma-glutamyl phosphate[Mitochondrion] + NADPH[Mitochondrion] => N-acetyl-L-glutamate 5-semialdehyde[Mitochondrion] + NADP(+)[Mitochondrion] + phosphate[Mitochondrion]	YER069W		0.1694	0.1195	0.2539	0.0246	0.1052	0.1183	0.0793	0.041	0.1062	0.0957	0.1102	0.1212	0.1517	0.1163	0.0864	0.0917	0.0593	0.0765	0.0755	0.0887	0.0794	0.1347	0.1068	0.0921	0.1034	0.1186	0.1769	0.0523	0.106	0.0873	0.0879	0.1231	0.2552	0.0961	0.1191	0.0897	0.893
Acetylornithine aminotransferase, mitochondrial	N-acetyl-L-glutamate 5-semialdehyde[Mitochondrion] + glutamate[Mitochondrion] => 2-oxoglutarate[Mitochondrion] + N2-acetyl-L-ornithine[Mitochondrion]	YOL140W		0.1694	0.1195	0.2539	0.0246	0.1052	0.1183	0.0793	0.041	0.1062	0.0957	0.1102	0.1212	0.1517	0.1163	0.0864	0.0917	0.0593	0.0765	0.0755	0.0887	0.0794	0.1347	0.1068	0.0921	0.1034	0.1186	0.1769	0.0523	0.106	0.0873	0.0879	0.1231	0.2552	0.0961	0.1191	0.0897	0.893
3-dehydroquinate synthase	2-dehydro-3-deoxy-D-arabino-heptonate 7-phosphate[Cytoplasm] => 3-dehydroquinate[Cytoplasm] + phosphate[Cytoplasm]	YDR127W		0.0967	0.0893	0.1786	0.0315	0.0607	0.0896	0.0843	0.0484	0.0893	0.0751	0.08	0.1401	0.0917	0.0892	0.0858	0.1012	0.0982	0.0698	0.0868	0.0971	0.0943	0.0715	0.0701	0.04	0.0892	0.1767	0.0324	0.0716	0.0795	0.0814	0.0894	0.0968	0.0848	0.092	0.0873	0.0894	0.0368
3-dehydroquinate dehydratase	3-dehydroquinate[Cytoplasm] => 3-dehydroshikimate[Cytoplasm]	YDR127W		0.0967	0.0893	0.1786	0.0315	0.0607	0.0896	0.0843	0.0484	0.0893	0.0751	0.08	0.1401	0.0917	0.0892	0.0858	0.1012	0.0982	0.0698	0.0868	0.0971	0.0943	0.0715	0.0701	0.04	0.0892	0.1767	0.0324	0.0716	0.0795	0.0814	0.0894	0.0968	0.0848	0.092	0.0873	0.0894	0.0368
Shikimate dehydrogenase	3-dehydroshikimate[Cytoplasm] + NADPH[Cytoplasm] => NADP(+)[Cytoplasm] + shikimate[Cytoplasm]	YDR127W		0.0967	0.0893	0.1786	0.0315	0.0607	0.0896	0.0843	0.0484	0.0893	0.0751	0.08	0.1401	0.0917	0.0892	0.0858	0.1012	0.0982	0.0698	0.0868	0.0971	0.0943	0.0715	0.0701	0.04	0.0892	0.1767	0.0324	0.0716	0.0795	0.0814	0.0894	0.0968	0.0848	0.092	0.0873	0.0894	0.0368
Shikimate kinase	ATP[Cytoplasm] + shikimate[Cytoplasm] => ADP[Cytoplasm] + shikimate 3-phosphate[Cytoplasm]	YDR127W		0.0967	0.0893	0.1786	0.0315	0.0607	0.0896	0.0843	0.0484	0.0893	0.0751	0.08	0.1401	0.0917	0.0892	0.0858	0.1012	0.0982	0.0698	0.0868	0.0971	0.0943	0.0715	0.0701	0.04	0.0892	0.1767	0.0324	0.0716	0.0795	0.0814	0.0894	0.0968	0.0848	0.092	0.0873	0.0894	0.0368
3-phosphoshikimate 1-carboxyvinyltransferase	phosphoenolpyruvate[Cytoplasm] + shikimate 3-phosphate[Cytoplasm] => 5-O-(1-carboxyvinyl)-3-phosphoshikimate[Cytoplasm] + phosphate[Cytoplasm]	YDR127W		0.0967	0.0893	0.1786	0.0315	0.0607	0.0896	0.0843	0.0484	0.0893	0.0751	0.08	0.1401	0.0917	0.0892	0.0858	0.1012	0.0982	0.0698	0.0868	0.0971	0.0943	0.0715	0.0701	0.04	0.0892	0.1767	0.0324	0.0716	0.0795	0.0814	0.0894	0.0968	0.0848	0.092	0.0873	0.0894	0.0368
Chorismate synthase	5-O-(1-carboxyvinyl)-3-phosphoshikimate[Cytoplasm] => chorismate[Cytoplasm] + phosphate[Cytoplasm]	YGL148W		0.0967	0.0893	0.1786	0.0315	0.0607	0.0896	0.0843	0.0484	0.0893	0.0751	0.08	0.1401	0.0917	0.0892	0.0858	0.1012	0.0982	0.0698	0.0868	0.0971	0.0943	0.0715	0.0701	0.04	0.0892	0.1767	0.0324	0.0716	0.0795	0.0814	0.0894	0.0968	0.0848	0.092	0.0873	0.0894	0.0368
Phospho-2-keto-3-deoxyheptonate aldolase	D-erythrose 4-phosphate[Cytoplasm] + phosphoenolpyruvate[Cytoplasm] => 2-dehydro-3-deoxy-D-arabino-heptonate 7-phosphate[Cytoplasm] + phosphate[Cytoplasm]	YDR035W;YCR005C		0.0967	0.0893	0.1786	0.0315	0.0607	0.0896	0.0843	0.0484	0.0893	0.0751	0.08	0.1401	0.0917	0.0892	0.0858	0.1012	0.0982	0.0698	0.0868	0.0971	0.0943	0.0715	0.0701	0.04	0.0892	0.1767	0.0324	0.0716	0.0795	0.0814	0.0894	0.0968	0.0848	0.092	0.0873	0.0894	0.0368
Chorismate mutase	chorismate[Cytoplasm] => prephenate[Cytoplasm]	YPR060C		0.0846	0.0781	0.0898	0.0276	0.0529	0.078	0.0738	0.0424	0.0782	0.0656	0.0698	0.0717	0.0802	0.0781	0.0749	0.0886	0.0865	0.0612	0.0759	0.0851	0.0824	0.0614	0.0614	0.035	0.0778	0.0846	0.0275	0.0632	0.0696	0.0713	0.0781	0.0844	0.074	0.0803	0.0759	0.0782	0.0321
Aromatic amino acid aminotransferase 1	3-(4-hydroxyphenyl)pyruvate[Cytoplasm] + L-glutamate[Cytoplasm] => 2-oxoglutarate[Cytoplasm] + L-tyrosine[Cytoplasm]	YGL202W;YJR025C		0	0	0	0	0	0	0	0	0	0	0	0	0	0	0	0	0	0	0	0	0	0	0	0	0	0	0	0	0	0	0	0	0	0	0	0	0
Aromatic amino acid aminotransferase 2	L-glutamate[Cytoplasm] + phenylpyruvate[Cytoplasm] <=> 2-oxoglutarate[Cytoplasm] + L-phenylalanine[Cytoplasm]	YHR137W		0.0459	0.0423	0.0487	0.015	0.0287	0.0423	0.04	0.023	0.0424	0.0356	0.0379	0.0389	0.0435	0.0423	0.0406	0.0481	0.0469	0.0332	0.0412	0.0461	0.0447	0.0333	0.0333	0.019	0.0422	0.0459	0.0149	0.0343	0.0377	0.0387	0.0424	0.0458	0.0401	0.0436	0.0412	0.0424	0.0174
Asparagine synthetase [glutamine-hydrolyzing] 1	ATP[Cytoplasm] + L-aspartate[Cytoplasm] + L-glutamine[Cytoplasm] => AMP[Cytoplasm] + L-asparagine[Cytoplasm] + L-glutamate[Cytoplasm] + diphosphate[Cytoplasm]	YPR145W;YHR074W		0.0798	0.0692	0.0802	0.0231	0.0489	0.0712	0.0624	0.0352	0.0682	0.0579	0.0634	0.0649	0.0719	0.0699	0.0652	0.0745	0.0705	0.0513	0.0683	0.0715	0.0694	0.0548	0.0567	0.0336	0.0676	0.0745	0.0271	0.0523	0.0623	0.0613	0.0656	0.0745	0.0671	0.0693	0.0674	0.0671	0.0331
L-asparaginase 1	L-asparagine[Cytoplasm] => L-aspartate[Cytoplasm] + NH3[Cytoplasm]	YDR321W;YNL003C;YNL009W;YNL037C;YNL052W		0.011	0.0057	0.0072	0.0007	0.0059	0.0077	0.0023	0.0007	0.0046	0.0046	0.0066	0.0065	0.0066	0.0064	0.0043	0.0024	0.0001	0.0015	0.0066	0.0023	0.0023	0.0049	0.0068	0.0052	0.0043	0.0057	0.0048	0.0009	0.0057	0.0033	0.0021	0.0058	0.0069	0.004	0.0057	0.0035	0.007
Vacuolar acid trehalase	alpha,alpha-trehalose[Cytoplasm] => 2 alpha-D-glucose[Cytoplasm]	YPR026W;YDR294C;YBR011C		0.0219	0.0114	0.0144	0.0013	0.0117	0.0154	0.0046	0.0015	0.0092	0.0091	0.0132	0.0131	0.0132	0.0127	0.0085	0.0048	0.0003	0.0031	0.0131	0.0046	0.0046	0.0098	0.0136	0.0103	0.0086	0.0114	0.0095	0.0018	0.0114	0.0067	0.0041	0.0116	0.0137	0.0079	0.0113	0.007	0.0139
ATP synthase complex, mitochondrial	ADP[Mitochondrion] + phosphate[Mitochondrion] => ATP[Mitochondrion] + 3 H(+)[Mitochondrion]	YBL099W:YPL271W:YDL004W:Q0085:YBR039W:YBR127C:YPL078C:YDR298C:YDR377W:YJR121W:YKL016C:YLR295C:Q0080:Q0130:YOL077W-A:YPR020W:YDL185W:YEL027W:YEL051W:YGR020C:YHR026W:YHR039C-A:YKL080W:YLR447C:YMR054W:YOR270C:YOR332W:YPL234C:YPR036W:YDL181W:YDR322C-A		12.3161	9.0882	11.3078	2.8256	4.6888	10.778	4.4509	2.6167	4.3912	4.7449	3.3024	4.8712	6.6363	10.5589	9.9631	3.1138	10.1541	6.9412	11.5762	7.7925	3.0258	6.7743	3.8163	4.2852	7.6334	12.1714	9.5054	3.2993	3.7182	5.9386	5.2107	7.9562	15.2882	4.8628	15.5098	3.6776	5.6298
ATP-dependent permease AUS1	ergosterol[Extracellular] <=> ergosterol[Cytoplasm]	YOR011W;YJR133W		0	0	0	0	0	0	0	0	0	0	0	0	0	0	0	0	0	0	0	0	0	0	0	0	0	0	0	0	0	0	0	0	0	0	0	0	0
ATP-dependent permease AUS1	zymosterol[Extracellular] <=> zymosterol[Cytoplasm]	YOR011W;YJR133W		0	0	0	0	0	0	0	0	0	0	0	0	0	0	0	0	0	0	0	0	0	0	0	0	0	0	0	0	0	0	0	0	0	0	0	0	0
ATP-dependent permease AUS1	lanosterol[Extracellular] <=> lanosterol[Cytoplasm]	YOR011W;YJR133W		0	0	0	0	0	0	0	0	0	0	0	0	0	0	0	0	0	0	0	0	0	0	0	0	0	0	0	0	0	0	0	0	0	0	0	0	0
ATP-dependent permease AUS1	4,4-dimethylzymosterol[Extracellular] <=> 4,4-dimethylzymosterol[Cytoplasm]	YOR011W		0	0	0	0	0	0	0	0	0	0	0	0	0	0	0	0	0	0	0	0	0	0	0	0	0	0	0	0	0	0	0	0	0	0	0	0	0
ATP-dependent permease AUS1	fecosterol[Extracellular] <=> fecosterol[Cytoplasm]	YOR011W;YJR133W		0	0	0	0	0	0	0	0	0	0	0	0	0	0	0	0	0	0	0	0	0	0	0	0	0	0	0	0	0	0	0	0	0	0	0	0	0
ATP-dependent permease AUS1	episterol[Extracellular] <=> episterol[Cytoplasm]	YOR011W;YJR133W		0	0	0	0	0	0	0	0	0	0	0	0	0	0	0	0	0	0	0	0	0	0	0	0	0	0	0	0	0	0	0	0	0	0	0	0	0
ATP-dependent permease AUS1	5alpha-ergosta-7,22-dien-3beta-ol[Extracellular] <=> 5alpha-ergosta-7,22-dien-3beta-ol[Cytoplasm]	YOR011W		0	0	0	0	0	0	0	0	0	0	0	0	0	0	0	0	0	0	0	0	0	0	0	0	0	0	0	0	0	0	0	0	0	0	0	0	0
ATP-dependent permease AUS1	ergosta-5,7,22,24(28)-tetraen-3beta-ol[Extracellular] <=> ergosta-5,7,22,24(28)-tetraen-3beta-ol[Cytoplasm]	YOR011W		0	0	0	0	0	0	0	0	0	0	0	0	0	0	0	0	0	0	0	0	0	0	0	0	0	0	0	0	0	0	0	0	0	0	0	0	0
Leu/Val/Ile amino-acid permease	H(+)[Extracellular] + L-cysteine[Extracellular] <=> L-cysteine[Cytoplasm]	YBR068C;YDR343C;YML123C;YER087W;YPR074C;YBR117C		0	0	0	0	0	0	0	0	0	0	0	0	0	0	0	0	0	0	0	0	0	0	0	0	0	0	0	0	0	0	0	0	0	0	0	0	0
Leu/Val/Ile amino-acid permease	H(+)[Extracellular] + L-tryptophan[Extracellular] <=> L-tryptophan[Cytoplasm]	YBR068C;YDR343C;YML123C;YBR117C;YPR074C		0	0	0	0	0	0	0	0	0	0	0	0	0	0	0	0	0	0	0	0	0	0	0	0	0	0	0	0	0	0	0	0	0	0	0	0	0
Branched-chain-amino-acid aminotransferase, mitochondrial	4-methyl-2-oxopentanoate[Mitochondrion] + glutamate[Mitochondrion] <=> 2-oxoglutarate[Mitochondrion] + L-leucine[Mitochondrion]	YHR208W		0	0	0	0	0	0	0	0	0	0	0	0	0	0	0	0	0	0	0	0	0	0	0	0	0	0	0	0	0	0	0	0	0	0	0	0	0
Branched-chain-amino-acid aminotransferase, mitochondrial	3-methyl-2-oxopentanoate[Mitochondrion] + glutamate[Mitochondrion] <=> 2-oxoglutarate[Mitochondrion] + L-isoleucine[Mitochondrion]	YHR208W		0	0	0	0	0	0	0	0	0	0	0	0	0	0	0	0	0	0	0	0	0	0	0	0	0	0	0	0	0	0	0	0	0	0	0	0	0
Branched-chain-amino-acid aminotransferase, cytosolic	3-methyl-2-oxopentanoate[Cytoplasm] + L-glutamate[Cytoplasm] <=> 2-oxoglutarate[Cytoplasm] + L-isoleucine[Cytoplasm]	YJR148W		0.0688	0.0635	0.073	0.0225	0.0431	0.0635	0.06	0.0345	0.0636	0.0533	0.0568	0.0583	0.0653	0.0635	0.0609	0.0721	0.0703	0.0498	0.0618	0.0692	0.0671	0.0499	0.0499	0.0285	0.0633	0.0688	0.0223	0.0514	0.0566	0.058	0.0636	0.0687	0.0602	0.0653	0.0618	0.0636	0.0261
Branched-chain-amino-acid aminotransferase, cytosolic	(R)-3-methyl-2-oxobutanoate[Cytoplasm] + L-glutamate[Cytoplasm] <=> 2-oxoglutarate[Cytoplasm] + L-valine[Cytoplasm]	YJR148W		0.1032	0.0952	0.1096	0.0337	0.0646	0.0952	0.0901	0.0517	0.0955	0.08	0.0852	0.0875	0.0979	0.0952	0.0914	0.1081	0.1055	0.0746	0.0926	0.1038	0.1006	0.0749	0.0749	0.0427	0.095	0.1032	0.0335	0.0771	0.0849	0.087	0.0953	0.103	0.0903	0.098	0.0926	0.0955	0.0391
Branched-chain-amino-acid aminotransferase, cytosolic	4-methyl-2-oxopentanoate[Cytoplasm] + L-glutamate[Cytoplasm] <=> 2-oxoglutarate[Cytoplasm] + L-leucine[Cytoplasm]	YJR148W		0.1003	0.0926	0.1065	0.0328	0.0628	0.0926	0.0876	0.0503	0.0928	0.0778	0.0828	0.0851	0.0952	0.0926	0.0888	0.1051	0.1026	0.0726	0.0901	0.1009	0.0978	0.0728	0.0728	0.0415	0.0924	0.1003	0.0326	0.075	0.0826	0.0846	0.0927	0.1002	0.0878	0.0953	0.0901	0.0928	0.0381
Glucan 1,3-beta-glucosidase	1,3-beta-D-glucan[Cytoplasm] => alpha-D-glucose[Cytoplasm]	YGR282C;YNL268W;YDR529C;YGL155W		0.0329	0.017	0.0216	0.002	0.0176	0.023	0.0069	0.0022	0.0138	0.0137	0.0199	0.0196	0.0198	0.0191	0.0128	0.0072	0.0004	0.0046	0.0197	0.0068	0.0069	0.0146	0.0204	0.0155	0.0129	0.0171	0.0143	0.0027	0.0172	0.01	0.0062	0.0174	0.0206	0.0119	0.017	0.0105	0.0209
Biotin synthase	ATP[Cytoplasm] + H2S[Cytoplasm] + 2 NAD(+)[Cytoplasm] + dethiobiotin[Cytoplasm] <=> AMP[Cytoplasm] + 2 NADH[Cytoplasm] + biotin[Cytoplasm] + diphosphate[Cytoplasm]	YGR286C		0	0	0	0	0	0	0	0	0	0	0	0	0	0	0	0	0	0	0	0	0	0	0	0	0	0	0	0	0	0	0	0	0	0	0	0	0
Adenosylmethionine-8-amino-7-oxononanoate aminotransferase	8-amino-7-oxononanoate[Cytoplasm] + S-adenosyl-L-methionine[Cytoplasm] <=> 7,8-diaminononanoate[Cytoplasm] + S-adenosyl-4-methylthio-2-oxobutanoate[Cytoplasm]	YNR058W		0	0	0	0	0	0	0	0	0	0	0	0	0	0	0	0	0	0	0	0	0	0	0	0	0	0	0	0	0	0	0	0	0	0	0	0	0
Dethiobiotin synthetase	7,8-diaminononanoate[Cytoplasm] + ATP[Cytoplasm] + CO2[Cytoplasm] <=> ADP[Cytoplasm] + dethiobiotin[Cytoplasm] + phosphate[Cytoplasm]	YNR057C		0	0	0	0	0	0	0	0	0	0	0	0	0	0	0	0	0	0	0	0	0	0	0	0	0	0	0	0	0	0	0	0	0	0	0	0	0
7-keto 8-aminopelargonic acid transporter	H(+)[Extracellular] + biotin[Extracellular] => biotin[Cytoplasm]	YNR056C		0	0	0	0	0	0	0	0	0	0	0	0	0	0	0	0	0	0	0	0	0	0	0	0	0	0	0	0	0	0	0	0	0	0	0	0	0
3-hydroxyanthranilate 3,4-dioxygenase	3-hydroxyanthranilate[Cytoplasm] + oxygen[Cytoplasm] => 2-amino-3-carboxymuconate semialdehyde[Cytoplasm]	YJR025C		0.0009	0.0009	0.0769	0.0002	0.0008	0.0012	0.0007	0.0004	0.0007	0.0008	0.0009	0.0589	0.0008	0.0008	0.001	0.0008	0.0003	0.0006	0.0008	0.0008	0.0009	0.002	0.0006	0.0003	0.001	0.0809	0.0013	0	0.0007	0.0007	0.0009	0.0011	0.0009	0.001	0.0013	0.0007	0.0004
Arginine permease	H(+)[Extracellular] + L-ornithine[Extracellular] <=> L-ornithine[Cytoplasm]	YEL063C;YML123C		0	0	0	0	0	0	0	0	0	0	0	0	0	0	0	0	0	0	0	0	0	0	0	0	0	0	0	0	0	0	0	0	0	0	0	0	0
Arginase	L-arginine[Cytoplasm] => L-ornithine[Cytoplasm] + urea[Cytoplasm]	YPL111W		0.0219	0.0114	0.0144	0.0013	0.0117	0.0154	0.0046	0.0006	0.0092	0.0091	0.0132	0.0131	0.0132	0.0127	0.0085	0.0048	0.0003	0.0031	0.0131	0.0046	0.0046	0.0098	0.0136	0.0103	0.0086	0.0114	0.0095	0.0018	0.0114	0.0067	0.0041	0.0116	0.0137	0.0079	0.0113	0.007	0.0137
Ornithine aminotransferase	2-oxoglutarate[Cytoplasm] + L-ornithine[Cytoplasm] => L-glutamate 5-semialdehyde[Cytoplasm] + L-glutamate[Cytoplasm]	YLR438W		0.1149	0.0692	0.1961	0.0068	0.0711	0.0681	0.0317	0.0137	0.0559	0.0535	0.0653	0.0751	0.1	0.066	0.0381	0.0346	0.0036	0.0371	0.0266	0.034	0.0263	0.0952	0.0673	0.0695	0.0533	0.0641	0.1592	0.0116	0.0612	0.0413	0.0376	0.0687	0.2075	0.0444	0.0702	0.0394	0.8724
Carnitine O-acetyltransferase, peroxisomal	acetyl-CoA[Peroxisome] + carnitinium[Peroxisome] => coenzyme A[Peroxisome] + O-acetylcarnitine[Peroxisome]	YML042W		0	0	0	0	0	0	0	0	0	0	0	0	0	0	0	0	0	0	0	0	0	0	0	0	0	0	0	0	0	0	0	0	0	0	0	0	0
Chitin deacetylase 1	chitin[Cytoplasm] => acetate[Cytoplasm] + chitosan[Cytoplasm]	YLR307W;YNL316C		0	0	0	0	0	0	0	0	0	0	0	0	0	0	0	0	0	0	0	0	0	0	0	0	0	0	0	0	0	0	0	0	0	0	0	0	0
Pyruvate kinase 1	ADP[Cytoplasm] + phosphoenolpyruvate[Cytoplasm] => ATP[Cytoplasm] + pyruvate[Cytoplasm]	YAL038W;YPL147W		29.326	23.7004	26.4229	7.8819	20.6105	22.4501	23.8383	14.2722	26.4286	22.1171	26.3835	27.344	25.6366	24.9422	22.1022	32.3389	20.8357	16.2843	21.3392	24.3534	33.5149	18.5777	22.3066	13.4039	24.0497	27.1731	7.1939	20.5374	25.3823	21.5773	24.4941	25.8375	21.0672	26.4766	20.2951	26.6075	10.7136
Thymidylate synthase	5,10-methylenetetrahydrofolate[Cytoplasm] + dUMP[Cytoplasm] => dTMP[Cytoplasm] + dihydrofolate[Cytoplasm]	YOR074C		0.0014	0.0013	0.0015	0.0005	0.0009	0.0013	0.0013	0.0007	0.0013	0.0011	0.0012	0.0012	0.0014	0.0013	0.0013	0.0015	0.0015	0.001	0.0013	0.0014	0.0014	0.001	0.001	0.0006	0.0013	0.0014	0.0005	0.0011	0.0012	0.0012	0.0013	0.0014	0.0013	0.0014	0.0013	0.0013	0.0005
Leucyl-tRNA synthetase, cytoplasmic	ATP[Cytoplasm] + L-leucine[Cytoplasm] + tRNA(Leu)[Cytoplasm] => AMP[Cytoplasm] + L-leucyl-tRNA(Leu)[Cytoplasm] + diphosphate[Cytoplasm]	YPL160W		0	0	0	0	0	0	0	0	0	0	0	0	0	0	0	0	0	0	0	0	0	0	0	0	0	0	0	0	0	0	0	0	0	0	0	0	0
Thymidylate kinase	ATP[Cytoplasm] + dTMP[Cytoplasm] <=> ADP[Cytoplasm] + dTDP[Cytoplasm]	YJR057W		0	0	0	0	0	0	0	0	0	0	0	0	0	0	0	0	0	0	0	0	0	0	0	0	0	0	0	0	0	0	0	0	0	0	0	0	0
Cytidine deaminase	cytidine[Cytoplasm] => NH3[Cytoplasm] + uridine[Cytoplasm]	YLR245C		0.0617	0.0383	0.0486	0.0046	0.0461	0.0346	0.0164	0.0047	0.0293	0.0256	0.0372	0.0343	0.0322	0.0429	0.0336	0.0117	0.0008	0.0081	0.0246	0.0179	0.0103	0.0293	0.0407	0.0368	0.0226	0.0299	0.0214	0.0058	0.0364	0.015	0.0108	0.0304	0.0308	0.0208	0.0212	0.0197	0.0548
Cytidine deaminase	deoxycytidine[Cytoplasm] => NH3[Cytoplasm] + deoxyuridine[Cytoplasm]	YLR245C		0.0329	0.017	0.0216	0.002	0.0176	0.023	0.0069	0.0022	0.0138	0.0137	0.0199	0.0196	0.0198	0.0191	0.0128	0.0072	0.0004	0.0046	0.0197	0.0068	0.0069	0.0146	0.0204	0.0155	0.0129	0.0171	0.0143	0.0027	0.0172	0.01	0.0062	0.0174	0.0206	0.0119	0.017	0.0105	0.0209
3-oxoacyl-[acyl-carrier-protein] synthase homolog	acetyl-[acp][Mitochondrion] + malonyl-[acp][Mitochondrion] => CO2[Mitochondrion] + acetoacetyl-[acp][Mitochondrion] + acyl-carrier protein[Mitochondrion]	YER061C		0.001	0.005	0.0068	0.0021	0.0035	0.0007	0.0055	0.0032	0.0058	0.0049	0.0052	0.0012	0.006	0.0006	0.0009	0.0066	0.0065	0.0011	0.0016	0.0064	0.0062	0.0014	0.0046	0.0026	0.0059	0.0061	0.0021	0.0049	0.0052	0.0054	0.0059	0.0063	0.0057	0.0061	0.0049	0.0059	0.0024
3-oxoacyl-[acyl-carrier-protein] synthase homolog	butyryl-[acp][Mitochondrion] + malonyl-[acp][Mitochondrion] => 3-oxohexanoyl-[acp][Mitochondrion] + CO2[Mitochondrion] + acyl-carrier protein[Mitochondrion]	YER061C		0.0015	0.0053	0.0068	0.0021	0.0038	0.0012	0.0055	0.0032	0.0059	0.0049	0.0052	0.0012	0.006	0.0006	0.001	0.0066	0.0064	0.0015	0.0052	0.0064	0.0062	0.0016	0.0044	0.0026	0.0059	0.0063	0.0021	0.0049	0.0052	0.0054	0.0059	0.0064	0.0057	0.006	0.005	0.0059	0.0024
3-oxoacyl-[acyl-carrier-protein] synthase homolog	hexanoyl-[acp][Mitochondrion] + malonyl-[acp][Mitochondrion] => 3-oxooctanoyl-[acp][Mitochondrion] + CO2[Mitochondrion] + acyl-carrier protein[Mitochondrion]	YER061C		0.0015	0.005	0.0068	0.0021	0.0039	0.0008	0.0055	0.0032	0.0058	0.0049	0.0052	0.0013	0.006	0.0006	0.0009	0.0066	0.0064	0.0015	0.0017	0.0064	0.0062	0.0015	0.0045	0.0026	0.0059	0.0063	0.0021	0.0049	0.0052	0.0054	0.0059	0.0064	0.0057	0.0061	0.005	0.0059	0.0024
3-oxoacyl-[acyl-carrier-protein] synthase homolog	malonyl-[acp][Mitochondrion] + octanoyl-[acp][Mitochondrion] => 3-oxodecanoyl-[acp][Mitochondrion] + CO2[Mitochondrion] + acyl-carrier protein[Mitochondrion]	YER061C		0.0011	0.005	0.0068	0.0021	0.0038	0.0007	0.0055	0.0032	0.0059	0.0049	0.0052	0.0012	0.006	0.0006	0.001	0.0066	0.0065	0.0015	0.0017	0.0064	0.0062	0.0015	0.0046	0.0026	0.0059	0.0062	0.0021	0.0049	0.0052	0.0054	0.0059	0.0063	0.0057	0.0061	0.0054	0.0059	0.0024
3-oxoacyl-[acyl-carrier-protein] synthase homolog	decanoyl-[acp][Mitochondrion] + malonyl-[acp][Mitochondrion] => 3-oxododecanoyl-[acp][Mitochondrion] + CO2[Mitochondrion] + acyl-carrier protein[Mitochondrion]	YER061C		0.0014	0.005	0.0067	0.0021	0.0035	0.0012	0.0055	0.0032	0.0058	0.0049	0.0052	0.0012	0.006	0.0006	0.0009	0.0066	0.0065	0.0012	0.0018	0.0063	0.0062	0.0014	0.0043	0.0026	0.0058	0.0062	0.0021	0.0048	0.0052	0.0053	0.0058	0.0063	0.0056	0.006	0.0049	0.0059	0.0024
3-oxoacyl-[acyl-carrier-protein] synthase homolog	dodecanoyl-[acp][Mitochondrion] + malonyl-[acp][Mitochondrion] => 3-oxotetradecanoyl-[acp][Mitochondrion] + CO2[Mitochondrion] + acyl-carrier protein[Mitochondrion]	YER061C		0.0017	0.0054	0.0067	0.002	0.0034	0.0007	0.0054	0.0031	0.0057	0.0048	0.0051	0.0018	0.0059	0.0006	0.0009	0.0065	0.0063	0.0011	0.0012	0.0063	0.0061	0.0016	0.0045	0.0026	0.0058	0.006	0.0021	0.0048	0.0051	0.0053	0.0058	0.0062	0.0056	0.0059	0.0045	0.0058	0.0024
3-oxoacyl-[acyl-carrier-protein] synthase homolog	malonyl-[acp][Mitochondrion] + tetradecanoyl-[acp][Mitochondrion] => 3-oxohexadecanoyl-[acp][Mitochondrion] + CO2[Mitochondrion] + acyl-carrier protein[Mitochondrion]	YER061C		0.0014	0.0013	0.0066	0.002	0.0037	0.0008	0.0053	0.0031	0.0056	0.0047	0.005	0.0011	0.0058	0.0005	0.0009	0.0063	0.0062	0.0015	0.0017	0.0061	0.006	0.0041	0.004	0.0025	0.0056	0.006	0.002	0.0047	0.005	0.0052	0.0056	0.0061	0.0054	0.0058	0.0048	0.0056	0.0024
3-oxoacyl-[acyl-carrier-protein] synthase homolog	hexadecanoyl-[acp][Mitochondrion] + malonyl-[acp][Mitochondrion] => 3-oxostearoyl-[acp][Mitochondrion] + CO2[Mitochondrion] + acyl-carrier protein[Mitochondrion]	YER061C		0.0011	0.001	0.0015	0.0004	0.0003	0.0004	0.0002	0.0007	0.0008	0.0006	0.0007	0.0001	0.0005	0.0001	0.0001	0.0008	0.0003	0.0003	0.0004	0.0014	0.0009	0.0008	0.0002	0.0006	0.0013	0.0005	0.0004	0.001	0.001	0.0011	0.0012	0.0009	0.0012	0.0013	0.0011	0.0007	0.0005
L-threonine dehydratase	L-threonine[Cytoplasm] => 2-oxobutanoate[Cytoplasm] + NH3[Cytoplasm]	YCL064C		0	0	0	0	0	0	0	0	0	0	0	0	0	0	0	0	0	0	0	0	0	0	0	0	0	0	0	0	0	0	0	0	0	0	0	0	0
L-serine dehydratase	L-serine[Cytoplasm] => NH3[Cytoplasm] + pyruvate[Cytoplasm]	YCL064C;YKL085W;YKL104C		0.1856	0.1006	0.1177	0.0089	0.105	0.0768	0.0427	0.003	0.0746	0.0761	0.1102	0.1124	0.0959	0.1117	0.0689	0.0372	0.0017	0.0219	0.1277	0.0458	0.0319	0.0862	0.1079	0.0723	0.074	0.0951	0.0609	0.0009	0.0954	0.0544	0.0331	0.1005	0.1188	0.0637	0.0974	0.0546	0.0829
Chitin synthase 1	UDP-N-acetyl-D-galactosamine[Cytoplasm] => UDP[Cytoplasm] + chitin[Cytoplasm]	YNL192W;YBR084W;YBR036C		0	0	0	0	0	0	0	0	0	0	0	0	0	0	0	0	0	0	0	0	0	0	0	0	0	0	0	0	0	0	0	0	0	0	0	0	0
Citrate synthase, mitochondrial	acetyl-CoA[Mitochondrion] + oxaloacetate[Mitochondrion] => citrate[Mitochondrion] + coenzyme A[Mitochondrion]	YNR001C;YHR043C		4.8273	1.6369	2.3672	0.5749	1.5029	2.9548	0.964	0.5227	1.0441	1.1529	1.2485	3.4771	0.9562	2.599	2.884	0.8688	1.4291	0.9747	3.3648	1.4298	1.0509	0.9847	1.2729	1.0989	1.7584	3.7793	3.2916	0.7128	1.065	1.2366	0.8554	1.374	3.7939	1.2216	3.5701	1.0014	3.6756
Citrate synthase, peroxisomal	oxaloacetate[Peroxisome] + acetyl-CoA[Peroxisome] => coenzyme A[Peroxisome] + citrate[Peroxisome]	YCR005C		0	0	0	0	0	0	0	0	0	0	0	0	0	0	0	0	0	0	0	0	0	0	0	0	0	0	0	0	0	0	0	0	0	0	0	0	0
Choline kinase	ATP[Cytoplasm] + choline[Cytoplasm] => ADP[Cytoplasm] + choline phosphate[Cytoplasm]	YLR133W		0.0362	0.0187	0.0239	0.0021	0.0194	0.0254	0.0076	0.0024	0.0152	0.015	0.0218	0.0216	0.0218	0.021	0.0141	0.0079	0.0004	0.0051	0.0217	0.0075	0.0076	0.0161	0.0224	0.0171	0.0142	0.0188	0.0157	0.0031	0.0189	0.011	0.0068	0.0191	0.0227	0.0131	0.0187	0.0129	0.023
Hexaprenyl pyrophosphate synthetase, mitochondrial	4-hydroxybenzoate[Cytoplasm] + all-trans-nonaprenyl diphosphate[Cytoplasm] => 3-nonaprenyl-4-hydroxybenzoate[Cytoplasm] + diphosphate[Cytoplasm]	YBR003W;YPR020W;YOR067C;YOR108W		0	0	0	0	0	0	0	0	0	0	0	0	0	0	0	0	0	0	0	0	0	0	0	0	0	0	0	0	0	0	0	0	0	0	0	0	0
Hexaprenyldihydroxybenzoate methyltransferase, mitochondrial	3-demethylubiquinone-9[Mitochondrion] + S-adenosyl-L-methionine[Mitochondrion] => S-adenosyl-L-homocysteine[Mitochondrion] + ubiquinol[Mitochondrion]	YOL096C		0	0	0	0	0	0	0	0	0	0	0	0	0	0	0	0	0	0	0	0	0	0	0	0	0	0	0	0	0	0	0	0	0	0	0	0	0
Ubiquinone biosynthesis methyltransferase COQ5, mitochondrial	2-nonaprenyl-6-methoxy-1,4-benzoquinone[Mitochondrion] + S-adenosyl-L-methionine[Mitochondrion] => 2-nonaprenyl-3-methyl-6-methoxy-1,4-benzoquinone[Mitochondrion] + S-adenosyl-L-homocysteine[Mitochondrion]	YML110C		0	0	0	0	0	0	0	0	0	0	0	0	0	0	0	0	0	0	0	0	0	0	0	0	0	0	0	0	0	0	0	0	0	0	0	0	0
Ubiquinone biosynthesis monooxygenase COQ6	2-nonaprenyl-3-methyl-6-methoxy-1,4-benzoquinone[Mitochondrion] + oxygen[Mitochondrion] => 3-demethylubiquinone-9[Mitochondrion]	YGR255C		0	0	0	0	0	0	0	0	0	0	0	0	0	0	0	0	0	0	0	0	0	0	0	0	0	0	0	0	0	0	0	0	0	0	0	0	0
Cytochrome c oxidase subunit 1	6 H(+)[Mitochondrion] + 4 ferrocytochrome c[Mitochondrion] + oxygen[Mitochondrion] => 4 ferricytochrome c[Mitochondrion]	Q0045:Q0250:Q0275:YDL067C:YGL187C:YGL191W:YHR051W:YJR048W:YLR038C:YLR395C:YMR256C:YNL052W		5.84	4.6239	5.431	1.3349	2.3658	5.5828	2.173	1.2712	2.1541	2.3566	1.7522	2.6538	3.2794	4.9711	4.8098	1.5882	4.8533	3.2684	6.1692	3.7228	1.6126	3.3307	1.9431	2.0927	3.6946	5.8613	4.463	1.6366	1.9697	2.8586	2.6754	3.932	7.6965	2.3966	7.3011	1.8546	3.2527
Carbamoyl-phosphate synthase arginine-specific large chain	2 ATP[Cytoplasm] + CO2[Cytoplasm] + L-glutamine[Cytoplasm] => 2 ADP[Cytoplasm] + L-glutamate[Cytoplasm] + carbamoyl phosphate[Cytoplasm] + phosphate[Cytoplasm]	YJR109C:YOR303W		0.1161	0.0994	0.1155	0.0328	0.0709	0.1029	0.0886	0.0491	0.0977	0.0831	0.0916	0.0936	0.1035	0.1006	0.0933	0.1058	0.0993	0.0728	0.0985	0.1015	0.0985	0.0789	0.0822	0.0492	0.0968	0.1069	0.0398	0.0741	0.0898	0.0876	0.0932	0.1069	0.0968	0.099	0.0969	0.0958	0.0487
Mitochondrial carnitine carrier	O-acetylcarnitine[Cytoplasm] + carnitinium[Mitochondrion] => carnitinium[Cytoplasm] + O-acetylcarnitine[Mitochondrion]	YOR100C		3.4631	0.5845	0.6458	0.2104	0.8148	1.9026	0.1279	0.0149	0.2694	0.254	0.417	2.381	0.298	1.564	2.0135	0.1	0.0023	0.0909	1.8982	0.0942	0.0891	0.4023	0.4728	0.4966	0.2768	1.9308	1.8438	0	0.3742	0.1902	0.0618	0.3922	1.9638	0.2396	2.4848	0.2021	0.1508
Mannosyl phosphorylinositol ceramide synthase regulatory protein CSG2	GDP-mannose[Cytoplasm] + inositol-phosphoryl-D-ceramide[Cytoplasm] => mannose-inositol-P-D-ceramide[Cytoplasm]	YBR036C;YDR036C;YBR248C		0	0	0	0	0	0	0	0	0	0	0	0	0	0	0	0	0	0	0	0	0	0	0	0	0	0	0	0	0	0	0	0	0	0	0	0	0
Mannosyl phosphorylinositol ceramide synthase regulatory protein CSG2	GDP-mannose[Cytoplasm] + inositol-phosphoryl-P-ceramide[Cytoplasm] => mannose-inositol-P-P-ceramide[Cytoplasm]	YBR036C;YDR036C;YBR248C		0.0001	0.0001	0.0001	0	0.0001	0.0001	0.0001	0.0001	0.0001	0.0001	0.0001	0.0001	0.0001	0.0001	0.0001	0.0001	0.0001	0.0001	0.0001	0.0001	0.0001	0.0001	0.0001	0.0001	0.0001	0.0001	0	0.0001	0.0001	0.0001	0.0001	0.0001	0.0001	0.0001	0.0001	0.0001	0.0001
Peroxisomal catalase A	2 hydrogen peroxide[Peroxisome] => oxygen[Peroxisome]	YDR256C		0	0	0	0	0	0	0	0	0	0	0	0	0	0	0	0	0	0	0	0	0	0	0	0	0	0	0	0	0	0	0	0	0	0	0	0	0
Tricarboxylate transport protein	citrate[Cytoplasm] + malate[Mitochondrion] <=> malate[Cytoplasm] + citrate[Mitochondrion]	YBR291C		-0.7074	-0.9725	-1.46	-0.2863	-0.807	0	-0.5041	-0.2683	-0.4617	-0.6277	-0.6439	-0.6048	-0.1311	-1.6139	-0.896	-0.3642	-0.2139	-0.5716	-2.3761	-0.9056	-0.5815	-0.3269	-0.6655	-0.4777	-1.2161	-2.1707	-2.4177	-0.3459	-0.3991	-0.7112	-0.3896	-0.6359	-2.837	-0.6265	-0.624	-0.4925	-0.5621
Tricarboxylate transport protein	citrate[Cytoplasm] + phosphoenolpyruvate[Mitochondrion] <=> phosphoenolpyruvate[Cytoplasm] + citrate[Mitochondrion]	YBR291C		0	0	0	0	0	0	0	0	0	0	0	0	0	0	0	0	0	0	0	0	0	0	0	0	0	0	0	0	0	0	0	0	0	0	0	0	0
Tricarboxylate transport protein	citrate[Cytoplasm] + isocitrate[Mitochondrion] <=> isocitrate[Cytoplasm] + citrate[Mitochondrion]	YBR291C		0.7074	0.9725	1.46	0.2863	0.807	0	0.5041	0.2683	0.4617	0.6277	0.6439	0.6048	0.1311	1.6139	0.896	0.3642	0.2139	0.5716	2.3761	0.9056	0.5515	0.3269	0.6655	0.4777	1.2161	2.1707	2.4177	0.3459	0.3991	0.7112	0.3896	0.6359	2.837	0.6265	0.624	0.4925	0.4921
Catalase T	2 hydrogen peroxide[Cytoplasm] => oxygen[Cytoplasm]	YGR088W		1.9965	1.0929	2.0514	0.0072	1.1135	2.3383	0.2977	0.4402	0.4257	1.3614	2.5477	7.6616	0.481	2.9294	2.7103	0.5571	0.0003	0.0171	3.7434	0.1201	1.2836	0.1022	1.2101	0.2546	0.3675	1.6508	5.1907	0.0798	0.9327	0.196	0.5956	0.3979	3.29	1.0181	1.7528	0.6966	7.2188
Cytochrome b2, mitochondrial	(S)-lactate[Mitochondrion] + 2 ferricytochrome c[Mitochondrion] => 2 ferrocytochrome c[Mitochondrion] + pyruvate[Mitochondrion]	YML054C		0	0	0	0	0	0	0	0	0	0	0	0	0	0	0	0	0	0	0	0	0	0	0	0	0	0	0	0	0	0	0	0	0	0	0	0	0
Adenylate cyclase	ATP[Cytoplasm] => 3',5'-cyclic AMP[Cytoplasm] + diphosphate[Cytoplasm]	YJL005W		0.0165	0.0085	0.0108	0.001	0.0088	0.0115	0.0035	0.0011	0.0069	0.0068	0.0099	0.0098	0.0099	0.0095	0.0064	0.0036	0.0002	0.0023	0.0098	0.0034	0.0034	0.0073	0.0102	0.0078	0.0065	0.0085	0.0071	0.0014	0.0086	0.005	0.0031	0.0087	0.0103	0.006	0.0085	0.0052	0.0104
Cystathionine gamma-lyase	L-cystathionine[Cytoplasm] => 2-oxobutanoate[Cytoplasm] + L-cysteine[Cytoplasm] + NH3[Cytoplasm]	YAL012W		0	0	0	0	0	0	0	0	0	0	0	0	0	0	0	0	0	0	0	0	0	0	0	0	0	0	0	0	0	0	0	0	0	0	0	0	0
Cystathionine beta-synthase	L-serine[Cytoplasm] + homocysteine[Cytoplasm] => L-cystathionine[Cytoplasm]	YGR155W		0.0386	0.028	0.0322	0.0068	0.0229	0.0294	0.0198	0.0104	0.0247	0.0206	0.0257	0.0279	0.0322	0.0291	0.0231	0.0233	0.018	0.0156	0.029	0.0221	0.018	0.0229	0.0261	0.0174	0.0217	0.0245	0.0125	0.0146	0.0257	0.0211	0.0164	0.0252	0.0291	0.0271	0.0272	0.0229	0.0151
Dihydroxyacetone kinase 1	ATP[Cytoplasm] + glycerone[Cytoplasm] => ADP[Cytoplasm] + glycerone phosphate[Cytoplasm]	YML070W;YGR088W		0	0	0	0	0	0	0	0	0	0	0	0	0	0	0	0	0	0	0	0	0	0	0	0	0	0	0	0	0	0	0	0	0	0	0	0	0
Allantoinase	allantoin[Cytoplasm] <=> allantoate[Cytoplasm]	YIR027C		0	0	0	0	0	0	0	0	0	0	0	0	0	0	0	0	0	0	0	0	0	0	0	0	0	0	0	0	0	0	0	0	0	0	0	0	0
Allantoicase	allantoate[Cytoplasm] <=> (-)-ureidoglycolate[Cytoplasm] + urea[Cytoplasm]	YIR029W		0	0	0	0	0	0	0	0	0	0	0	0	0	0	0	0	0	0	0	0	0	0	0	0	0	0	0	0	0	0	0	0	0	0	0	0	0
Ureidoglycolate hydrolase	(-)-ureidoglycolate[Cytoplasm] <=> CO2[Cytoplasm] + 2 NH3[Cytoplasm] + glyoxylate[Cytoplasm]	YIR032C		0	0	0	0	0	0	0	0	0	0	0	0	0	0	0	0	0	0	0	0	0	0	0	0	0	0	0	0	0	0	0	0	0	0	0	0	0
Allantoin permease	allantoin[Extracellular] => allantoin[Cytoplasm]	YIR028W		0	0	0	0	0	0	0	0	0	0	0	0	0	0	0	0	0	0	0	0	0	0	0	0	0	0	0	0	0	0	0	0	0	0	0	0	0
Allantoate permease	allantoate[Extracellular] => allantoate[Cytoplasm]	YJR152W		0	0	0	0	0	0	0	0	0	0	0	0	0	0	0	0	0	0	0	0	0	0	0	0	0	0	0	0	0	0	0	0	0	0	0	0	0
Malate synthase 2, glyoxysomal	acetyl-CoA[Cytoplasm] + glyoxylate[Cytoplasm] => coenzyme A[Cytoplasm] + malate[Cytoplasm]	YIR031C;YPL087W		0.1842	0.6292	1.0466	0.0068	0.51	0.0265	0	0.0198	0.1412	0.4437	0.2917	0.2708	0.0126	1.2519	0.683	0.0194	0.0191	0.307	0.7997	0.1437	0.0164	0.0359	0.2999	0.1216	0.3357	1.3688	0.6833	0.0044	0.0277	0.0442	0.0966	0.2741	1.6249	0.0233	0.2282	0.0191	0.1563
Deoxycytidylate deaminase	dCMP[Cytoplasm] <=> NH3[Cytoplasm] + dUMP[Cytoplasm]	YHR144C		0.0352	0.0111	0.0145	0.0013	0.0055	0.0271	0.0027	0.001	0.0071	0.0139	0.0208	0.0229	0.0255	0.0126	0.0032	0.008	-0.0014	0.0044	0.0328	0.0007	0.0085	0.0133	0.0191	0.0051	0.0145	0.0195	0.0208	0.001	0.0135	0.0135	0.0061	0.0199	0.0292	0.0132	0.0281	0.0101	0.0072
Deoxycytidylate deaminase	dCTP[Cytoplasm] => NH3[Cytoplasm] + dUTP[Cytoplasm]	YHR144C		0	0	0	0	0	0	0	0	0	0	0	0	0	0	0	0	0	0	0	0	0	0	0	0	0	0	0	0	0	0	0	0	0	0	0	0	0
Delta(3,5)-Delta(2,4)-dienoyl-CoA isomerase	trans-3-C16-CoA[Peroxisome] => trans-2-C16-CoA[Peroxisome]	YOR180C;YNL241C		0	0	0	0	0	0	0	0	0	0	0	0	0	0	0	0	0	0	0	0	0	0	0	0	0	0	0	0	0	0	0	0	0	0	0	0	0
Delta(3,5)-Delta(2,4)-dienoyl-CoA isomerase	trans-3-C18-CoA[Peroxisome] => trans-2-C18-CoA[Peroxisome]	YOR180C;YNL241C		0	0	0	0	0	0	0	0	0	0	0	0	0	0	0	0	0	0	0	0	0	0	0	0	0	0	0	0	0	0	0	0	0	0	0	0	0
Delta(3,5)-Delta(2,4)-dienoyl-CoA isomerase	trans-3-C14-CoA[Peroxisome] => trans-2-C14-CoA[Peroxisome]	YOR180C;YNL241C		0	0	0	0	0	0	0	0	0	0	0	0	0	0	0	0	0	0	0	0	0	0	0	0	0	0	0	0	0	0	0	0	0	0	0	0	0
Delta(3,5)-Delta(2,4)-dienoyl-CoA isomerase	trans-3-5-diene-CoA[Peroxisome] => trans-2-4-diene-CoA[Peroxisome]	YOR180C		0	0	0	0	0	0	0	0	0	0	0	0	0	0	0	0	0	0	0	0	0	0	0	0	0	0	0	0	0	0	0	0	0	0	0	0	0
Asparaginyl-tRNA synthetase, cytoplasmic	ATP[Cytoplasm] + L-asparagine[Cytoplasm] + transfer RNA[Cytoplasm] => AMP[Cytoplasm] + L-asparaginyl-tRNA(Asn)[Cytoplasm] + diphosphate[Cytoplasm]	YHR019C		0	0	0	0	0	0	0	0	0	0	0	0	0	0	0	0	0	0	0	0	0	0	0	0	0	0	0	0	0	0	0	0	0	0	0	0	0
tRNA pseudouridine synthase 3	D-ribose 5-phosphate[Cytoplasm] + uracil[Cytoplasm] <=> pseudouridine 5'-phosphate[Cytoplasm]	YFL001W;YDR437W;YGR208W;YPL258C		0	0	0	0	0	0	0	0	0	0	0	0	0	0	0	0	0	0	0	0	0	0	0	0	0	0	0	0	0	0	0	0	0	0	0	0	0
Dihydrofolate reductase	NADPH[Mitochondrion] + dihydrofolate[Mitochondrion] => NADP(+)[Mitochondrion] + tetrahydrofolate[Mitochondrion]	YOR236W		0.0001	0.0011	0.0015	0.0005	0.0003	0.0001	0.0001	0	0.0002	0.0001	0.0001	0.0002	0.0003	0	0.0001	0.0001	0.0013	0.0001	0.0004	0.0013	0.0002	0.0002	0.0007	0.0001	0.0012	0.0013	0.0005	0	0.0001	0.0004	0.0004	0.0004	0.0013	0.0001	0.0011	0.0001	0.0005
Dihydrofolate reductase	NADPH[Cytoplasm] + dihydrofolate[Cytoplasm] => NADP(+)[Cytoplasm] + tetrahydrofolate[Cytoplasm]	YOR236W		0.0013	0.0003	0	0	0.0006	0.0012	0.0012	0.0007	0.0011	0.001	0.001	0.001	0.001	0.0013	0.0011	0.0014	0.0002	0.001	0.0009	0.0002	0.0013	0.0008	0.0003	0.0005	0.0001	0.0001	0	0.001	0.0011	0.0009	0.0009	0.001	0	0.0012	0.0002	0.0012	0
Mitochondrial dicarboxylate transporter	malate[Cytoplasm] + succinate[Mitochondrion] <=> succinate[Cytoplasm] + malate[Mitochondrion]	YLR348C		-3.3453	-0.6443	-1.1447	-0.2877	-0.6153	0.186	-0.2186	0.0207	-0.4466	-0.2803	-0.3726	-0.1905	-0.1147	-1.2171	-0.8509	-0.0526	0.1693	-0.198	-0.4364	-0.3895	-0.1608	-0.1565	-0.2656	0.6487	-0.7408	-2.8521	-2.4727	0.0211	-0.2146	-0.305	-0.1753	-0.3567	-2.8239	-0.3201	-2.0153	-0.2128	-3.1141
Mitochondrial dicarboxylate transporter	malate[Cytoplasm] + phosphate[Mitochondrion] <=> phosphate[Cytoplasm] + malate[Mitochondrion]	YLR348C		-1.0254	-1.2093	-0.9684	-0.314	-0.5258	-1.0317	-0.6969	-0.6937	-0.4979	-0.006	-0.6352	-0.9794	-0.5403	-0.8286	-0.523	-0.7424	-1.3628	-0.7172	-0.9596	-1.006	-0.688	-0.0671	-0.8395	-1.5665	-1.353	-2.4998	-0.7474	-0.7815	-0.9804	-0.9825	-0.0221	-0.6055	-1.1246	-0.7074	-0.6652	-0.5525	-1.5203
Mitochondrial dicarboxylate transporter	succinate[Cytoplasm] + phosphate[Mitochondrion] => phosphate[Cytoplasm] + succinate[Mitochondrion]	YLR348C		0	0	0	0	0	0	0	0	0	0	0	0	0	0	0	0	0	0	0	0	0	0	0	0	0	0	0	0	0	0	0	0	0	0	0	0	0
Dicarboxylic amino acid permease	H(+)[Extracellular] + glycine[Extracellular] <=> glycine[Cytoplasm]	YPL265W;YML123C;YJR073;YPR074C		0	0	0	0	0	0	0	0	0	0	0	0	0	0	0	0	0	0	0	0	0	0	0	0	0	0	0	0	0	0	0	0	0	0	0	0	0
D-lactate dehydrogenase [cytochrome] 1, mitochondrial	(R)-lactate[Mitochondrion] + 2 ferricytochrome c[Mitochondrion] => 2 ferrocytochrome c[Mitochondrion] + pyruvate[Mitochondrion]	YDL174C		0	0	0	0	0	0	0	0	0	0	0	0	0	0	0	0	0	0	0	0	0	0	0	0	0	0	0	0	0	0	0	0	0	0	0	0	0
Diphthine synthase	2-(3-amino-3-carboxypropyl)-L-histidine[Cytoplasm] + S-adenosyl-L-methionine[Cytoplasm] => 2-[3-carboxy-3-(methylammonio)propyl]-L-histidine[Cytoplasm] + S-adenosyl-L-homocysteine[Cytoplasm]	YLR172C		0	0	0	0	0	0	0	0	0	0	0	0	0	0	0	0	0	0	0	0	0	0	0	0	0	0	0	0	0	0	0	0	0	0	0	0	0
Sphingosine-1-phosphate lyase	sphinganine 1-phosphate[Cytoplasm] => C16 aldehydes[Cytoplasm] + ethanolamine phosphate[Cytoplasm]	YDR294C		0	0	0	0	0	0	0	0	0	0	0	0	0	0	0	0	0	0	0	0	0	0	0	0	0	0	0	0	0	0	0	0	0	0	0	0	0
Sphingosine-1-phosphate lyase	phytosphingosine 1-phosphate[Cytoplasm] => C16 aldehydes[Cytoplasm] + ethanolamine phosphate[Cytoplasm]	YDR294C		0	0	0	0	0	0	0	0	0	0	0	0	0	0	0	0	0	0	0	0	0	0	0	0	0	0	0	0	0	0	0	0	0	0	0	0	0
Dolichol-phosphate mannosyltransferase	GDP-mannose[Cytoplasm] + dolichyl phosphate[Cytoplasm] => GDP[Cytoplasm] + dolichyl phosphate D-mannose[Cytoplasm]	YPR183W		0.3293	0.3039	0.3496	0.1076	0.2061	0.3039	0.2874	0.1651	0.3046	0.2553	0.2718	0.2792	0.3125	0.3039	0.2915	0.3451	0.3367	0.2382	0.2956	0.3312	0.321	0.2389	0.2389	0.1363	0.3031	0.3293	0.1069	0.2462	0.271	0.2777	0.3042	0.3288	0.2882	0.3128	0.2956	0.3046	0.1249
Aspartyl-tRNA synthetase, cytoplasmic	ATP[Cytoplasm] + L-aspartate[Cytoplasm] + tRNA(Asp)[Cytoplasm] => AMP[Cytoplasm] + L-aspartyl-tRNA(Asp)[Cytoplasm] + diphosphate[Cytoplasm]	YLL018C		0	0	0	0	0	0	0	0	0	0	0	0	0	0	0	0	0	0	0	0	0	0	0	0	0	0	0	0	0	0	0	0	0	0	0	0	0
Urea carboxylase	ATP[Cytoplasm] + CO2[Cytoplasm] + urea[Cytoplasm] <=> ADP[Cytoplasm] + phosphate[Cytoplasm] + urea-1-carboxylate[Cytoplasm]	YBR208C		0.0219	0.0114	0.0144	0.0013	0.0117	0.0154	0.0046	0.0006	0.0092	0.0091	0.0132	0.0131	0.0132	0.0127	0.0085	0.0048	0.0003	0.0031	0.0131	0.0046	0.0046	0.0098	0.0136	0.0103	0.0086	0.0114	0.0095	0.0018	0.0114	0.0067	0.0041	0.0116	0.0137	0.0079	0.0113	0.007	0.0137
Allophanate hydrolase	urea-1-carboxylate[Cytoplasm] => 2 CO2[Cytoplasm] + 2 NH3[Cytoplasm]	YBR208C		0.0219	0.0114	0.0144	0.0013	0.0117	0.0154	0.0046	0.0006	0.0092	0.0091	0.0132	0.0131	0.0132	0.0127	0.0085	0.0048	0.0003	0.0031	0.0131	0.0046	0.0046	0.0098	0.0136	0.0103	0.0086	0.0114	0.0095	0.0018	0.0114	0.0067	0.0041	0.0116	0.0137	0.0079	0.0113	0.007	0.0137
Urea active transporter	2 H(+)[Extracellular] + urea[Extracellular] <=> urea[Cytoplasm]	YHL016C		0	0	0	0	0	0	0	0	0	0	0	0	0	0	0	0	0	0	0	0	0	0	0	0	0	0	0	0	0	0	0	0	0	0	0	0	0
Deoxyuridine 5'-triphosphate nucleotidohydrolase	dUTP[Cytoplasm] => dUMP[Cytoplasm] + diphosphate[Cytoplasm]	YBR252W		0.0082	0.0043	0.0054	0.0005	0.0044	0.0058	0.0017	0.0006	0.0035	0.0034	0.005	0.0049	0.005	0.0048	0.0032	0.0018	0.0001	0.0012	0.0049	0.0017	0.0017	0.0037	0.0051	0.0039	0.0032	0.0043	0.0036	0.0007	0.0043	0.0025	0.0016	0.0043	0.0051	0.003	0.0042	0.0026	0.0052
Deoxyhypusine synthase	spermidine[Cytoplasm] + ubiquinone-9[Mitochondrion] => trimethylenediamine[Cytoplasm] + ubiquinol[Mitochondrion]	YHR068W		0	0	0	0	0	0	0	0	0	0	0	0	0	0	0	0	0	0	0	0	0	0	0	0	0	0	0	0	0	0	0	0	0	0	0	0	0
Sulfite reductase [NADPH] subunit beta	3 NADPH[Cytoplasm] + sulfite[Cytoplasm] <=> H2S[Cytoplasm] + 3 NADP(+)[Cytoplasm]	YJR137C;YGR125W		0.0373	0.0344	0.0396	0.0122	0.0233	0.0344	0.0325	0.0187	0.0345	0.0289	0.0308	0.0316	0.0354	0.0344	0.033	0.039	0.0381	0.027	0.0335	0.0375	0.0363	0.027	0.027	0.0154	0.0343	0.0373	0.0121	0.0279	0.0307	0.0314	0.0344	0.0372	0.0326	0.0386	0.0335	0.0345	0.0141
3-methyl-2-oxobutanoate hydroxymethyltransferase	(R)-3-methyl-2-oxobutanoate[Cytoplasm] + 5,10-methylenetetrahydrofolate[Cytoplasm] => 2-dehydropantoate[Cytoplasm] + tetrahydrofolate[Cytoplasm]	YBR176W		0	0	0	0	0	0	0	0	0	0	0	0	0	0	0	0	0	0	0	0	0	0	0	0	0	0	0	0	0	0	0	0	0	0	0	0	0
Gamma-glutamyltransferase	L-alanine[Cytoplasm] + glutathione[Cytoplasm] => L-cysteinylglycine[Cytoplasm] + R-S-alanylglycine[Cytoplasm]	YLR299W		0	0	0	0	0	0	0	0	0	0	0	0	0	0	0	0	0	0	0	0	0	0	0	0	0	0	0	0	0	0	0	0	0	0	0	0	0
Amino-acid acetyltransferase	acetyl-CoA[Mitochondrion] + glutamate[Mitochondrion] => N-acetyl-L-glutamate[Mitochondrion] + coenzyme A[Mitochondrion]	YMR062C		0	0	0	0	0	0	0	0	0	0	0	0	0	0	0	0	0	0	0	0	0	0	0	0	0	0	0	0	0	0	0	0	0	0	0	0	0
Glutamate N-acetyltransferase	N2-acetyl-L-ornithine[Mitochondrion] + glutamate[Mitochondrion] => L-ornithine[Mitochondrion] + N-acetyl-L-glutamate[Mitochondrion]	YMR062C		0.1694	0.1195	0.2539	0.0246	0.1052	0.1183	0.0793	0.041	0.1062	0.0957	0.1102	0.1212	0.1517	0.1163	0.0864	0.0917	0.0593	0.0765	0.0755	0.0887	0.0794	0.1347	0.1068	0.0921	0.1034	0.1186	0.1769	0.0523	0.106	0.0873	0.0879	0.1231	0.2552	0.0961	0.1191	0.0897	0.893
Ethanolamine kinase	ATP[Cytoplasm] + ethanolamine[Cytoplasm] => ADP[Cytoplasm] + ethanolamine phosphate[Cytoplasm]	YDR147W		0	0	0	0	0	0	0	0	0	0	0	0	0	0	0	0	0	0	0	0	0	0	0	0	0	0	0	0	0	0	0	0	0	0	0	0	0
Elongation of fatty acids protein 1	lauroyl-CoA[Cytoplasm] + malonyl-CoA[Cytoplasm] => 3-keto-C14-CoA[Cytoplasm] + CO2[Cytoplasm] + coenzyme A[Cytoplasm]	YJL196C		0.0046	0.0004	0.0001	0	0.0006	0.0051	0.0001	0	0.0001	0.0001	0.0001	0.0036	0.0001	0.0053	0.0047	0.0001	0.0002	0.0035	0.0044	0.0001	0.0001	0.0029	0.0001	0	0.0001	0.0004	0	0	0	0.0001	0.0001	0.0001	0	0	0.0012	0	0
Elongation of fatty acids protein 1	malonyl-CoA[Cytoplasm] + myristoyl-CoA[Cytoplasm] => 3-keto-C16-CoA[Cytoplasm] + CO2[Cytoplasm] + coenzyme A[Cytoplasm]	YJL196C		0.0047	0.0044	0	0	0.0002	0.0049	0.0001	0	0.0001	0.0001	0.0001	0.0041	0.0001	0.0051	0.0045	0.0001	0.0001	0.003	0.0039	0.0001	0.0001	0.0004	0.0005	0	0	0.0002	0	0	0.0001	0	0.0001	0.0001	0	0.0001	0.0007	0.0001	0
Elongation of fatty acids protein 2	malonyl-CoA[Cytoplasm] + palmitoyl-CoA[Cytoplasm] => 3-keto-C18-CoA[Cytoplasm] + CO2[Cytoplasm] + coenzyme A[Cytoplasm]	YCR034W;YNR034W		0.0002	0.0003	0	0	0.0006	0.0008	0.001	0	0.0005	0.0004	0.0004	0.001	0.0008	0.0011	0.0011	0.0007	0.0011	0.0007	0.0008	0	0.0005	0.0002	0.0008	0	0	0.0009	0	0	0.0001	0	0	0.0005	0	0	0.0001	0.0006	0
Elongation of fatty acids protein 2	malonyl-CoA[Cytoplasm] + octadecanoyl-CoA[Cytoplasm] => 3-keto-C20-CoA[Cytoplasm] + CO2[Cytoplasm] + coenzyme A[Cytoplasm]	YCR034W;YNR034W		0.0002	0.0002	0.0002	0.0001	0.0001	0.0002	0.0001	0.0001	0.0002	0.0001	0.0001	0.0001	0.0002	0.0002	0.0001	0.0002	0.0002	0.0001	0.0002	0.0002	0.0002	0.0001	0.0001	0.0001	0.0002	0.0002	0.0001	0.0001	0.0001	0.0001	0.0002	0.0002	0.0001	0.0002	0.0002	0.0002	0.0001
Elongation of fatty acids protein 2	C20-CoA[Cytoplasm] + malonyl-CoA[Cytoplasm] => 3-keto-C22-CoA[Cytoplasm] + CO2[Cytoplasm] + coenzyme A[Cytoplasm]	YCR034W;YNR034W		0.0002	0.0002	0.0002	0.0001	0.0001	0.0002	0.0001	0.0001	0.0002	0.0001	0.0001	0.0001	0.0002	0.0002	0.0001	0.0002	0.0002	0.0001	0.0002	0.0002	0.0002	0.0001	0.0001	0.0001	0.0002	0.0002	0.0001	0.0001	0.0001	0.0001	0.0002	0.0002	0.0001	0.0002	0.0002	0.0002	0.0001
Elongation of fatty acids protein 2	C22-CoA[Cytoplasm] + malonyl-CoA[Cytoplasm] => 3-keto-C24-CoA[Cytoplasm] + CO2[Cytoplasm] + coenzyme A[Cytoplasm]	YCR034W;YNR034W		0.0002	0.0002	0.0002	0.0001	0.0001	0.0002	0.0001	0.0001	0.0002	0.0001	0.0001	0.0001	0.0002	0.0002	0.0001	0.0002	0.0002	0.0001	0.0002	0.0002	0.0002	0.0001	0.0001	0.0001	0.0002	0.0002	0.0001	0.0001	0.0001	0.0001	0.0002	0.0002	0.0001	0.0002	0.0002	0.0002	0.0001
Elongation of fatty acids protein 2	C24-CoA[Cytoplasm] + malonyl-CoA[Cytoplasm] => 3-keto-C26-CoA[Cytoplasm] + CO2[Cytoplasm] + coenzyme A[Cytoplasm]	YCR034W;YNR034W		0.0002	0.0002	0.0002	0.0001	0.0001	0.0002	0.0001	0.0001	0.0002	0.0001	0.0001	0.0001	0.0002	0.0002	0.0001	0.0002	0.0002	0.0001	0.0002	0.0002	0.0002	0.0001	0.0001	0.0001	0.0002	0.0002	0.0001	0.0001	0.0001	0.0001	0.0002	0.0002	0.0001	0.0002	0.0002	0.0002	0.0001
Enolase 1	2-phospho-D-glycerate[Cytoplasm] <=> phosphoenolpyruvate[Cytoplasm]	YGR254W;YJR051W;YGR036C;YHR215W		29.5195	23.5283	26.7789	7.9445	20.7306	22.629	23.9066	14.3688	26.6058	22.2161	26.092	27.4729	25.7696	24.6693	22.2726	31.841	20.8818	16.4232	21.5123	24.547	30.9031	18.5198	22.4467	13.4839	24.2267	27.0753	7.2565	20.6804	25.49	21.7389	24.4225	25.8797	20.3359	26.6592	19.7184	26.7849	10.7871
Squalene monooxygenase	NADP(+)[Cytoplasm] + oxygen[Cytoplasm] + squalene[Cytoplasm] => (S)-2,3-epoxysqualene[Cytoplasm] + NADPH[Cytoplasm]	YGR175C		0.0027	0.0025	0.0029	0.0009	0.0017	0.0025	0.0024	0.0014	0.0025	0.0021	0.0023	0.0023	0.0026	0.0025	0.0024	0.0029	0.0028	0.002	0.0025	0.0028	0.0027	0.002	0.002	0.0011	0.0025	0.0027	0.0009	0.0021	0.0023	0.0023	0.0025	0.0027	0.0024	0.0026	0.0025	0.0025	0.001
Acetyl-CoA acetyltransferase	2 acetyl-CoA[Cytoplasm] <=> acetoacetyl-CoA[Cytoplasm] + coenzyme A[Cytoplasm]	YPL028W		0.0165	0.0152	0.0175	0.0054	0.0103	0.0152	0.0144	0.0083	0.0153	0.0128	0.0136	0.014	0.0157	0.0152	0.0146	0.0173	0.0169	0.0119	0.0148	0.0166	0.0161	0.012	0.012	0.0068	0.0152	0.0165	0.0054	0.0123	0.0136	0.0139	0.0152	0.0165	0.0144	0.0157	0.0148	0.0153	0.0063
Cytochrome P450 51	3 NADPH[Cytoplasm] + lanosterol[Cytoplasm] + 3 oxygen[Cytoplasm] => 4,4-dimethylcholesta-8,14,24-trienol[Cytoplasm] + 3 NADP(+)[Cytoplasm] + formate[Cytoplasm]	YHR007C		0.0027	0.0025	0.0029	0.0009	0.0017	0.0025	0.0024	0.0014	0.0025	0.0021	0.0023	0.0023	0.0026	0.0025	0.0024	0.0029	0.0028	0.002	0.0025	0.0028	0.0027	0.002	0.002	0.0011	0.0025	0.0027	0.0009	0.002	0.0023	0.0023	0.0025	0.0027	0.0024	0.0026	0.0025	0.0025	0.001
Mevalonate kinase	(R)-mevalonate[Cytoplasm] + ATP[Cytoplasm] => (R)-5-phosphomevalonate[Cytoplasm] + ADP[Cytoplasm]	YMR208W		0.0165	0.0152	0.0175	0.0054	0.0103	0.0152	0.0144	0.0083	0.0152	0.0128	0.0136	0.014	0.0156	0.0152	0.0146	0.0172	0.0168	0.0119	0.0148	0.0166	0.016	0.0119	0.0119	0.0068	0.0152	0.0165	0.0053	0.0123	0.0135	0.0139	0.0152	0.0164	0.0144	0.0156	0.0148	0.0152	0.0062
Mevalonate kinase	(R)-mevalonate[Cytoplasm] + CTP[Cytoplasm] => (R)-5-phosphomevalonate[Cytoplasm] + CDP[Cytoplasm]	YMR208W		0	0	0	0	0	0	0	0	0	0	0	0	0	0	0	0	0	0	0	0	0	0	0	0	0	0	0	0	0	0	0	0	0	0	0	0	0
Mevalonate kinase	(R)-mevalonate[Cytoplasm] + GTP[Cytoplasm] => (R)-5-phosphomevalonate[Cytoplasm] + GDP[Cytoplasm]	YMR208W		0	0	0	0	0	0	0	0	0	0	0	0	0	0	0	0	0	0	0	0	0	0	0	0	0	0	0	0	0	0	0	0	0	0	0	0	0
Mevalonate kinase	(R)-mevalonate[Cytoplasm] + UTP[Cytoplasm] => (R)-5-phosphomevalonate[Cytoplasm] + UDP[Cytoplasm]	YMR208W		0	0	0	0	0	0	0	0	0	0	0	0	0	0	0	0	0	0	0	0	0	0	0	0	0	0	0	0	0	0	0	0	0	0	0	0	0
C-8 sterol isomerase	fecosterol[Cytoplasm] => episterol[Cytoplasm]	YMR202W		0.0027	0.0025	0.0028	0.0009	0.0017	0.0025	0.0023	0.0013	0.0025	0.0021	0.0022	0.0023	0.0025	0.0025	0.0024	0.0028	0.0027	0.0019	0.0024	0.0027	0.0026	0.0019	0.0019	0.0011	0.0025	0.0027	0.0009	0.002	0.0022	0.0022	0.0025	0.0027	0.0023	0.0025	0.0024	0.0025	0.001
Dimethylallyltranstransferase	dimethylallyl diphosphate[Cytoplasm] + isopentenyl diphosphate[Cytoplasm] => diphosphate[Cytoplasm] + geranyl diphosphate[Cytoplasm]	YJL167W		0.0055	0.0051	0.0058	0.0018	0.0034	0.0051	0.0048	0.0028	0.0051	0.0043	0.0045	0.0047	0.0052	0.0051	0.0049	0.0058	0.0056	0.004	0.0049	0.0055	0.0054	0.004	0.004	0.0023	0.0051	0.0055	0.0018	0.0041	0.0045	0.0046	0.0051	0.0055	0.0048	0.0052	0.0049	0.0051	0.0021
Geranyltranstransferase	geranyl diphosphate[Cytoplasm] + isopentenyl diphosphate[Cytoplasm] => 2-trans,6-trans-farnesyl diphosphate[Cytoplasm] + diphosphate[Cytoplasm]	YJL167W		0.0055	0.0051	0.0058	0.0018	0.0034	0.0051	0.0048	0.0028	0.0051	0.0043	0.0045	0.0047	0.0052	0.0051	0.0049	0.0058	0.0056	0.004	0.0049	0.0055	0.0054	0.004	0.004	0.0023	0.0051	0.0055	0.0018	0.0041	0.0045	0.0046	0.0051	0.0055	0.0048	0.0052	0.0049	0.0051	0.0021
C-14 sterol reductase	4,4-dimethylcholesta-8,14,24-trienol[Cytoplasm] + NADPH[Cytoplasm] => 4,4-dimethylzymosterol[Cytoplasm] + NADP(+)[Cytoplasm]	YNL280C		0.0027	0.0025	0.0029	0.0009	0.0017	0.0025	0.0024	0.0014	0.0025	0.0021	0.0023	0.0023	0.0026	0.0025	0.0024	0.0029	0.0028	0.002	0.0025	0.0028	0.0027	0.002	0.002	0.0011	0.0025	0.0027	0.0009	0.002	0.0023	0.0023	0.0025	0.0027	0.0024	0.0026	0.0025	0.0025	0.001
C-4 methylsterol oxidase	4,4-dimethylzymosterol[Cytoplasm] + 3 oxygen[Cytoplasm] => intermediate methylzymosterol I[Cytoplasm]	YGR060W		0.0027	0.0025	0.0029	0.0009	0.0017	0.0025	0.0024	0.0014	0.0025	0.0021	0.0022	0.0023	0.0026	0.0025	0.0024	0.0028	0.0028	0.002	0.0024	0.0027	0.0026	0.002	0.002	0.0011	0.0025	0.0027	0.0009	0.002	0.0022	0.0023	0.0025	0.0027	0.0024	0.0026	0.0024	0.0025	0.001
C-4 methylsterol oxidase	4alpha-methylzymosterol[Cytoplasm] + 3 oxygen[Cytoplasm] => intermediate zymosterol I[Cytoplasm]	YGR060W		0.0027	0.0025	0.0029	0.0009	0.0017	0.0025	0.0024	0.0014	0.0025	0.0021	0.0022	0.0023	0.0026	0.0025	0.0024	0.0028	0.0028	0.002	0.0024	0.0027	0.0026	0.002	0.002	0.0011	0.0025	0.0027	0.0009	0.002	0.0022	0.0023	0.0025	0.0027	0.0024	0.0026	0.0024	0.0025	0.001
Sterol-4-alpha-carboxylate 3-dehydrogenase, decarboxylating	intermediate methylzymosterol I[Cytoplasm] => CO2[Cytoplasm] + intermediate methylzymosterol II[Cytoplasm]	YGL001C		0.0027	0.0025	0.0029	0.0009	0.0017	0.0025	0.0024	0.0014	0.0025	0.0021	0.0022	0.0023	0.0026	0.0025	0.0024	0.0028	0.0028	0.002	0.0024	0.0027	0.0026	0.002	0.002	0.0011	0.0025	0.0027	0.0009	0.002	0.0022	0.0023	0.0025	0.0027	0.0024	0.0026	0.0024	0.0025	0.001
Sterol-4-alpha-carboxylate 3-dehydrogenase, decarboxylating	intermediate zymosterol I[Cytoplasm] => CO2[Cytoplasm] + intermediate zymosterol II[Cytoplasm]	YGL001C		0.0027	0.0025	0.0029	0.0009	0.0017	0.0025	0.0024	0.0014	0.0025	0.0021	0.0022	0.0023	0.0026	0.0025	0.0024	0.0028	0.0028	0.002	0.0024	0.0027	0.0026	0.002	0.002	0.0011	0.0025	0.0027	0.0009	0.002	0.0022	0.0023	0.0025	0.0027	0.0024	0.0026	0.0024	0.0025	0.001
3-keto-steroid reductase	NADPH[Cytoplasm] + intermediate methylzymosterol II[Cytoplasm] => 4alpha-methylzymosterol[Cytoplasm] + NADP(+)[Cytoplasm]	YLR100W		0.0027	0.0025	0.0029	0.0009	0.0017	0.0025	0.0024	0.0014	0.0025	0.0021	0.0022	0.0023	0.0026	0.0025	0.0024	0.0028	0.0028	0.002	0.0024	0.0027	0.0026	0.002	0.002	0.0011	0.0025	0.0027	0.0009	0.002	0.0022	0.0023	0.0025	0.0027	0.0024	0.0026	0.0024	0.0025	0.001
3-keto-steroid reductase	NADPH[Cytoplasm] + intermediate zymosterol II[Cytoplasm] => NADP(+)[Cytoplasm] + zymosterol[Cytoplasm]	YLR100W		0.0027	0.0025	0.0029	0.0009	0.0017	0.0025	0.0024	0.0014	0.0025	0.0021	0.0022	0.0023	0.0026	0.0025	0.0024	0.0028	0.0028	0.002	0.0024	0.0027	0.0026	0.002	0.002	0.0011	0.0025	0.0027	0.0009	0.002	0.0022	0.0023	0.0025	0.0027	0.0024	0.0026	0.0024	0.0025	0.001
C-5 sterol desaturase	NADPH[Cytoplasm] + episterol[Cytoplasm] + oxygen[Cytoplasm] => 5,7,24(28)-ergostatrienol[Cytoplasm] + NADP(+)[Cytoplasm]	YLR056W		0.0026	0.0024	0.0028	0.0009	0.0016	0.0024	0.0023	0.0013	0.0024	0.002	0.0022	0.0022	0.0025	0.0024	0.0023	0.0027	0.0027	0.0019	0.0024	0.0026	0.0026	0.0019	0.0019	0.0011	0.0024	0.0026	0.0009	0.002	0.0022	0.0022	0.0024	0.0026	0.0023	0.0025	0.0024	0.0024	0.001
Delta(24(24(1)))-sterol reductase	NADPH[Cytoplasm] + ergosta-5,7,22,24(28)-tetraen-3beta-ol[Cytoplasm] => NADP(+)[Cytoplasm] + ergosterol[Cytoplasm]	YGL012W		0.0026	0.0024	0.0027	0.0008	0.0016	0.0024	0.0022	0.0013	0.0024	0.002	0.0021	0.0022	0.0024	0.0024	0.0023	0.0027	0.0026	0.0019	0.0023	0.0026	0.0025	0.0019	0.0019	0.0011	0.0024	0.0026	0.0008	0.0019	0.0021	0.0022	0.0024	0.0026	0.0023	0.0024	0.0023	0.0024	0.001
Cytochrome P450 61	5,7,24(28)-ergostatrienol[Cytoplasm] + NADPH[Cytoplasm] + oxygen[Cytoplasm] => NADP(+)[Cytoplasm] + ergosta-5,7,22,24(28)-tetraen-3beta-ol[Cytoplasm]	YMR015C		0.0026	0.0024	0.0028	0.0009	0.0016	0.0024	0.0023	0.0013	0.0024	0.002	0.0022	0.0022	0.0025	0.0024	0.0023	0.0027	0.0027	0.0019	0.0024	0.0026	0.0026	0.0019	0.0019	0.0011	0.0024	0.0026	0.0009	0.002	0.0022	0.0022	0.0024	0.0026	0.0023	0.0025	0.0024	0.0024	0.001
Sterol 24-C-methyltransferase	S-adenosyl-L-methionine[Cytoplasm] + zymosterol[Cytoplasm] => S-adenosyl-L-homocysteine[Cytoplasm] + fecosterol[Cytoplasm]	YML008C		0.0027	0.0025	0.0029	0.0009	0.0017	0.0025	0.0024	0.0014	0.0025	0.0021	0.0022	0.0023	0.0026	0.0025	0.0024	0.0028	0.0028	0.002	0.0024	0.0027	0.0026	0.002	0.002	0.0011	0.0025	0.0027	0.0009	0.002	0.0022	0.0023	0.0025	0.0027	0.0024	0.0026	0.0024	0.0025	0.001
Lanosterol synthase	(S)-2,3-epoxysqualene[Cytoplasm] => lanosterol[Cytoplasm]	YHR072W		0.0027	0.0025	0.0029	0.0009	0.0017	0.0025	0.0024	0.0014	0.0025	0.0021	0.0023	0.0023	0.0026	0.0025	0.0024	0.0029	0.0028	0.002	0.0025	0.0028	0.0027	0.002	0.002	0.0011	0.0025	0.0027	0.0009	0.0021	0.0023	0.0023	0.0025	0.0027	0.0024	0.0026	0.0025	0.0025	0.001
Phosphomevalonate kinase	(R)-5-phosphomevalonate[Cytoplasm] + ATP[Cytoplasm] => (R)-5-diphosphomevalonate[Cytoplasm] + ADP[Cytoplasm]	YMR220W		0.0165	0.0152	0.0175	0.0054	0.0103	0.0152	0.0144	0.0083	0.0153	0.0128	0.0136	0.014	0.0157	0.0152	0.0146	0.0173	0.0169	0.0119	0.0148	0.0166	0.0161	0.012	0.012	0.0068	0.0152	0.0165	0.0054	0.0123	0.0136	0.0139	0.0152	0.0165	0.0144	0.0157	0.0148	0.0153	0.0063
Squalene synthetase	2 2-trans,6-trans-farnesyl diphosphate[Cytoplasm] => diphosphate[Cytoplasm] + presqualene diphosphate[Cytoplasm]	YHR190W		0.0027	0.0025	0.0029	0.0009	0.0017	0.0025	0.0024	0.0014	0.0025	0.0021	0.0023	0.0023	0.0026	0.0025	0.0024	0.0029	0.0028	0.002	0.0025	0.0028	0.0027	0.002	0.002	0.0011	0.0025	0.0027	0.0009	0.0021	0.0023	0.0023	0.0025	0.0027	0.0024	0.0026	0.0025	0.0025	0.001
Squalene synthetase	NADPH[Cytoplasm] + presqualene diphosphate[Cytoplasm] => NADP(+)[Cytoplasm] + diphosphate[Cytoplasm] + squalene[Cytoplasm]	YHR190W		0.0027	0.0025	0.0029	0.0009	0.0017	0.0025	0.0024	0.0014	0.0025	0.0021	0.0023	0.0023	0.0026	0.0025	0.0024	0.0029	0.0028	0.002	0.0025	0.0028	0.0027	0.002	0.002	0.0011	0.0025	0.0027	0.0009	0.0021	0.0023	0.0023	0.0025	0.0027	0.0024	0.0026	0.0025	0.0025	0.001
Enoyl-[acyl-carrier protein] reductase [NADPH, B-specific], mitochondrial	NADPH[Mitochondrion] + trans-but-2-enoyl-[acp][Mitochondrion] <=> butyryl-[acp][Cytoplasm] + NADP(+)[Mitochondrion]	YBR026C		0.001	0.005	0.0068	0.0021	0.0035	0.0007	0.0055	0.0032	0.0058	0.0049	0.0052	0.0012	0.006	0.0006	0.0009	0.0066	0.0065	0.0011	0.0016	0.0064	0.0062	0.0014	0.0046	0.0026	0.0059	0.0061	0.0021	0.0049	0.0052	0.0054	0.0059	0.0063	0.0057	0.0061	0.0049	0.0059	0.0024
Enoyl-[acyl-carrier protein] reductase [NADPH, B-specific], mitochondrial	NADPH[Mitochondrion] + trans-hex-2-enoyl-[acp][Mitochondrion] <=> NADP(+)[Mitochondrion] + hexanoyl-[acp][Mitochondrion]	YBR026C		0.0015	0.0053	0.0068	0.0021	0.0038	0.0012	0.0055	0.0032	0.0059	0.0049	0.0052	0.0012	0.006	0.0006	0.001	0.0066	0.0064	0.0015	0.0052	0.0064	0.0062	0.0016	0.0044	0.0026	0.0059	0.0063	0.0021	0.0049	0.0052	0.0054	0.0059	0.0064	0.0057	0.006	0.005	0.0059	0.0024
Enoyl-[acyl-carrier protein] reductase [NADPH, B-specific], mitochondrial	NADPH[Mitochondrion] + trans-oct-2-enoyl-[acp][Mitochondrion] <=> NADP(+)[Mitochondrion] + octanoyl-[acp][Mitochondrion]	YBR026C		0.0015	0.005	0.0068	0.0021	0.0039	0.0008	0.0055	0.0032	0.0058	0.0049	0.0052	0.0013	0.006	0.0006	0.0009	0.0066	0.0064	0.0015	0.0017	0.0064	0.0062	0.0015	0.0045	0.0026	0.0059	0.0063	0.0021	0.0049	0.0052	0.0054	0.0059	0.0064	0.0057	0.0061	0.005	0.0059	0.0024
Enoyl-[acyl-carrier protein] reductase [NADPH, B-specific], mitochondrial	NADPH[Mitochondrion] + trans-dec-2-enoyl-[acp][Mitochondrion] <=> NADP(+)[Mitochondrion] + decanoyl-[acp][Mitochondrion]	YBR026C		0.0011	0.005	0.0068	0.0021	0.0038	0.0007	0.0055	0.0032	0.0059	0.0049	0.0052	0.0012	0.006	0.0006	0.001	0.0066	0.0065	0.0015	0.0017	0.0064	0.0062	0.0015	0.0046	0.0026	0.0059	0.0062	0.0021	0.0049	0.0052	0.0054	0.0059	0.0063	0.0057	0.0061	0.0054	0.0059	0.0024
Enoyl-[acyl-carrier protein] reductase [NADPH, B-specific], mitochondrial	NADPH[Mitochondrion] + trans-dodec-2-enoyl-[acp][Mitochondrion] <=> NADP(+)[Mitochondrion] + dodecanoyl-[acp][Mitochondrion]	YBR026C		0.0014	0.005	0.0067	0.0021	0.0035	0.0012	0.0055	0.0032	0.0058	0.0049	0.0052	0.0012	0.006	0.0006	0.0009	0.0066	0.0065	0.0012	0.0018	0.0063	0.0062	0.0014	0.0043	0.0026	0.0058	0.0062	0.0021	0.0048	0.0052	0.0053	0.0058	0.0063	0.0056	0.006	0.0049	0.0059	0.0024
Enoyl-[acyl-carrier protein] reductase [NADPH, B-specific], mitochondrial	NADPH[Mitochondrion] + trans-tetradec-2-enoyl-[acp][Mitochondrion] <=> NADP(+)[Mitochondrion] + tetradecanoyl-[acp][Mitochondrion]	YBR026C		0.0017	0.0054	0.0067	0.002	0.0034	0.0007	0.0054	0.0031	0.0057	0.0048	0.0051	0.0018	0.0059	0.0006	0.0009	0.0065	0.0063	0.0011	0.0012	0.0063	0.0061	0.0016	0.0045	0.0026	0.0058	0.006	0.0021	0.0048	0.0051	0.0053	0.0058	0.0062	0.0056	0.0059	0.0045	0.0058	0.0024
Enoyl-[acyl-carrier protein] reductase [NADPH, B-specific], mitochondrial	NADPH[Mitochondrion] + trans-hexadec-2-enoyl-[acp][Mitochondrion] <=> NADP(+)[Mitochondrion] + hexadecanoyl-[acp][Mitochondrion]	YBR026C		0.0014	0.0013	0.0066	0.002	0.0037	0.0008	0.0053	0.0031	0.0056	0.0047	0.005	0.0011	0.0058	0.0005	0.0009	0.0063	0.0062	0.0015	0.0017	0.0061	0.006	0.0041	0.004	0.0025	0.0056	0.006	0.002	0.0047	0.005	0.0052	0.0056	0.0061	0.0054	0.0058	0.0048	0.0056	0.0024
Enoyl-[acyl-carrier protein] reductase [NADPH, B-specific], mitochondrial	NADPH[Mitochondrion] + trans-octadec-2-enoyl-[acp][Mitochondrion] <=> NADP(+)[Mitochondrion] + stearoyl-[acp][Mitochondrion]	YBR026C		0.0011	0.001	0.0015	0.0004	0.0003	0.0004	0.0002	0.0007	0.0008	0.0006	0.0007	0.0001	0.0005	0.0001	0.0001	0.0008	0.0003	0.0003	0.0004	0.0014	0.0009	0.0008	0.0002	0.0006	0.0013	0.0005	0.0004	0.001	0.001	0.0011	0.0012	0.0009	0.0012	0.0013	0.0011	0.0007	0.0005
Long-chain-fatty-acid--CoA ligase 1	ATP[Cytoplasm] + coenzyme A[Cytoplasm] + lauric acid[Cytoplasm] => AMP[Cytoplasm] + diphosphate[Cytoplasm] + lauroyl-CoA[Cytoplasm]	YOR317W		0.0247	0.0128	0.0162	0.0015	0.0132	0.0173	0.0052	0.0017	0.0104	0.0102	0.0149	0.0147	0.0149	0.0143	0.0096	0.0054	0.0003	0.0035	0.0148	0.0051	0.0052	0.011	0.0153	0.0116	0.0097	0.0128	0.0107	0.0021	0.0129	0.0075	0.0047	0.013	0.0154	0.0089	0.0127	0.0079	0.0157
Long-chain-fatty-acid--CoA ligase 1	ATP[Cytoplasm] + coenzyme A[Cytoplasm] + myristic acid[Cytoplasm] => AMP[Cytoplasm] + diphosphate[Cytoplasm] + myristoyl-CoA[Cytoplasm]	YOR317W		0.0247	0.0128	0.0162	0.0015	0.0132	0.0173	0.0052	0.0017	0.0104	0.0102	0.0149	0.0147	0.0149	0.0143	0.0096	0.0054	0.0003	0.0035	0.0148	0.0051	0.0052	0.011	0.0153	0.0116	0.0097	0.0128	0.0107	0.0021	0.0129	0.0075	0.0047	0.013	0.0154	0.0089	0.0127	0.0079	0.0157
Long-chain-fatty-acid--CoA ligase 1	ATP[Cytoplasm] + coenzyme A[Cytoplasm] + palmitic acid[Cytoplasm] => AMP[Cytoplasm] + diphosphate[Cytoplasm] + palmitoyl-CoA[Cytoplasm]	YOR317W;YJR121W;YOR202W		0.0247	0.0128	0.0162	0.0015	0.0132	0.0173	0.0052	0.0017	0.0104	0.0102	0.0149	0.0147	0.0149	0.0143	0.0096	0.0054	0.0003	0.0035	0.0148	0.0051	0.0052	0.011	0.0153	0.0116	0.0097	0.0128	0.0107	0.0021	0.0129	0.0075	0.0047	0.013	0.0154	0.0089	0.0127	0.0079	0.0157
Long-chain-fatty-acid--CoA ligase 2,	ATP[Peroxisome] + coenzyme A[Peroxisome] + decanoic acid[Peroxisome] => AMP[Peroxisome] + decanoyl-CoA[Peroxisome] + diphosphate[Peroxisome]	YER015W		0	0	0	0	0	0	0	0	0	0	0	0	0	0	0	0	0	0	0	0	0	0	0	0	0	0	0	0	0	0	0	0	0	0	0	0	0
Long-chain-fatty-acid--CoA ligase 2	ATP[Peroxisome] + coenzyme A[Peroxisome] + lauric acid[Peroxisome] => AMP[Peroxisome] + lauroyl-CoA[Peroxisome] + diphosphate[Peroxisome]	YER015W		0	0	0	0	0	0	0	0	0	0	0	0	0	0	0	0	0	0	0	0	0	0	0	0	0	0	0	0	0	0	0	0	0	0	0	0	0
Long-chain-fatty-acid--CoA ligase 3	ATP[Cytoplasm] + coenzyme A[Cytoplasm] + stearic acid[Cytoplasm] => AMP[Cytoplasm] + diphosphate[Cytoplasm] + octadecanoyl-CoA[Cytoplasm]	YIL009W;YOR202W		0.0247	0.0165	0.0162	0.0018	0.0173	0.023	0.0052	0.0017	0.0134	0.0102	0.0149	0.0147	0.0149	0.0186	0.0096	0.0069	0.0003	0.0035	0.0148	0.0063	0.0065	0.011	0.02	0.0116	0.0124	0.0164	0.0139	0.0021	0.0129	0.0075	0.0058	0.0169	0.0198	0.0089	0.0162	0.0101	0.0157
Long-chain-fatty-acid--CoA ligase 4	ATP[Cytoplasm] + coenzyme A[Cytoplasm] + hexadecanoyl-9-ene acid[Cytoplasm] => AMP[Cytoplasm] + diphosphate[Cytoplasm] + hexadecanoyl-9-ene-CoA[Cytoplasm]	YMR246W		0	0	0	0	0	0	0	0	0	0	0	0	0	0	0	0	0	0	0	0	0	0	0	0	0	0	0	0	0	0	0	0	0	0	0	0	0
Long-chain-fatty-acid--CoA ligase 4	ATP[Cytoplasm] + coenzyme A[Cytoplasm] + oleic acid[Cytoplasm] => AMP[Cytoplasm] + diphosphate[Cytoplasm] + octadecanoyl-9-ene-CoA[Cytoplasm]	YMR246W		0	0	0	0	0	0	0	0	0	0	0	0	0	0	0	0	0	0	0	0	0	0	0	0	0	0	0	0	0	0	0	0	0	0	0	0	0
Long-chain-fatty-acid--CoA ligase 4	ATP[Cytoplasm] + coenzyme A[Cytoplasm] + tetradecanoyl-9-ene acid[Cytoplasm] => AMP[Cytoplasm] + diphosphate[Cytoplasm] + tetradecanoyl-9-ene-CoA[Cytoplasm]	YMR246W		0	0	0	0	0	0	0	0	0	0	0	0	0	0	0	0	0	0	0	0	0	0	0	0	0	0	0	0	0	0	0	0	0	0	0	0	0
FAD synthetase	ATP[Cytoplasm] + FMN[Cytoplasm] => FAD[Cytoplasm] + diphosphate[Cytoplasm]	YDL045C		0	0	0	0	0	0	0	0	0	0	0	0	0	0	0	0	0	0	0	0	0	0	0	0	0	0	0	0	0	0	0	0	0	0	0	0	0
[Acyl-carrier-protein] malonyltransferase	acyl-carrier protein[Cytoplasm] + malonyl-CoA[Cytoplasm] <=> coenzyme A[Cytoplasm] + malonyl-[acp][Cytoplasm]	YKL182W		0.0256	0.0043	0.0004	0.0001	0.0017	0.0249	0.0004	0.0002	0.0004	0.0004	0.0004	0.0214	0.0004	0.0268	0.0237	0.0006	0.0006	0.0164	0.0168	0.0003	0.0003	0.0159	0.0008	0.0002	0.0002	0.0014	0.0001	0	0.0003	0.0002	0.0003	0.0003	0.0002	0.0003	0.0036	0.0002	0.0001
3-hydroxyacyl-[acyl-carrier-protein] dehydrase	(R)-3-hydroxybutanoyl-[acp][Cytoplasm] => trans-but-2-enoyl-[acp][Cytoplasm]	YKL182W		0.0054	0.0009	0.0001	0	0.0006	0.0052	0.0001	0	0.0001	0.0001	0.0001	0.0043	0.0001	0.0054	0.0047	0.0001	0.0001	0.0035	0.0041	0.0001	0.0001	0.0032	0.0001	0	0	0.0004	0	0	0.0001	0	0.0001	0.0001	0	0	0.0009	0	0
Enoyl-[acyl-carrier-protein] reductase [NADH]	NADPH[Cytoplasm] + trans-but-2-enoyl-[acp][Cytoplasm] <=> NADP(+)[Cytoplasm] + butyryl-[acp][Cytoplasm]	YKL182W		0.0054	0.0009	0.0001	0	0.0006	0.0052	0.0001	0	0.0001	0.0001	0.0001	0.0043	0.0001	0.0054	0.0047	0.0001	0.0001	0.0035	0.0041	0.0001	0.0001	0.0032	0.0001	0	0	0.0004	0	0	0.0001	0	0.0001	0.0001	0	0	0.0009	0	0
3-hydroxyacyl-[acyl-carrier-protein] dehydrase	(R)-3-hydroxyhexanoyl-[acp][Cytoplasm] => trans-hex-2-enoyl-[acp][Cytoplasm]	YKL182W		0.005	0.0007	0.0001	0	0.0003	0.0047	0.0001	0	0.0001	0.0001	0.0001	0.0043	0.0001	0.0054	0.0047	0.0001	0.0002	0.0031	0.0006	0.0001	0	0.0031	0.0002	0	0	0.0002	0	0	0.0001	0	0	0	0	0	0.0008	0	0
Enoyl-[acyl-carrier-protein] reductase [NADH]	NADPH[Cytoplasm] + trans-hex-2-enoyl-[acp][Cytoplasm] <=> NADP(+)[Cytoplasm] + hexanoyl-[acp][Cytoplasm]	YKL182W		0.005	0.0007	0.0001	0	0.0003	0.0047	0.0001	0	0.0001	0.0001	0.0001	0.0043	0.0001	0.0054	0.0047	0.0001	0.0002	0.0031	0.0006	0.0001	0	0.0031	0.0002	0	0	0.0002	0	0	0.0001	0	0	0	0	0	0.0008	0	0
3-hydroxyacyl-[acyl-carrier-protein] dehydrase	(R)-3-hydroxyoctanoyl-[acp][Cytoplasm] => trans-oct-2-enoyl-[acp][Cytoplasm]	YKL182W		0.0049	0.0009	0.0001	0	0.0002	0.0051	0.0001	0	0.0001	0.0001	0.0001	0.0042	0.0001	0.0054	0.0047	0.0001	0.0002	0.0031	0.0041	0.0001	0	0.0032	0.0001	0	0	0.0002	0	0	0.0001	0	0	0.0001	0	0	0.0008	0	0
Enoyl-[acyl-carrier-protein] reductase [NADH]	NADPH[Cytoplasm] + trans-oct-2-enoyl-[acp][Cytoplasm] <=> NADP(+)[Cytoplasm] + octanoyl-[acp][Cytoplasm]	YKL182W		0.0049	0.0009	0.0001	0	0.0002	0.0051	0.0001	0	0.0001	0.0001	0.0001	0.0042	0.0001	0.0054	0.0047	0.0001	0.0002	0.0031	0.0041	0.0001	0	0.0032	0.0001	0	0	0.0002	0	0	0.0001	0	0	0.0001	0	0	0.0008	0	0
3-hydroxyacyl-[acyl-carrier-protein] dehydrase	(R)-3-hydroxydecanoyl-[acp][Cytoplasm] => trans-dec-2-enoyl-[acp][Cytoplasm]	YKL182W		0.0054	0.0009	0	0	0.0002	0.0052	0.0001	0	0.0001	0.0001	0.0001	0.0043	0.0001	0.0054	0.0047	0.0001	0	0.0032	0.0041	0.0001	0.0001	0.0032	0.0001	0	0	0.0003	0	0	0.0001	0	0.0001	0.0001	0	0	0.0003	0	0
Enoyl-[acyl-carrier-protein] reductase [NADH]	NADPH[Cytoplasm] + trans-dec-2-enoyl-[acp][Cytoplasm] <=> NADP(+)[Cytoplasm] + decanoyl-[acp][Cytoplasm]	YKL182W		0.0054	0.0009	0	0	0.0002	0.0052	0.0001	0	0.0001	0.0001	0.0001	0.0043	0.0001	0.0054	0.0047	0.0001	0	0.0032	0.0041	0.0001	0.0001	0.0032	0.0001	0	0	0.0003	0	0	0.0001	0	0.0001	0.0001	0	0	0.0003	0	0
[Acyl-carrier-protein] acetyltransferase	coenzyme A[Cytoplasm] + decanoyl-[acp][Cytoplasm] <=> acyl-carrier protein[Cytoplasm] + decanoyl-CoA[Cytoplasm]	YKL182W		0.0001	0	0.0001	0	0	0	0	0	0	0	0	0	0	0	0	0.0001	0.0001	0	0	0.0001	0	0	0	0	0	0.0001	0	0	0	0	0	0.0001	0	0	0	0	0
Acyl-[acyl-carrier-protein] hydrolase	decanoyl-[acp][Cytoplasm] => acyl-carrier protein[Cytoplasm] + decanoic acid[Cytoplasm]	YKL182W		0	0	0	0	0	0	0	0	0	0	0	0	0	0	0	0	0	0	0	0	0	0	0	0	0	0	0	0	0	0	0	0	0	0	0	0	0
3-hydroxyacyl-[acyl-carrier-protein] dehydrase	(R)-3-hydroxydodecanoyl-[acp][Cytoplasm] => trans-dodec-2-enoyl-[acp][Cytoplasm]	YKL182W		0.0049	0.0009	0.0001	0	0.0005	0.0047	0.0001	0	0.0001	0.0001	0.0001	0.0043	0.0001	0.0053	0.0047	0.0001	0.0001	0.0034	0.0039	0.0001	0	0.0032	0.0003	0	0	0.0003	0	0	0.0001	0	0	0	0	0	0.0008	0	0
Enoyl-[acyl-carrier-protein] reductase [NADH]	NADPH[Cytoplasm] + trans-dodec-2-enoyl-[acp][Cytoplasm] <=> NADP(+)[Cytoplasm] + dodecanoyl-[acp][Cytoplasm]	YKL182W		0.0049	0.0009	0.0001	0	0.0005	0.0047	0.0001	0	0.0001	0.0001	0.0001	0.0043	0.0001	0.0053	0.0047	0.0001	0.0001	0.0034	0.0039	0.0001	0	0.0032	0.0003	0	0	0.0003	0	0	0.0001	0	0	0	0	0	0.0008	0	0
[Acyl-carrier-protein] acetyltransferase	coenzyme A[Cytoplasm] + dodecanoyl-[acp][Cytoplasm] <=> acyl-carrier protein[Cytoplasm] + lauroyl-CoA[Cytoplasm]	YKL182W		-0.02	-0.0123	-0.0161	-0.0014	-0.0125	-0.0121	-0.0051	-0.0016	-0.0102	-0.0101	-0.0148	-0.0111	-0.0147	-0.009	-0.0049	-0.0053	-0.0001	0	-0.0103	-0.005	-0.0051	-0.008	-0.0151	-0.0116	-0.0096	-0.0124	-0.0107	-0.002	-0.0128	-0.0074	-0.0045	-0.0129	-0.0154	-0.0088	-0.0115	-0.0078	-0.0156
Acyl-[acyl-carrier-protein] hydrolase	dodecanoyl-[acp][Cytoplasm] => acyl-carrier protein[Cytoplasm] + lauric acid[Cytoplasm]	YKL182W		0.0247	0.0128	0.0162	0.0015	0.0132	0.0173	0.0052	0.0017	0.0104	0.0102	0.0149	0.0147	0.0149	0.0143	0.0096	0.0054	0.0003	0.0035	0.0148	0.0051	0.0052	0.011	0.0153	0.0116	0.0097	0.0128	0.0107	0.0021	0.0129	0.0075	0.0047	0.013	0.0154	0.0089	0.0127	0.0079	0.0157
3-hydroxyacyl-[acyl-carrier-protein] dehydrase	(R)-3-hydroxytetradecanoyl-[acp][Cytoplasm] => trans-tetradec-2-enoyl-[acp][Cytoplasm]	YKL182W		0	0	0	0	0	0	0	0	0	0	0	0	0	0	0	0	0	0	0	0	0	0	0	0	0	0	0	0	0	0	0	0	0	0	0	0	0
Enoyl-[acyl-carrier-protein] reductase [NADH]	NADPH[Cytoplasm] + trans-tetradec-2-enoyl-[acp][Cytoplasm] <=> NADP(+)[Cytoplasm] + tetradecanoyl-[acp][Cytoplasm]	YKL182W		0	0	0	0	0	0	0	0	0	0	0	0	0	0	0	0	0	0	0	0	0	0	0	0	0	0	0	0	0	0	0	0	0	0	0	0	0
[Acyl-carrier-protein] acetyltransferase	coenzyme A[Cytoplasm] + tetradecanoyl-[acp][Cytoplasm] <=> acyl-carrier protein[Cytoplasm] + myristoyl-CoA[Cytoplasm]	YKL182W		-0.0244	-0.0086	-0.0161	-0.0014	-0.0135	-0.0173	-0.0051	-0.0016	-0.0103	-0.0101	-0.0148	-0.014	-0.0147	-0.0143	-0.0096	-0.0052	-0.0002	-0.0038	-0.0152	-0.005	-0.005	-0.0135	-0.0148	-0.0116	-0.0096	-0.0128	-0.0106	-0.0019	-0.0127	-0.0074	-0.0045	-0.0129	-0.0153	-0.0088	-0.0131	-0.0077	-0.0156
Acyl-[acyl-carrier-protein] hydrolase	tetradecanoyl-[acp][Cytoplasm] => acyl-carrier protein[Cytoplasm] + myristic acid[Cytoplasm]	YKL182W		0.0247	0.0128	0.0162	0.0015	0.0132	0.0173	0.0052	0.0017	0.0104	0.0102	0.0149	0.0147	0.0149	0.0143	0.0096	0.0054	0.0003	0.0035	0.0148	0.0051	0.0052	0.011	0.0153	0.0116	0.0097	0.0128	0.0107	0.0021	0.0129	0.0075	0.0047	0.013	0.0154	0.0089	0.0127	0.0079	0.0157
3-hydroxyacyl-[acyl-carrier-protein] dehydrase	NADPH[Cytoplasm] + R-3-hydroxylhe 3-Keto-C22-CoA[Cytoplasm] => 3-hydroxy-C22-CoA[Cytoplasm] + NADP(+)[Cytoplasm]	YKL182W		0	0	0	0	0	0	0	0	0	0	0	0	0	0	0	0	0	0	0	0	0	0	0	0	0	0	0	0	0	0	0	0	0	0	0	0	0
Enoyl-[acyl-carrier-protein] reductase [NADH]	NADPH[Cytoplasm] + trans-hexadec-2-enoyl-[acp][Cytoplasm] <=> NADP(+)[Cytoplasm] + hexadecanoyl-[acp][Cytoplasm]	YKL182W		0	0	0	0	0	0	0	0	0	0	0	0	0	0	0	0	0	0	0	0	0	0	0	0	0	0	0	0	0	0	0	0	0	0	0	0	0
[Acyl-carrier-protein] acetyltransferase	coenzyme A[Cytoplasm] + hexadecanoyl-[acp][Cytoplasm] <=> acyl-carrier protein[Cytoplasm] + palmitoyl-CoA[Cytoplasm]	YKL182W		-0.0244	-0.0125	-0.0111	0.0001	-0.0098	-0.017	-0.0001	0.0007	-0.0056	-0.0062	-0.0106	-0.0137	-0.0095	-0.0139	-0.0088	0.0002	0.0056	-0.0023	-0.0135	-0.0003	-0.0001	-0.0076	-0.0114	-0.0097	-0.0053	-0.0073	-0.0091	0.0016	-0.0088	-0.0035	-0.0003	-0.0078	-0.0112	-0.0044	-0.009	-0.0029	-0.0138
Acyl-[acyl-carrier-protein] hydrolase	hexadecanoyl-[acp][Cytoplasm] => acyl-carrier protein[Cytoplasm] + palmitic acid[Cytoplasm]	YKL182W		0.0247	0.0128	0.0162	0.0015	0.0132	0.0173	0.0052	0.0017	0.0104	0.0102	0.0149	0.0147	0.0149	0.0143	0.0096	0.0054	0.0003	0.0035	0.0148	0.0051	0.0052	0.011	0.0153	0.0116	0.0097	0.0128	0.0107	0.0021	0.0129	0.0075	0.0047	0.013	0.0154	0.0089	0.0127	0.0079	0.0157
3-hydroxyacyl-[acyl-carrier-protein] dehydrase	3-hydroxyoctadecanoyl-[acp][Cytoplasm] => trans-octadec-2-enoyl-[acp][Cytoplasm]	YKL182W		0	0	0	0	0	0	0	0	0	0	0	0	0	0	0	0	0	0	0	0	0	0	0	0	0	0	0	0	0	0	0	0	0	0	0	0	0
Enoyl-[acyl-carrier-protein] reductase [NADH]	NADPH[Cytoplasm] + trans-octadec-2-enoyl-[acp][Cytoplasm] <=> NADP(+)[Cytoplasm] + stearoyl-[acp][Cytoplasm]	YKL182W		0	0	0	0	0	0	0	0	0	0	0	0	0	0	0	0	0	0	0	0	0	0	0	0	0	0	0	0	0	0	0	0	0	0	0	0	0
[Acyl-carrier-protein] acetyltransferase	coenzyme A[Cytoplasm] + stearoyl-[acp][Cytoplasm] <=> acyl-carrier protein[Cytoplasm] + octadecanoyl-CoA[Cytoplasm]	YKL182W		-0.0235	-0.0155	-0.0148	-0.0014	-0.017	-0.0226	-0.005	-0.001	-0.0125	-0.0096	-0.0142	-0.0146	-0.0144	-0.0184	-0.0095	-0.0062	0	-0.0031	-0.0143	-0.0049	-0.0056	-0.0102	-0.0199	-0.0111	-0.0112	-0.0159	-0.0134	-0.001	-0.0119	-0.0064	-0.0045	-0.016	-0.0186	-0.0076	-0.0151	-0.0094	-0.0151
Acyl-[acyl-carrier-protein] hydrolase	stearoyl-[acp][Cytoplasm] => acyl-carrier protein[Cytoplasm] + stearic acid[Cytoplasm]	YKL182W		0.0247	0.0165	0.0162	0.0018	0.0173	0.023	0.0052	0.0017	0.0134	0.0102	0.0149	0.0147	0.0149	0.0186	0.0096	0.0069	0.0003	0.0035	0.0148	0.0063	0.0065	0.011	0.02	0.0116	0.0124	0.0164	0.0139	0.0021	0.0129	0.0075	0.0058	0.0169	0.0198	0.0089	0.0162	0.0101	0.0157
[Acyl-carrier-protein] acetyltransferase	acetyl-CoA[Cytoplasm] + acyl-carrier protein[Cytoplasm] <=> acetyl-[acp][Cytoplasm] + coenzyme A[Cytoplasm]	YKL182W		0.0064	0.0059	0.0069	0.0021	0.0041	0.0059	0.0056	0.0032	0.0059	0.005	0.0053	0.0055	0.0061	0.0059	0.0057	0.0067	0.0066	0.0046	0.0058	0.0065	0.0063	0.0047	0.0047	0.0027	0.0059	0.0065	0.0021	0.0049	0.0053	0.0054	0.0059	0.0064	0.0057	0.0061	0.0058	0.0059	0.0025
3-oxoacyl-[acyl-carrier-protein] synthase	acetyl-[acp][Cytoplasm] + malonyl-[acp][Cytoplasm] => CO2[Cytoplasm] + acetoacetyl-[acp][Cytoplasm] + acyl-carrier protein[Cytoplasm]	YPL231W		0.0054	0.0009	0.0001	0	0.0006	0.0052	0.0001	0	0.0001	0.0001	0.0001	0.0043	0.0001	0.0054	0.0047	0.0001	0.0001	0.0035	0.0041	0.0001	0.0001	0.0032	0.0001	0	0	0.0004	0	0	0.0001	0	0.0001	0.0001	0	0	0.0009	0	0
3-oxoacyl-[acyl-carrier-protein] reductase	NADPH[Cytoplasm] + acetoacetyl-[acp][Cytoplasm] <=> (R)-3-hydroxybutanoyl-[acp][Cytoplasm] + NADP(+)[Cytoplasm]	YPL231W		0.0054	0.0009	0.0001	0	0.0006	0.0052	0.0001	0	0.0001	0.0001	0.0001	0.0043	0.0001	0.0054	0.0047	0.0001	0.0001	0.0035	0.0041	0.0001	0.0001	0.0032	0.0001	0	0	0.0004	0	0	0.0001	0	0.0001	0.0001	0	0	0.0009	0	0
3-oxoacyl-[acyl-carrier-protein] synthase	butyryl-[acp][Cytoplasm] + malonyl-[acp][Cytoplasm] => 3-oxohexanoyl-[acp][Cytoplasm] + CO2[Cytoplasm] + acyl-carrier protein[Cytoplasm]	YPL231W		0.005	0.0007	0.0001	0	0.0003	0.0047	0.0001	0	0.0001	0.0001	0.0001	0.0043	0.0001	0.0054	0.0047	0.0001	0.0002	0.0031	0.0006	0.0001	0	0.0031	0.0002	0	0	0.0002	0	0	0.0001	0	0	0	0	0	0.0008	0	0
3-oxoacyl-[acyl-carrier-protein] reductase	3-oxohexanoyl-[acp][Cytoplasm] + NADPH[Cytoplasm] <=> (R)-3-hydroxyhexanoyl-[acp][Cytoplasm] + NADP(+)[Cytoplasm]	YPL231W		0.005	0.0007	0.0001	0	0.0003	0.0047	0.0001	0	0.0001	0.0001	0.0001	0.0043	0.0001	0.0054	0.0047	0.0001	0.0002	0.0031	0.0006	0.0001	0	0.0031	0.0002	0	0	0.0002	0	0	0.0001	0	0	0	0	0	0.0008	0	0
3-oxoacyl-[acyl-carrier-protein] synthase	hexanoyl-[acp][Cytoplasm] + malonyl-[acp][Cytoplasm] => 3-oxooctanoyl-[acp][Cytoplasm] + CO2[Cytoplasm] + acyl-carrier protein[Cytoplasm]	YPL231W		0.0049	0.0009	0.0001	0	0.0002	0.0051	0.0001	0	0.0001	0.0001	0.0001	0.0042	0.0001	0.0054	0.0047	0.0001	0.0002	0.0031	0.0041	0.0001	0	0.0032	0.0001	0	0	0.0002	0	0	0.0001	0	0	0.0001	0	0	0.0008	0	0
3-oxoacyl-[acyl-carrier-protein] reductase	3-oxooctanoyl-[acp][Cytoplasm] + NADPH[Cytoplasm] <=> (R)-3-hydroxyoctanoyl-[acp][Cytoplasm] + NADP(+)[Cytoplasm]	YPL231W		0.0049	0.0009	0.0001	0	0.0002	0.0051	0.0001	0	0.0001	0.0001	0.0001	0.0042	0.0001	0.0054	0.0047	0.0001	0.0002	0.0031	0.0041	0.0001	0	0.0032	0.0001	0	0	0.0002	0	0	0.0001	0	0	0.0001	0	0	0.0008	0	0
3-oxoacyl-[acyl-carrier-protein] synthase	malonyl-[acp][Cytoplasm] + octanoyl-[acp][Cytoplasm] => 3-oxodecanoyl-[acp][Cytoplasm] + CO2[Cytoplasm] + acyl-carrier protein[Cytoplasm]	YPL231W		0.0054	0.0009	0	0	0.0002	0.0052	0.0001	0	0.0001	0.0001	0.0001	0.0043	0.0001	0.0054	0.0047	0.0001	0	0.0032	0.0041	0.0001	0.0001	0.0032	0.0001	0	0	0.0003	0	0	0.0001	0	0.0001	0.0001	0	0	0.0003	0	0
3-oxoacyl-[acyl-carrier-protein] reductase	3-oxodecanoyl-[acp][Cytoplasm] + NADPH[Cytoplasm] <=> (R)-3-hydroxydecanoyl-[acp][Cytoplasm] + NADP(+)[Cytoplasm]	YPL231W		0.0054	0.0009	0	0	0.0002	0.0052	0.0001	0	0.0001	0.0001	0.0001	0.0043	0.0001	0.0054	0.0047	0.0001	0	0.0032	0.0041	0.0001	0.0001	0.0032	0.0001	0	0	0.0003	0	0	0.0001	0	0.0001	0.0001	0	0	0.0003	0	0
3-oxoacyl-[acyl-carrier-protein] synthase	decanoyl-[acp][Cytoplasm] + malonyl-[acp][Cytoplasm] => 3-oxododecanoyl-[acp][Cytoplasm] + CO2[Cytoplasm] + acyl-carrier protein[Cytoplasm]	YPL231W		0.0049	0.0009	0.0001	0	0.0005	0.0047	0.0001	0	0.0001	0.0001	0.0001	0.0043	0.0001	0.0053	0.0047	0.0001	0.0001	0.0034	0.0039	0.0001	0	0.0032	0.0003	0	0	0.0003	0	0	0.0001	0	0	0	0	0	0.0008	0	0
3-oxoacyl-[acyl-carrier-protein] reductase	3-oxododecanoyl-[acp][Cytoplasm] + NADPH[Cytoplasm] <=> (R)-3-hydroxydodecanoyl-[acp][Cytoplasm] + NADP(+)[Cytoplasm]	YPL231W		0.0049	0.0009	0.0001	0	0.0005	0.0047	0.0001	0	0.0001	0.0001	0.0001	0.0043	0.0001	0.0053	0.0047	0.0001	0.0001	0.0034	0.0039	0.0001	0	0.0032	0.0003	0	0	0.0003	0	0	0.0001	0	0	0	0	0	0.0008	0	0
3-oxoacyl-[acyl-carrier-protein] synthase	dodecanoyl-[acp][Cytoplasm] + malonyl-[acp][Cytoplasm] => 3-oxotetradecanoyl-[acp][Cytoplasm] + CO2[Cytoplasm] + acyl-carrier protein[Cytoplasm]	YPL231W		0	0	0	0	0	0	0	0	0	0	0	0	0	0	0	0	0	0	0	0	0	0	0	0	0	0	0	0	0	0	0	0	0	0	0	0	0
3-oxoacyl-[acyl-carrier-protein] reductase	3-oxotetradecanoyl-[acp][Cytoplasm] + NADPH[Cytoplasm] <=> (R)-3-hydroxytetradecanoyl-[acp][Cytoplasm] + NADP(+)[Cytoplasm]	YPL231W		0	0	0	0	0	0	0	0	0	0	0	0	0	0	0	0	0	0	0	0	0	0	0	0	0	0	0	0	0	0	0	0	0	0	0	0	0
3-oxoacyl-[acyl-carrier-protein] synthase	malonyl-[acp][Cytoplasm] + tetradecanoyl-[acp][Cytoplasm] => 3-oxohexadecanoyl-[acp][Cytoplasm] + CO2[Cytoplasm] + acyl-carrier protein[Cytoplasm]	YPL231W		0	0	0	0	0	0	0	0	0	0	0	0	0	0	0	0	0	0	0	0	0	0	0	0	0	0	0	0	0	0	0	0	0	0	0	0	0
3-oxoacyl-[acyl-carrier-protein] reductase	3-oxohexadecanoyl-[acp][Cytoplasm] + NADPH[Cytoplasm] <=> (R)-3-hydroxypalmitoyl-[acp][Cytoplasm] + NADP(+)[Cytoplasm]	YPL231W		0	0	0	0	0	0	0	0	0	0	0	0	0	0	0	0	0	0	0	0	0	0	0	0	0	0	0	0	0	0	0	0	0	0	0	0	0
3-oxoacyl-[acyl-carrier-protein] synthase	hexadecanoyl-[acp][Cytoplasm] + malonyl-[acp][Cytoplasm] => 3-oxostearoyl-[acp][Cytoplasm] + CO2[Cytoplasm] + acyl-carrier protein[Cytoplasm]	YPL231W		0	0	0	0	0	0	0	0	0	0	0	0	0	0	0	0	0	0	0	0	0	0	0	0	0	0	0	0	0	0	0	0	0	0	0	0	0
3-oxoacyl-[acyl-carrier-protein] reductase	3-oxostearoyl-[acp][Cytoplasm] + NADPH[Cytoplasm] <=> 3-hydroxyoctadecanoyl-[acp][Cytoplasm] + NADP(+)[Cytoplasm]	YPL231W		0	0	0	0	0	0	0	0	0	0	0	0	0	0	0	0	0	0	0	0	0	0	0	0	0	0	0	0	0	0	0	0	0	0	0	0	0
Very long-chain fatty acyl-CoA synthetase	ATP[Peroxisome] + coenzyme A[Peroxisome] + palmitic acid[Peroxisome] => AMP[Peroxisome] + diphosphate[Peroxisome] + palmitoyl-CoA[Peroxisome]	YBR041W		0	0	0	0	0	0	0	0	0	0	0	0	0	0	0	0	0	0	0	0	0	0	0	0	0	0	0	0	0	0	0	0	0	0	0	0	0
Very long-chain fatty acyl-CoA synthetase	ATP[Peroxisome] + coenzyme A[Peroxisome] + stearic acid[Peroxisome] => AMP[Peroxisome] + diphosphate[Peroxisome] + octadecanoyl-CoA[Peroxisome]	YBR041W		0	0	0	0	0	0	0	0	0	0	0	0	0	0	0	0	0	0	0	0	0	0	0	0	0	0	0	0	0	0	0	0	0	0	0	0	0
Very long-chain fatty acyl-CoA synthetase	ATP[Peroxisome] + coenzyme A[Peroxisome] + hexadecanoyl-9-ene acid[Peroxisome] => AMP[Peroxisome] + diphosphate[Peroxisome] + hexadecanoyl-9-ene-CoA[Peroxisome]	YBR041W		0	0	0	0	0	0	0	0	0	0	0	0	0	0	0	0	0	0	0	0	0	0	0	0	0	0	0	0	0	0	0	0	0	0	0	0	0
Very long-chain fatty acyl-CoA synthetase	ATP[Peroxisome] + coenzyme A[Peroxisome] + oleic acid[Peroxisome] => AMP[Peroxisome] + diphosphate[Peroxisome] + octadecanoyl-9-ene-CoA[Peroxisome]	YBR041W		0	0	0	0	0	0	0	0	0	0	0	0	0	0	0	0	0	0	0	0	0	0	0	0	0	0	0	0	0	0	0	0	0	0	0	0	0
Very long-chain fatty acyl-CoA synthetase	ATP[Peroxisome] + coenzyme A[Peroxisome] + tetradecanoyl-9-ene acid[Peroxisome] => AMP[Peroxisome] + diphosphate[Peroxisome] + tetradecanoyl-9-ene-CoA[Peroxisome]	YBR041W		0	0	0	0	0	0	0	0	0	0	0	0	0	0	0	0	0	0	0	0	0	0	0	0	0	0	0	0	0	0	0	0	0	0	0	0	0
Very long-chain fatty acyl-CoA synthetase	ATP[Peroxisome] + coenzyme A[Peroxisome] + C24 acid[Peroxisome] => AMP[Peroxisome] + diphosphate[Peroxisome] + C24-CoA[Peroxisome]	YBR041W		0	0	0	0	0	0	0	0	0	0	0	0	0	0	0	0	0	0	0	0	0	0	0	0	0	0	0	0	0	0	0	0	0	0	0	0	0
Very long-chain fatty acyl-CoA synthetase	ATP[Peroxisome] + coenzyme A[Peroxisome] + C26 acid[Peroxisome] => AMP[Peroxisome] + diphosphate[Peroxisome] + C26-CoA[Peroxisome]	YBR041W		0	0	0	0	0	0	0	0	0	0	0	0	0	0	0	0	0	0	0	0	0	0	0	0	0	0	0	0	0	0	0	0	0	0	0	0	0
Fructose-bisphosphate aldolase	beta-D-fructofuranose 1,6-bisphosphate[Cytoplasm] <=> D-glyceraldehyde 3-phosphate[Cytoplasm] + glycerone phosphate[Cytoplasm]	YKL060C		15.5731	12.4528	14.2251	4.3159	11.9554	11.9796	12.657	7.9573	14.3287	11.7528	13.7804	14.63	13.5682	13.0213	11.9218	16.9783	11.1422	8.7538	11.3363	12.8044	16.081	9.8743	11.9524	7.5358	13.2332	14.4157	3.8509	11.0111	13.8969	11.4638	12.8404	13.6129	10.7289	14.1647	10.5126	14.2366	5.8915
Fructose-1,6-bisphosphatase	beta-D-fructofuranose 1,6-bisphosphate[Cytoplasm] => beta-D-fructofuranose 6-phosphate[Cytoplasm] + phosphate[Cytoplasm]	YLR377C		0.0329	0.017	0.0216	0.002	0.0176	0.023	0.0069	0.0022	0.0138	0.0137	0.0199	0.0196	0.0196	0.0191	0.0128	0.0072	0.0004	0.0046	0.0197	0.0068	0.0069	0.0146	0.0204	0.0155	0.0129	0.0171	0.0143	0.0027	0.0172	0.01	0.0062	0.0174	0.0206	0.0119	0.017	0.0105	0.0209
Fructose-2,6-bisphosphatase	D-fructose 2,6-bisphosphate[Cytoplasm] => beta-D-fructofuranose 6-phosphate[Cytoplasm] + phosphate[Cytoplasm]	YJL155C		0.0329	0.017	0.0216	0.002	0.0176	0.023	0.0069	0.0022	0.0138	0.0137	0.0199	0.0196	0.0198	0.0191	0.0128	0.0072	0.0004	0.0046	0.0197	0.0068	0.0069	0.0146	0.0204	0.0155	0.0129	0.0171	0.0143	0.0027	0.0172	0.01	0.0062	0.0174	0.0206	0.0119	0.017	0.0105	0.0209
Cytosine deaminase	cytosine[Cytoplasm] => NH3[Cytoplasm] + uracil[Cytoplasm]	YPR062W		0.0247	0.0128	0.0162	0.0015	0.0132	0.0173	0.0052	0.0017	0.0104	0.0102	0.0149	0.0147	0.0149	0.0143	0.0096	0.0054	0.0003	0.0035	0.0148	0.0051	0.0052	0.011	0.0153	0.0116	0.0097	0.0128	0.0107	0.0021	0.0129	0.0075	0.0047	0.013	0.0154	0.0089	0.0127	0.0079	0.0157
Purine-cytosine permease FCY2	H(+)[Extracellular] + cytosine[Extracellular] => cytosine[Cytoplasm]	YER056C;YGL077C;YGL125W;YGR282C		0	0	0	0	0	0	0	0	0	0	0	0	0	0	0	0	0	0	0	0	0	0	0	0	0	0	0	0	0	0	0	0	0	0	0	0	0
Purine-cytosine permease FCY2	H(+)[Extracellular] + adenine[Extracellular] => adenine[Cytoplasm]	YER056C;YGL077C;YGL125W;YGR282C		0	0	0	0	0	0	0	0	0	0	0	0	0	0	0	0	0	0	0	0	0	0	0	0	0	0	0	0	0	0	0	0	0	0	0	0	0
Purine-cytosine permease FCY2	H(+)[Extracellular] + guanine[Extracellular] <=> guanine[Cytoplasm]	YER056C;YGL077C;YGL125W;YGR282C		0	0	0	0	0	0	0	0	0	0	0	0	0	0	0	0	0	0	0	0	0	0	0	0	0	0	0	0	0	0	0	0	0	0	0	0	0
Formate dehydrogenase 1	NAD(+)[Cytoplasm] + formate[Cytoplasm] => CO2[Cytoplasm] + NADH[Cytoplasm]	YOR388C;YEL042W;YIL164C		0.0114	0.0068	0.0046	0.0011	0.0087	0.0095	0.0007	0.0094	0.004	0.0013	0.0058	0.0044	0.0049	0.0034	0.0065	0.0012	0.0001	0.0005	0.0056	0.0031	0.0011	0.0087	0.002	0.0016	0.0075	0.0102	0.004	0.0281	0.0034	0.0019	0.0031	0.0102	0.0021	0.0068	0.2566	0.001	0.0015
Pantothenate transporter FEN2	(R)-pantothenate[Extracellular] + H(+)[Extracellular] <=> (R)-pantothenate[Cytoplasm]	YCR028C		0	0	0	0	0	0	0	0	0	0	0	0	0	0	0	0	0	0	0	0	0	0	0	0	0	0	0	0	0	0	0	0	0	0	0	0	0
1,3-beta-D-glucan-UDP glucosyltransferase	UDP-glucose[Cytoplasm] => 1,3-beta-D-glucan[Cytoplasm] + UDP[Cytoplasm]	YLR342W;YHR020W;YOR347C;YNR008W;YOR180C;YOR348C;YPR081C;YCR048W		0.4884	0.4375	0.5053	0.1508	0.3027	0.4434	0.4046	0.2306	0.4352	0.3669	0.3958	0.4059	0.4521	0.4396	0.4161	0.4846	0.4662	0.3341	0.4287	0.465	0.451	0.3452	0.3509	0.204	0.4323	0.4726	0.1622	0.3433	0.3921	0.3942	0.427	0.4723	0.4193	0.4446	0.426	0.4319	0.1937
Mitochondrial FAD carrier protein FLX1	FAD[Cytoplasm] + FMN[Mitochondrion] => FMN[Cytoplasm] + FAD[Mitochondrion]	YIL134W		0	0	0	0	0	0	0	0	0	0	0	0	0	0	0	0	0	0	0	0	0	0	0	0	0	0	0	0	0	0	0	0	0	0	0	0	0
Riboflavin kinase	ATP[Cytoplasm] + riboflavin[Cytoplasm] => ADP[Cytoplasm] + FMN[Cytoplasm]	YDR236C		0.0329	0.017	0.0216	0.002	0.0176	0.023	0.0069	0.0022	0.0138	0.0137	0.0199	0.0196	0.0198	0.0191	0.0128	0.0072	0.0004	0.0046	0.0197	0.0068	0.0069	0.0146	0.0204	0.0155	0.0129	0.0171	0.0143	0.0027	0.0172	0.01	0.0062	0.0174	0.0206	0.0119	0.017	0.0105	0.0209
Riboflavin kinase	ATP[Mitochondrion] + riboflavin[Mitochondrion] => ADP[Mitochondrion] + FMN[Mitochondrion]	YDR236C		0	0	0	0	0	0	0	0	0	0	0	0	0	0	0	0	0	0	0	0	0	0	0	0	0	0	0	0	0	0	0	0	0	0	0	0	0
Methionyl-tRNA formyltransferase, mitochondrial	10-formyltetrahydrofolate[Mitochondrion] + L-methionyl-tRNA(Met)[Mitochondrion] => N-formylmethionyl-tRNA(fMet)[Mitochondrion] + tetrahydrofolate[Mitochondrion]	YBL013W		0	0	0	0	0	0	0	0	0	0	0	0	0	0	0	0	0	0	0	0	0	0	0	0	0	0	0	0	0	0	0	0	0	0	0	0	0
Dihydroneopterin aldolase	7,8-dihydroneopterin[Cytoplasm] => 2-amino-6-(hydroxymethyl)-7,8-dihydropteridin-4-ol[Cytoplasm] + glycolaldehyde[Cytoplasm]	YNL256W		0	0	0	0	0	0	0	0	0	0	0	0	0	0	0	0	0	0	0	0	0	0	0	0	0	0	0	0	0	0	0	0	0	0	0	0	0
2-amino-4-hydroxy-6-hydroxymethyldihydropteridine pyrophosphokinase	2-amino-6-(hydroxymethyl)-7,8-dihydropteridin-4-ol[Cytoplasm] + ATP[Cytoplasm] => (2-amino-4-hydroxy-7,8-dihydropteridin-6-yl)methyl trihydrogen diphosphate[Cytoplasm] + AMP[Cytoplasm]	YNL256W		0	0	0	0	0	0	0	0	0	0	0	0	0	0	0	0	0	0	0	0	0	0	0	0	0	0	0	0	0	0	0	0	0	0	0	0	0
Dihydropteroate synthase	(2-amino-4-hydroxy-7,8-dihydropteridin-6-yl)methyl trihydrogen diphosphate[Cytoplasm] + 4-aminobenzoate[Cytoplasm] => dihydropteroate[Cytoplasm] + diphosphate[Cytoplasm]	YNL256W		0	0	0	0	0	0	0	0	0	0	0	0	0	0	0	0	0	0	0	0	0	0	0	0	0	0	0	0	0	0	0	0	0	0	0	0	0
Dihydropteroate synthase	2-amino-6-(hydroxymethyl)-7,8-dihydropteridin-4-ol[Cytoplasm] + 4-aminobenzoate[Cytoplasm] => dihydropteroate[Cytoplasm]	YNL256W		0	0	0	0	0	0	0	0	0	0	0	0	0	0	0	0	0	0	0	0	0	0	0	0	0	0	0	0	0	0	0	0	0	0	0	0	0
GTP cyclohydrolase 1	GTP[Cytoplasm] => 7,8-dihydroneopterin 3'-triphosphate[Cytoplasm] + formate[Cytoplasm]	YGR267C		0	0	0	0	0	0	0	0	0	0	0	0	0	0	0	0	0	0	0	0	0	0	0	0	0	0	0	0	0	0	0	0	0	0	0	0	0
Folylpolyglutamate synthase	ATP[Cytoplasm] + L-glutamate[Cytoplasm] + tetrahydrofolate[Cytoplasm] <=> ADP[Cytoplasm] + phosphate[Cytoplasm] + tetrahydrofolyl-(Glu)n[Cytoplasm]	YMR113W;YLR447C;YLR377C		0	0	0	0	0	0	0	0	0	0	0	0	0	0	0	0	0	0	0	0	0	0	0	0	0	0	0	0	0	0	0	0	0	0	0	0	0
Acyl-coenzyme A oxidase	trans-2-C18-CoA[Peroxisome] => 3-hydroxy-C18-CoA[Peroxisome]	YGL205W		0	0	0	0	0	0	0	0	0	0	0	0	0	0	0	0	0	0	0	0	0	0	0	0	0	0	0	0	0	0	0	0	0	0	0	0	0
Acyl-coenzyme A oxidase	trans-2-C16-CoA[Peroxisome] => 3-hydroxy-C16-CoA[Peroxisome]	YGL205W		0	0	0	0	0	0	0	0	0	0	0	0	0	0	0	0	0	0	0	0	0	0	0	0	0	0	0	0	0	0	0	0	0	0	0	0	0
Acyl-coenzyme A oxidase	trans-2-C14-CoA[Peroxisome] => 3-hydroxy-C14-CoA[Peroxisome]	YGL205W		0	0	0	0	0	0	0	0	0	0	0	0	0	0	0	0	0	0	0	0	0	0	0	0	0	0	0	0	0	0	0	0	0	0	0	0	0
Acyl-coenzyme A oxidase	trans-2-dodecaenoyl-CoA[Peroxisome] => 3-hydroxylauroyl-CoA[Peroxisome]	YGL205W		0	0	0	0	0	0	0	0	0	0	0	0	0	0	0	0	0	0	0	0	0	0	0	0	0	0	0	0	0	0	0	0	0	0	0	0	0
Acyl-coenzyme A oxidase	trans-2-decaenoyl-CoA[Peroxisome] => 3-hydroxydecanoyl-CoA[Peroxisome]	YGL205W		0	0	0	0	0	0	0	0	0	0	0	0	0	0	0	0	0	0	0	0	0	0	0	0	0	0	0	0	0	0	0	0	0	0	0	0	0
Acyl-coenzyme A oxidase	trans-delta2-octaenoyl-CoA[Peroxisome] => 3-hydroxyoctanoyl-CoA[Peroxisome]	YGL205W		0	0	0	0	0	0	0	0	0	0	0	0	0	0	0	0	0	0	0	0	0	0	0	0	0	0	0	0	0	0	0	0	0	0	0	0	0
Acyl-coenzyme A oxidase	trans-delta2-hexaenoyl-CoA[Peroxisome] => 3-hydroxyhexanoyl-CoA[Peroxisome]	YGL205W		0	0	0	0	0	0	0	0	0	0	0	0	0	0	0	0	0	0	0	0	0	0	0	0	0	0	0	0	0	0	0	0	0	0	0	0	0
Acyl-coenzyme A oxidase	trans-delta2-butaenoyl-CoA[Peroxisome] => 3-hydroxybutanoyl-CoA[Peroxisome]	YGL205W		0	0	0	0	0	0	0	0	0	0	0	0	0	0	0	0	0	0	0	0	0	0	0	0	0	0	0	0	0	0	0	0	0	0	0	0	0
D-3-hydroxyacyl-CoA dehydrogenase	NAD(+)[Peroxisome] + 3-hydroxy-C18-CoA[Peroxisome] => 3-keto-C18-CoA[Peroxisome] + NADH[Peroxisome]	YKR009C		0	0	0	0	0	0	0	0	0	0	0	0	0	0	0	0	0	0	0	0	0	0	0	0	0	0	0	0	0	0	0	0	0	0	0	0	0
D-3-hydroxyacyl-CoA dehydrogenase	NAD(+)[Peroxisome] + 3-hydroxy-C16-CoA[Peroxisome] => NADH[Peroxisome] + 3-keto-C16-CoA[Peroxisome]	YKR009C		0	0	0	0	0	0	0	0	0	0	0	0	0	0	0	0	0	0	0	0	0	0	0	0	0	0	0	0	0	0	0	0	0	0	0	0	0
D-3-hydroxyacyl-CoA dehydrogenase	NAD(+)[Peroxisome] + 3-hydroxy-C14-CoA[Peroxisome] => NADH[Peroxisome] + 3-keto-C14-CoA[Peroxisome]	YKR009C		0	0	0	0	0	0	0	0	0	0	0	0	0	0	0	0	0	0	0	0	0	0	0	0	0	0	0	0	0	0	0	0	0	0	0	0	0
D-3-hydroxyacyl-CoA dehydrogenase	NAD(+)[Peroxisome] + 3-hydroxylauroyl-CoA[Peroxisome] => NADH[Peroxisome] + 3-keto-dodecanoyl-CoA[Peroxisome]	YKR009C		0	0	0	0	0	0	0	0	0	0	0	0	0	0	0	0	0	0	0	0	0	0	0	0	0	0	0	0	0	0	0	0	0	0	0	0	0
D-3-hydroxyacyl-CoA dehydrogenase	NAD(+)[Peroxisome] + 3-hydroxydecanoyl-CoA[Peroxisome] => NADH[Peroxisome] + 3-keto-decanoyl-CoA[Peroxisome]	YKR009C		0	0	0	0	0	0	0	0	0	0	0	0	0	0	0	0	0	0	0	0	0	0	0	0	0	0	0	0	0	0	0	0	0	0	0	0	0
D-3-hydroxyacyl-CoA dehydrogenase	NAD(+)[Peroxisome] + 3-hydroxyoctanoyl-CoA[Peroxisome] => NADH[Peroxisome] + 3-keto-octanoyl-CoA[Peroxisome]	YKR009C		0	0	0	0	0	0	0	0	0	0	0	0	0	0	0	0	0	0	0	0	0	0	0	0	0	0	0	0	0	0	0	0	0	0	0	0	0
D-3-hydroxyacyl-CoA dehydrogenase	NAD(+)[Peroxisome] + 3-hydroxyhexanoyl-CoA[Peroxisome] => NADH[Peroxisome] + 3-oxohexanoyl-CoA[Peroxisome]	YKR009C		0	0	0	0	0	0	0	0	0	0	0	0	0	0	0	0	0	0	0	0	0	0	0	0	0	0	0	0	0	0	0	0	0	0	0	0	0
D-3-hydroxyacyl-CoA dehydrogenase	NAD(+)[Peroxisome] + 3-hydroxybutanoyl-CoA[Peroxisome] => NADH[Peroxisome] + 3-keto-butanoyl-CoA[Peroxisome]	YKR009C		0	0	0	0	0	0	0	0	0	0	0	0	0	0	0	0	0	0	0	0	0	0	0	0	0	0	0	0	0	0	0	0	0	0	0	0	0
Glycerol uptake/efflux facilitator protein	glycerol[Extracellular] <=> glycerol[Cytoplasm]	YLL043W		-1.7782	-1.5782	-1.5577	-0.6	-3.2665	-1.4392	-1.6013	-1.6786	-1.9634	-1.2885	-1.4851	-1.9089	-1.6777	-1.478	-1.4989	-2.3002	-1.5	-1.0502	-1.139	-1.4202	-1.4	-1.3002	-1.4357	-1.5413	-2.3089	-1.6089	-0.327	-1.427	-2.4004	-1.2754	-1.3501	-1.4388	-0.9389	-1.7764	-0.9397	-1.7502	-0.831
Phenylalanyl-tRNA synthetase beta chain	L-phenylalanine[Cytoplasm] + tRNA(Phe)[Cytoplasm] + ATP[Mitochondrion] => AMP[Cytoplasm] + L-phenylalanyl-tRNA(Phe)[Cytoplasm] + diphosphate[Cytoplasm]	YLR060W		0	0	0	0	0	0	0	0	0	0	0	0	0	0	0	0	0	0	0	0	0	0	0	0	0	0	0	0	0	0	0	0	0	0	0	0	0
Phenylalanyl-tRNA synthetase alpha chain	ATP[Cytoplasm] + L-phenylalanine[Cytoplasm] + tRNA(Phe)[Cytoplasm] => AMP[Cytoplasm] + L-phenylalanyl-tRNA(Phe)[Cytoplasm] + diphosphate[Cytoplasm]	YFL022C:YLR060W		0	0	0	0	0	0	0	0	0	0	0	0	0	0	0	0	0	0	0	0	0	0	0	0	0	0	0	0	0	0	0	0	0	0	0	0	0
Probable alpha-glucosidase FSP2	maltose[Cytoplasm] => 2 alpha-D-glucose[Cytoplasm]	YJL221C;YIL172C;YCR037C;YIL162W;YKL106W;YLR017W		0	0	0	0	0	0	0	0	0	0	0	0	0	0	0	0	0	0	0	0	0	0	0	0	0	0	0	0	0	0	0	0	0	0	0	0	0
Probable alpha-glucosidase FSP2	6-O-(alpha-D-Galactopyranosyl)-D-glucopyranose[Cytoplasm] => D-galactose[Cytoplasm] + alpha-D-glucose[Cytoplasm]	YJL221C		0	0	0	0	0	0	0	0	0	0	0	0	0	0	0	0	0	0	0	0	0	0	0	0	0	0	0	0	0	0	0	0	0	0	0	0	0
Uridine permease	H(+)[Extracellular] + uridine[Extracellular] => uridine[Cytoplasm]	YBL042C		0	0	0	0	0	0	0	0	0	0	0	0	0	0	0	0	0	0	0	0	0	0	0	0	0	0	0	0	0	0	0	0	0	0	0	0	0
Fumarate hydratase, mitochondrial	fumarate[Mitochondrion] <=> malate[Mitochondrion]	YPL262W		3.9033	0.9528	1.7214	0.3589	1.0618	2.1508	0.3207	0	0.659	0.4903	0.6451	2.7521	0.5611	1.8341	2.3149	0.0526	0.623	0.3436	2.2902	0.5111	0.2352	0.394	0.5641	-0.3534	0.9855	3.1523	2.7565	0	0.4524	0.4756	0.251	0.6285	3.2389	0.4832	2.896	0.3463	3.4002
Fumarate hydratase, mitochondrial	fumarate[Cytoplasm] <=> malate[Cytoplasm]	YPL262W		0.288	0.1999	0.2379	0.0552	0.1576	0.2146	0.1563	0	0.1852	0.1656	0.1957	0.1988	0.2234	0.2091	0.1768	0.1858	0.1548	0.1259	0.1804	0.1764	0.173	0.2046	0.1924	0.1253	0.1912	0.217	0.1082	0.122	0.1931	0.1699	0.1629	0.2226	0.217	0.1909	0.2056	0.1812	0.1253
Uracil phosphoribosyltransferase	5-phospho-alpha-D-ribose 1-diphosphate[Cytoplasm] + uracil[Cytoplasm] => UMP[Cytoplasm] + diphosphate[Cytoplasm]	YHR128W		0.0243	0.0085	0.0108	0.001	0.0088	0.0115	0.0035	0.0011	0.0069	0.0068	0.0099	0.0098	0.0099	0.0095	0.0093	0.0036	0.0002	0.0023	0.0137	0.0034	0.0034	0.0073	0.0102	0.0077	0.0065	0.0085	0.0071	0.0014	0.0086	0.0071	0.0031	0.0087	0.0103	0.006	0.0085	0.0052	0.0104
Uracil permease	H(+)[Extracellular] + uracil[Extracellular] => uracil[Cytoplasm]	YBR021W		0	0	0	0	0	0	0	0	0	0	0	0	0	0	0	0	0	0	0	0	0	0	0	0	0	0	0	0	0	0	0	0	0	0	0	0	0
Glutamate decarboxylase	L-glutamate[Cytoplasm] => CO2[Cytoplasm] + gamma-aminobutyrate[Cytoplasm]	YMR250W		3.3665	0.0942	0.123	0.2961	0.1072	0.2344	0.0369	0.0315	0.0839	0.0808	0.1031	0.1321	0.1147	0.1137	0.1557	0.097	0.0066	0.0758	0.0976	0.034	0.0356	0.2266	0.1804	0.2584	0.1767	1.5339	2.0798	0.0442	0.215	0.0936	0.0485	0.1676	1.1541	0.1064	1.8539	0.0724	2.8447
Galactokinase	ATP[Cytoplasm] + D-galactose[Cytoplasm] => ADP[Cytoplasm] + D-galactose 1-phosphate[Cytoplasm]	YBR020W		0	0	0	0	0	0	0	0	0	0	0	0	0	0	0	0	0	0	0	0	0	0	0	0	0	0	0	0	0	0	0	0	0	0	0	0	0
UDP-glucose 4-epimerase	UDP-D-galactose[Cytoplasm] <=> UDP-glucose[Cytoplasm]	YBR019C;YJR078W		0	0	0	0	0	0	0	0	0	0	0	0	0	0	0	0	0	0	0	0	0	0	0	0	0	0	0	0	0	0	0	0	0	0	0	0	0
Galactose transporter	alpha-D-glucose[Extracellular] => alpha-D-glucose[Cytoplasm]	YLR081W;YJL219W;YGR043C;YBR002C;YFR033C;YDR272W;YLR237W;YPR062W;YOR011W;YER003C;YJL216C;YJL221C;YEL071W;YEL069C;YLR011W;YLR020C;YER141W		17.3849	14.1245	15.961	4.7272	13.0702	13.5939	14.0552	8.8128	15.6886	12.9665	15.1123	16.2432	15.407	14.6076	13.2425	18.7106	12.7775	9.8258	12.7638	14.4548	17.5613	11.1095	13.1135	8.1101	14.5438	16.0216	4.52	12.188	15.2872	12.6665	14.3112	15.2869	11.9648	15.5931	11.9609	15.6341	6.343
Galactose transporter	D-galactose[Extracellular] => D-galactose[Cytoplasm]	YLR081W;YGR043C;YBR002C;YPL265W;YLR020C;YER141W		0	0	0	0	0	0	0	0	0	0	0	0	0	0	0	0	0	0	0	0	0	0	0	0	0	0	0	0	0	0	0	0	0	0	0	0	0
Galactose-1-phosphate uridylyltransferase	D-galactose 1-phosphate[Cytoplasm] + UTP[Cytoplasm] <=> UDP-D-galactose[Cytoplasm] + diphosphate[Cytoplasm]	YBR018C		0.7277	0.6495	0.7504	0.2231	0.4504	0.6593	0.5989	0.341	0.6455	0.5446	0.5885	0.6032	0.6716	0.6529	0.6171	0.7171	0.6887	0.4944	0.637	0.6882	0.6675	0.5127	0.5222	0.3043	0.641	0.7013	0.2422	0.5076	0.5824	0.5841	0.6319	0.7009	0.6233	0.659	0.6325	0.64	0.29
Galactose-1-phosphate uridylyltransferase	D-galactose 1-phosphate[Cytoplasm] + UDP-glucose[Cytoplasm] <=> D-glucose 1-phosphate[Cytoplasm] + UDP-D-galactose[Cytoplasm]	YBR018C		-0.7277	-0.6495	-0.7504	-0.2231	-0.4504	-0.6593	-0.5989	-0.341	-0.6455	-0.5446	-0.5885	-0.6032	-0.6716	-0.6529	-0.6171	-0.7171	-0.6887	-0.4944	-0.637	-0.6882	-0.6675	-0.5127	-0.5222	-0.3043	-0.641	-0.7013	-0.2422	-0.5076	-0.5824	-0.5841	-0.6319	-0.7009	-0.6233	-0.659	-0.6325	-0.64	-0.29
General amino-acid permease GAP1	H(+)[Extracellular] + L-proline[Extracellular] <=> L-proline[Cytoplasm]	YKR039W;YJR073		0	0	0	0	0	0	0	0	0	0	0	0	0	0	0	0	0	0	0	0	0	0	0	0	0	0	0	0	0	0	0	0	0	0	0	0	0
General amino-acid permease GAP1	H(+)[Extracellular] + L-lysine[Extracellular] <=> L-lysine[Cytoplasm]	YKR039W;YPL214C		0	0	0	0	0	0	0	0	0	0	0	0	0	0	0	0	0	0	0	0	0	0	0	0	0	0	0	0	0	0	0	0	0	0	0	0	0
Aminomethyltransferase, mitochondrial	NAD(+)[Mitochondrion] + glycine[Mitochondrion] + tetrahydrofolate[Mitochondrion] => CO2[Cytoplasm] + NH3[Cytoplasm] + 5,10-methylenetetrahydrofolate[Mitochondrion] + NADH[Mitochondrion]	YDR019C		0.0438	0.0224	0.0242	0.001	0.0173	0.0054	0.0142	0.0017	0.0259	0.0226	0.0356	0.0123	0.0079	0.0076	0.0067	0.0047	0.0005	0.0071	0.0403	0.0446	0.0351	0.0144	0.0093	0.0866	0.0354	0.0271	0.0155	0.0049	0.0165	0.0322	0.0135	0.0278	0.0308	0.0105	0.0214	0.0134	0.0177
Aminomethyltransferase, mitochondrial	NAD(+)[Cytoplasm] + glycine[Cytoplasm] + tetrahydrofolate[Cytoplasm] => 5,10-methylenetetrahydrofolate[Cytoplasm] + CO2[Cytoplasm] + NADH[Cytoplasm] + NH3[Cytoplasm]	YDR019C		0.0781	0.041	0.0484	0.0055	0.0484	0.0244	0.1518	0.0761	0.0266	0.0376	0.0472	0.0592	0.0361	0.0632	0.0393	0.0742	0.0026	0.0085	0.0467	0.236	0.1353	0.0396	0.0572	0.0254	0.2136	0.0353	0.0325	0.0965	0.0617	0.199	0.0418	0.0381	0.044	0.1899	0.0418	0.1189	0.049
Glycine dehydrogenase [decarboxylating], mitochondrial	glycine[Mitochondrion] + lipoamide[Mitochondrion] <=> CO2[Mitochondrion] + S-aminomethyldihydrolipoylprotein[Mitochondrion]	YMR189W		0	0	0	0	0	0	0	0	0	0	0	0	0	0	0	0	0	0	0	0	0	0	0	0	0	0	0	0	0	0	0	0	0	0	0	0	0
Glycerophosphodiester phosphodiesterase GDE1	glycerophosphatidylcholine[Cytoplasm] => choline[Cytoplasm] + sn-glycerol 3-phosphate[Cytoplasm]	YPL110C		0	0	0.0001	0	0	0	0	0	0	0	0	0.0001	0	0	0	0	0	0	0	0	0	0	0	0	0	0.0001	0	0.0001	0	0	0	0	0.0001	0	0	0	0
NADP-specific glutamate dehydrogenase 1	2-oxoglutarate[Cytoplasm] + NADPH[Cytoplasm] + NH3[Cytoplasm] => L-glutamate[Cytoplasm] + NADP(+)[Cytoplasm]	YOR375C;YAL062W		2.2172	1.9253	2.2077	0.6221	1.3711	1.8814	1.8534	1.0318	1.8556	1.592	1.749	1.7911	2.0078	1.94	1.7734	2.0996	1.9524	1.3947	1.8734	2.2341	2.0312	1.5602	1.5514	0.9905	2.0641	2.0405	0.7355	1.517	1.7304	1.8747	1.8307	2.0656	1.8539	2.0576	1.872	1.9281	0.8162
NAD-specific glutamate dehydrogenase	L-glutamate[Cytoplasm] + NAD(+)[Cytoplasm] => 2-oxoglutarate[Cytoplasm] + NADH[Cytoplasm] + NH3[Cytoplasm]	YDL215C		0.0468	0.0248	0.0358	0.0023	0.0253	0.0298	0.0096	0.0041	0.0184	0.0187	0.0273	0.0273	0.0321	0.0272	0.0161	0.0103	0.0019	0.0065	0.0283	0.0099	0.0087	0.0214	0.0282	0.0244	0.0183	0.0236	0.02	0.0033	0.0238	0.0137	0.0084	0.0249	0.0293	0.0162	0.0247	0.0141	0.0257
Glucosamine--fructose-6-phosphate aminotransferase [isomerizing]	L-glutamine[Cytoplasm] + beta-D-fructofuranose 6-phosphate[Cytoplasm] => D-glucosamine 6-phosphate[Cytoplasm] + L-glutamate[Cytoplasm]	YKL104C		0.0494	0.0255	0.0324	0.0029	0.0264	0.0346	0.0104	0.0033	0.0207	0.0205	0.0298	0.0294	0.0297	0.0286	0.0192	0.0108	0.0006	0.0069	0.0295	0.0102	0.0103	0.022	0.0305	0.0233	0.0194	0.0256	0.0214	0.0041	0.0257	0.015	0.0093	0.026	0.0308	0.0179	0.0255	0.0157	0.0313
Glycerophosphoinositol plasma membrane permease	glycerophosphatidylcholine[Extracellular] <=> glycerophosphatidylcholine[Cytoplasm]	YCR098C		0	0	0	0	0	0	0	0	0	0	0	0	0	0	0	0	0	0	0	0	0	0	0	0	0	0	0	0	0	0	0	0	0	0	0	0	0
Glycerophosphoinositol plasma membrane permease	glycerophosphatidyl-D-myo-inositol[Extracellular] <=> glycerophosphatidyl-D-myo-inositol[Cytoplasm]	YCR098C		0	0	0	0	0	0	0	0	0	0	0	0	0	0	0	0	0	0	0	0	0	0	0	0	0	0	0	0	0	0	0	0	0	0	0	0	0
1,4-alpha-glucan-branching enzyme	glycogen[Cytoplasm] + phosphate[Cytoplasm] => D-glucose 1-phosphate[Cytoplasm]	YEL011W;YMR215W		0	0	0	0	0	0	0	0	0	0	0	0	0	0	0	0	0	0	0	0	0	0	0	0	0	0	0	0	0	0	0	0	0	0	0	0	0
Glucokinase GLK1	ATP[Cytoplasm] + alpha-D-glucose[Cytoplasm] => ADP[Cytoplasm] + alpha-D-glucose 6-phosphate[Cytoplasm]	YCL040W;YGR171C;YHL036W		17.4617	14.1642	16.0115	4.7318	13.1112	13.6477	14.0713	8.8179	15.7209	12.9984	15.1587	16.2889	15.4532	14.6521	13.2724	18.7274	12.7784	9.8366	12.8098	14.4707	17.5773	11.1436	13.161	8.1463	14.574	16.0614	4.5533	12.1944	15.3273	12.6899	14.3257	15.3274	12.0128	15.6209	12.0005	15.6585	6.3917
Glucokinase GLK1	ATP[Cytoplasm] + alpha-D-mannose[Cytoplasm] => ADP[Cytoplasm] + D-mannose 6-phosphate[Cytoplasm]	YCL040W;YGR171C;YHL036W		0	0	0	0	0	0	0	0	0	0	0	0	0	0	0	0	0	0	0	0	0	0	0	0	0	0	0	0	0	0	0	0	0	0	0	0	0
Glucokinase GLK1	ATP[Cytoplasm] + beta-D-glucose[Cytoplasm] => ADP[Cytoplasm] + beta-D-glucose 6-phosphate[Cytoplasm]	YCL040W		0	0	0	0	0	0	0	0	0	0	0	0	0	0	0	0	0	0	0	0	0	0	0	0	0	0	0	0	0	0	0	0	0	0	0	0	0
Glutamine synthetase	ATP[Cytoplasm] + L-glutamate[Cytoplasm] + NH3[Cytoplasm] => ADP[Cytoplasm] + L-glutamine[Cytoplasm] + phosphate[Cytoplasm]	YPR035W		0.729	0.5393	0.7273	0.1689	0.4139	0.5669	0.4475	0.2292	0.5414	0.4695	0.5413	0.599	0.5326	0.5622	0.5103	0.5211	0.4347	0.3669	0.581	0.4938	0.5008	0.4441	0.502	0.3047	0.5224	0.6802	0.2623	0.3472	0.5182	0.4682	0.4635	0.5898	0.5715	0.5368	0.5401	0.5077	0.3946
Glutaminyl-tRNA synthetase	ATP[Cytoplasm] + L-glutamine[Cytoplasm] => AMP[Cytoplasm] + L-glutaminyl-tRNA(Gln)[Cytoplasm] + diphosphate[Cytoplasm]	YOR168W		0	0	0	0	0	0	0	0	0	0	0	0	0	0	0	0	0	0	0	0	0	0	0	0	0	0	0	0	0	0	0	0	0	0	0	0	0
Lactoylglutathione lyase	glutathione[Cytoplasm] + methylglyoxal[Cytoplasm] <=> (R)-S-lactoylglutathione[Cytoplasm]	YML004C		0	0	0	0	0	0	0	0	0	0	0	0	0	0	0	0	0	0	0	0	0	0	0	0	0	0	0	0	0	0	0	0	0	0	0	0	0
Hydroxyacylglutathione hydrolase, cytoplasmic isozyme	(R)-S-lactoylglutathione[Cytoplasm] => (R)-lactate[Cytoplasm] + glutathione[Cytoplasm]	YDR272W		0	0	0	0	0	0	0	0	0	0	0	0	0	0	0	0	0	0	0	0	0	0	0	0	0	0	0	0	0	0	0	0	0	0	0	0	0
Hydroxyacylglutathione hydrolase, mitochondrial	(R)-S-lactoylglutathione[Mitochondrion] => (R)-lactate[Mitochondrion] + glutathione[Mitochondrion]	YOR040W		0	0	0	0	0	0	0	0	0	0	0	0	0	0	0	0	0	0	0	0	0	0	0	0	0	0	0	0	0	0	0	0	0	0	0	0	0
Glutathione reductase	NADPH[Cytoplasm] + oxidized glutathione[Cytoplasm] => NADP(+)[Cytoplasm] + 2 glutathione[Cytoplasm]	YPL091W		5.2369	0.0292	0.0221	0.0007	0.0162	0.0233	0.5367	0.0067	0.0062	0.01	0.0233	0.0512	0.6564	0.0473	0.0228	1.0598	0.0002	0.0019	0.0505	0.2317	0.0056	0.0061	0.8452	0.0067	0.0074	3.0898	0.0513	0.4319	0.0191	0.0043	0.01	0.6344	0.0269	0.0107	0.019	0.3827	0.0217
Glutamate synthase [NADH]	2-oxoglutarate[Cytoplasm] + L-glutamine[Cytoplasm] + NADH[Cytoplasm] => 2 L-glutamate[Cytoplasm] + NAD(+)[Cytoplasm]	YDL171C		0.1979	0.0924	0.1308	0.0241	0.0911	0.1002	0.055	0.0103	0.1044	0.096	0.1259	0.1176	0.0658	0.1087	0.093	0.0534	0.0004	0.0453	0.1363	0.0452	0.0649	0.0873	0.1282	0.0788	0.0897	0.1206	0.0773	0.0219	0.1134	0.0781	0.0515	0.1096	0.1333	0.0951	0.1036	0.0814	0.166
Low specificity L-threonine aldolase	acetaldehyde[Cytoplasm] + glycine[Cytoplasm] => L-threonine[Cytoplasm]	YEL046C		0.159	0.1392	0.1741	0.0514	0.8052	0.0043	0.129	0.0749	0.1372	0	0.1354	0.1313	0.0057	0.1391	0.1361	0.1562	0.1504	0.1077	0.135	0.1485	0.1412	0.1134	0.1091	0.0714	0.1372	0.1499	0.0503	0.1111	0.1225	0.1248	0.1352	0.1504	0.1344	0.1418	0.1373	0.136	0.0586
Glucosamine 6-phosphate N-acetyltransferase	D-glucosamine 6-phosphate[Cytoplasm] + acetyl-CoA[Cytoplasm] <=> N-acetyl-D-glucosamine 6-phosphate[Cytoplasm] + coenzyme A[Cytoplasm]	YFL017C		0	0	0	0	0	0	0	0	0	0	0	0	0	0	0	0	0	0	0	0	0	0	0	0	0	0	0	0	0	0	0	0	0	0	0	0	0
6-phosphogluconate dehydrogenase, decarboxylating 1	6-phospho-D-gluconate[Cytoplasm] + NADP(+)[Cytoplasm] => CO2[Cytoplasm] + D-ribulose 5-phosphate[Cytoplasm] + NADPH[Cytoplasm]	YHR183W;YIL116W		1.896	1.8173	1.2952	0.1194	1.1481	1.5985	1.2091	0.7811	0.8868	0.9593	1.121	1.6958	2.228	1.5483	0.8985	1.6182	1.4391	0.7466	1.1473	1.518	1.1117	1.1851	0.944	0.2605	0.7595	1.0956	0.3403	0.8599	1.3182	0.7118	1.259	1.5679	0.6481	1.0198	0.4518	1.0185	0
Glycerol-3-phosphate dehydrogenase [NAD+] 1	NADH[Cytoplasm] + glycerone phosphate[Cytoplasm] => NAD(+)[Cytoplasm] + sn-glycerol 3-phosphate[Cytoplasm]	YDL022W;YPR160W		1.9182	1.6605	1.6552	0.6122	3.3131	1.5827	1.6411	1.7153	2.0532	1.3368	1.5711	1.9844	1.8223	1.5926	1.6011	2.3572	1.5423	1.1231	1.2326	1.4812	1.4542	1.3625	1.506	1.6334	2.4044	1.7519	0.4273	1.4288	2.4564	1.3617	1.41	1.5492	1.1105	1.8578	1.0624	1.8011	0.9271
Phosphoglycerate mutase 1	3-phospho-D-glyceroyl phosphate[Cytoplasm] <=> 2,3-bisphospho-D-glycerate[Cytoplasm]	YKL152C		0	0	0	0	0	0	0	0	0	0	0	0	0	0	0	0	0	0	0	0	0	0	0	0	0	0	0	0	0	0	0	0	0	0	0	0	0
Phosphoglycerate mutase 1	3-phospho-D-glycerate[Cytoplasm] <=> 2-phospho-D-glycerate[Cytoplasm]	YKL152C;YDL215C;YPR145W		29.5195	23.5283	26.7789	7.9445	20.7306	22.629	23.9066	14.3688	26.6058	22.2161	26.092	27.4729	25.7696	24.6693	22.2726	31.841	20.8818	16.4232	21.5123	24.547	30.9031	18.5198	22.4467	13.4839	24.2267	27.0753	7.2565	20.6804	25.49	21.7389	24.4225	25.8797	20.3359	26.6592	19.7184	26.7849	10.7871
Glutathione peroxidase 1	2 glutathione[Cytoplasm] + hydrogen peroxide[Cytoplasm] <=> oxidized glutathione[Cytoplasm]	YKL026C;YCL050C;YKL152C		5.2369	0.0292	0.0221	0.0007	0.0162	0.0233	0.5367	0.0067	0.0062	0.01	0.0233	0.0512	0.6564	0.0473	0.0228	1.0598	0.0002	0.0019	0.0505	0.2317	0.0056	0.0061	0.8452	0.0067	0.0074	3.0898	0.0513	0.4319	0.0191	0.0043	0.01	0.6344	0.0269	0.0123	0.019	0.3827	0.0217
Glycyl-tRNA synthetase 1	ATP[Cytoplasm] + glycine[Cytoplasm] + tRNA(Gly)[Cytoplasm] => AMP[Cytoplasm] + diphosphate[Cytoplasm] + glycyl-tRNA(Gly)[Cytoplasm]	YBR121C;YDR098C		0	0	0	0	0	0	0	0	0	0	0	0	0	0	0	0	0	0	0	0	0	0	0	0	0	0	0	0	0	0	0	0	0	0	0	0	0
Glutamate--cysteine ligase	ATP[Cytoplasm] + L-cysteine[Cytoplasm] + L-glutamate[Cytoplasm] => ADP[Cytoplasm] + gamma-L-glutamyl-L-cysteine[Cytoplasm] + phosphate[Cytoplasm]	YJL101C		0	0	0	0	0	0	0	0	0	0	0	0	0	0	0	0	0	0	0	0	0	0	0	0	0	0	0	0	0	0	0	0	0	0.0032	0	0	0
Glutathione synthetase	ATP[Cytoplasm] + gamma-L-glutamyl-L-cysteine[Cytoplasm] + glycine[Cytoplasm] => ADP[Cytoplasm] + glutathione[Cytoplasm] + phosphate[Cytoplasm]	YOL049W		0	0	0	0	0	0	0	0	0	0	0	0	0	0	0	0	0	0	0	0	0	0	0	0	0	0	0	0	0	0	0	0	0	0.0032	0	0	0
Glycogen [starch] synthase isoform 1	UDP-glucose[Cytoplasm] => UDP[Cytoplasm] + glycogen[Cytoplasm]	YFR015C;YNL202W		0.2079	0.192	0.2208	0.0679	0.1302	0.1919	0.1815	0.1043	0.1924	0.1613	0.1716	0.1764	0.1974	0.192	0.1841	0.2179	0.2126	0.1504	0.1867	0.2092	0.2028	0.1509	0.1509	0.0861	0.1914	0.2079	0.0675	0.1555	0.1712	0.1754	0.1921	0.2077	0.182	0.1975	0.1867	0.1924	0.0789
GMP synthase [glutamine-hydrolyzing]	ATP[Cytoplasm] + L-glutamine[Cytoplasm] + xanthosine 5'-phosphate[Cytoplasm] => AMP[Cytoplasm] + GMP[Cytoplasm] + L-glutamate[Cytoplasm] + diphosphate[Cytoplasm]	YMR217W		0.0216	0.0199	0.0229	0.0071	0.0135	0.0199	0.0189	0.0108	0.02	0.0167	0.0178	0.0183	0.0205	0.0199	0.0191	0.0226	0.0221	0.0156	0.0194	0.0217	0.0211	0.0157	0.0157	0.0089	0.0199	0.0216	0.007	0.0161	0.0178	0.0182	0.02	0.0216	0.0189	0.0205	0.0194	0.02	0.0082
Guanylate kinase	ATP[Cytoplasm] + GMP[Cytoplasm] <=> ADP[Cytoplasm] + GDP[Cytoplasm]	YDR454C		0	0	0	0	0	0	0	0	0	0	0	0	0	0	0	0	0	0	0	0	0	0	0	0	0	0	0	0	0	0	0	0	0	0	0	0	0
Guanylate kinase	ATP[Cytoplasm] + dGMP[Cytoplasm] <=> ADP[Cytoplasm] + dGDP[Cytoplasm]	YDR454C		-0.0751	-0.0393	-0.0497	-0.0047	-0.0402	-0.0586	-0.0165	-0.0055	-0.0355	-0.0315	-0.0455	-0.045	-0.0455	-0.0439	-0.0297	-0.0173	-0.0019	-0.0111	-0.0452	-0.0164	-0.0165	-0.0337	-0.0465	-0.0392	-0.0301	-0.0394	-0.0324	-0.0069	-0.0395	-0.0234	-0.0149	-0.0401	-0.0472	-0.0278	-0.0391	-0.0246	-0.0474
Guanylate kinase	GMP[Cytoplasm] + dATP[Cytoplasm] <=> GDP[Cytoplasm] + dADP[Cytoplasm]	YDR454C		0.1096	0.0571	0.0724	0.0068	0.0586	0.0827	0.0238	0.0079	0.05	0.0459	0.0663	0.0655	0.0663	0.0639	0.0432	0.0249	0.0025	0.016	0.0659	0.0237	0.0238	0.0491	0.0679	0.0554	0.0437	0.0574	0.0473	0.0099	0.0575	0.034	0.0215	0.0583	0.0687	0.0404	0.057	0.0356	0.0692
Glycerol kinase	ATP[Cytoplasm] + glycerol[Cytoplasm] => ADP[Cytoplasm] + sn-glycerol 3-phosphate[Cytoplasm]	YHL032C		0.0329	0.017	0.0216	0.002	0.0176	0.023	0.0069	0.0022	0.0138	0.0137	0.0199	0.0196	0.0198	0.0191	0.0128	0.0072	0.0004	0.0046	0.0197	0.0068	0.0069	0.0146	0.0204	0.0155	0.0129	0.0171	0.0143	0.0027	0.0172	0.01	0.0062	0.0174	0.0206	0.0119	0.017	0.0105	0.0209
Glycerol-3-phosphate dehydrogenase, mitochondrial	sn-glycerol 3-phosphate[Cytoplasm] + FAD[Mitochondrion] => glycerone phosphate[Cytoplasm] + FADH2[Mitochondrion]	YIL155C		0.1376	0.0801	0.0954	0.0122	0.0451	0.1413	0.0378	0.0356	0.0877	0.0465	0.084	0.0735	0.1423	0.1124	0.1001	0.0545	0.0422	0.0729	0.0914	0.0586	0.0518	0.0621	0.0686	0.0911	0.0934	0.1406	0.0996	0	0.0541	0.0843	0.0577	0.1081	0.1696	0.0791	0.1205	0.0486	0.0952
5-aminolevulinate synthase, mitochondrial	glycine[Mitochondrion] + succinyl-CoA[Mitochondrion] => 5-aminolevulinate[Mitochondrion] + CO2[Mitochondrion] + coenzyme A[Mitochondrion]	YDR232W		0	0	0	0	0	0	0	0	0	0	0	0	0	0	0	0	0	0	0	0	0	0	0	0	0	0	0	0	0	0	0	0	0	0	0	0	0
Uroporphyrinogen decarboxylase	uroporphyrinogen III[Cytoplasm] => 4 CO2[Cytoplasm] + coproporphyrinogen[Cytoplasm]	YDR047W		0	0	0	0	0	0	0	0	0	0	0	0	0	0	0	0	0	0	0	0	0	0	0	0	0	0	0	0	0	0	0	0	0	0	0	0	0
Coproporphyrinogen III oxidase	coproporphyrinogen[Cytoplasm] + oxygen[Cytoplasm] => 2 CO2[Cytoplasm] + protoporphyrinogen[Cytoplasm]	YDR044W		0	0	0	0	0	0	0	0	0	0	0	0	0	0	0	0	0	0	0	0	0	0	0	0	0	0	0	0	0	0	0	0	0	0	0	0	0
Protoporphyrinogen oxidase	oxygen[Cytoplasm] + protoporphyrinogen[Mitochondrion] => protoporphyrin[Mitochondrion]	YER014W		0	0	0	0	0	0	0	0	0	0	0	0	0	0	0	0	0	0	0	0	0	0	0	0	0	0	0	0	0	0	0	0	0	0	0	0	0
Ferrochelatase, mitochondrial	protoporphyrin[Mitochondrion] => heme[Mitochondrion]	YOR176W		0	0	0	0	0	0	0	0	0	0	0	0	0	0	0	0	0	0	0	0	0	0	0	0	0	0	0	0	0	0	0	0	0	0	0	0	0
Porphobilinogen synthase	2 5-aminolevulinate[Cytoplasm] => porphobilinogen[Cytoplasm]	YGL040C		0	0	0	0	0	0	0	0	0	0	0	0	0	0	0	0	0	0	0	0	0	0	0	0	0	0	0	0	0	0	0	0	0	0	0	0	0
Porphobilinogen deaminase	4 porphobilinogen[Cytoplasm] => 4 NH3[Cytoplasm] + hydroxymethylbilane[Cytoplasm]	YDL205C		0	0	0	0	0	0	0	0	0	0	0	0	0	0	0	0	0	0	0	0	0	0	0	0	0	0	0	0	0	0	0	0	0	0	0	0	0
Uroporphyrinogen-III synthase	hydroxymethylbilane[Cytoplasm] => uroporphyrinogen III[Cytoplasm]	YOR278W		0	0	0	0	0	0	0	0	0	0	0	0	0	0	0	0	0	0	0	0	0	0	0	0	0	0	0	0	0	0	0	0	0	0	0	0	0
Acetyl-CoA carboxylase, mitochondrial	CO2[Cytoplasm] + ATP[Mitochondrion] + acetyl-CoA[Mitochondrion] <=> ADP[Mitochondrion] + malonyl-CoA[Mitochondrion] + phosphate[Mitochondrion]	YMR207C		0.0107	0.0329	0.0487	0.0149	0.0259	0.0066	0.0385	0.0228	0.0414	0.0346	0.0369	0.0091	0.0423	0.0041	0.0067	0.0466	0.0449	0.0097	0.0154	0.0457	0.0439	0.0139	0.0311	0.0188	0.042	0.0435	0.015	0.0347	0.0373	0.0384	0.042	0.045	0.0404	0.0433	0.0356	0.0416	0.0175
ATP phosphoribosyltransferase	5-phospho-alpha-D-ribose 1-diphosphate[Cytoplasm] + ATP[Cytoplasm] => 1-(5-phospho-D-ribosyl)-ATP[Cytoplasm] + diphosphate[Cytoplasm]	YER055C		0.0301	0.0278	0.032	0.0098	0.0188	0.0278	0.0263	0.0151	0.0278	0.0233	0.0248	0.0255	0.0286	0.0278	0.0266	0.0315	0.0308	0.0218	0.027	0.0303	0.0293	0.0218	0.0218	0.0125	0.0277	0.0301	0.0098	0.0225	0.0248	0.0254	0.0278	0.0301	0.0263	0.0286	0.027	0.0278	0.0114
Histidinol-phosphatase	L-histidinol phosphate[Cytoplasm] => L-histidinol[Cytoplasm] + phosphate[Cytoplasm]	YFR025C		0.0301	0.0278	0.032	0.0098	0.0188	0.0278	0.0263	0.0151	0.0278	0.0233	0.0248	0.0255	0.0286	0.0278	0.0266	0.0315	0.0308	0.0218	0.027	0.0303	0.0293	0.0218	0.0218	0.0125	0.0277	0.0301	0.0098	0.0225	0.0248	0.0254	0.0278	0.0301	0.0263	0.0286	0.027	0.0278	0.0114
Imidazoleglycerol-phosphate dehydratase	D-erythro-1-(imidazol-4-yl)glycerol 3-phosphate[Cytoplasm] => 3-(imidazol-4-yl)-2-oxopropyl phosphate[Cytoplasm]	YOR202W		0.0301	0.0278	0.032	0.0098	0.0188	0.0278	0.0263	0.0151	0.0278	0.0233	0.0248	0.0255	0.0286	0.0278	0.0266	0.0315	0.0308	0.0218	0.027	0.0303	0.0293	0.0218	0.0218	0.0125	0.0277	0.0301	0.0098	0.0225	0.0248	0.0254	0.0278	0.0301	0.0263	0.0286	0.027	0.0278	0.0114
Phosphoribosyl-ATP pyrophosphohydrolase	1-(5-phospho-D-ribosyl)-ATP[Cytoplasm] => diphosphate[Cytoplasm] + phosphoribosyl-AMP[Cytoplasm]	YCL030C		0.0301	0.0278	0.032	0.0098	0.0188	0.0278	0.0263	0.0151	0.0278	0.0233	0.0248	0.0255	0.0286	0.0278	0.0266	0.0315	0.0308	0.0218	0.027	0.0303	0.0293	0.0218	0.0218	0.0125	0.0277	0.0301	0.0098	0.0225	0.0248	0.0254	0.0278	0.0301	0.0263	0.0286	0.027	0.0278	0.0114
Phosphoribosyl-AMP cyclohydrolase	phosphoribosyl-AMP[Cytoplasm] => 1-(5-phospho-D-ribosyl)-5-[(5-phospho-D-ribosylamino)methylideneamino]imidazole-4-carboxamide[Cytoplasm]	YCL030C		0.0301	0.0278	0.032	0.0098	0.0188	0.0278	0.0263	0.0151	0.0278	0.0233	0.0248	0.0255	0.0286	0.0278	0.0266	0.0315	0.0308	0.0218	0.027	0.0303	0.0293	0.0218	0.0218	0.0125	0.0277	0.0301	0.0098	0.0225	0.0248	0.0254	0.0278	0.0301	0.0263	0.0286	0.027	0.0278	0.0114
Histidinol dehydrogenase	L-histidinol[Cytoplasm] + 2 NAD(+)[Cytoplasm] => L-histidine[Cytoplasm] + 2 NADH[Cytoplasm]	YCL030C		0.0301	0.0278	0.032	0.0098	0.0188	0.0278	0.0263	0.0151	0.0278	0.0233	0.0248	0.0255	0.0286	0.0278	0.0266	0.0315	0.0308	0.0218	0.027	0.0303	0.0293	0.0218	0.0218	0.0125	0.0277	0.0301	0.0098	0.0225	0.0248	0.0254	0.0278	0.0301	0.0263	0.0286	0.027	0.0278	0.0114
Histidinol-phosphate aminotransferase	3-(imidazol-4-yl)-2-oxopropyl phosphate[Cytoplasm] + L-glutamate[Cytoplasm] => 2-oxoglutarate[Cytoplasm] + L-histidinol phosphate[Cytoplasm]	YIL116W		0.0301	0.0278	0.032	0.0098	0.0188	0.0278	0.0263	0.0151	0.0278	0.0233	0.0248	0.0255	0.0286	0.0278	0.0266	0.0315	0.0308	0.0218	0.027	0.0303	0.0293	0.0218	0.0218	0.0125	0.0277	0.0301	0.0098	0.0225	0.0248	0.0254	0.0278	0.0301	0.0263	0.0286	0.027	0.0278	0.0114
1-(5-phosphoribosyl)-5-[(5-phosphoribosylamino)methylideneamino] imidazole-4-carboxamide isomerase	1-(5-phospho-D-ribosyl)-5-[(5-phospho-D-ribosylamino)methylideneamino]imidazole-4-carboxamide[Cytoplasm] => 5-[(5-phospho-1-deoxy-D-ribulos-1-ylamino)methylideneamino]-1-(5-phospho-D-ribosyl)imidazole-4-carboxamide[Cytoplasm]	YIL020C		0.0301	0.0278	0.032	0.0098	0.0188	0.0278	0.0263	0.0151	0.0278	0.0233	0.0248	0.0255	0.0286	0.0278	0.0266	0.0315	0.0308	0.0218	0.027	0.0303	0.0293	0.0218	0.0218	0.0125	0.0277	0.0301	0.0098	0.0225	0.0248	0.0254	0.0278	0.0301	0.0263	0.0286	0.027	0.0278	0.0114
Imidazole glycerol phosphate synthase hisHF	5-[(5-phospho-1-deoxy-D-ribulos-1-ylamino)methylideneamino]-1-(5-phospho-D-ribosyl)imidazole-4-carboxamide[Cytoplasm] + L-glutamine[Cytoplasm] => 5-amino-1-(5-phospho-D-ribosyl)imidazole-4-carboxamide[Cytoplasm] + D-erythro-1-(imidazol-4-yl)glycerol 3-phosphate[Cytoplasm] + L-glutamate[Cytoplasm]	YBR248C		0.0301	0.0278	0.032	0.0098	0.0188	0.0278	0.0263	0.0151	0.0278	0.0233	0.0248	0.0255	0.0286	0.0278	0.0266	0.0315	0.0308	0.0218	0.027	0.0303	0.0293	0.0218	0.0218	0.0125	0.0277	0.0301	0.0098	0.0225	0.0248	0.0254	0.0278	0.0301	0.0263	0.0286	0.027	0.0278	0.0114
3-hydroxy-3-methylglutaryl-coenzyme A reductase 1	(R)-mevalonate[Cytoplasm] + 2 NADP(+)[Cytoplasm] + coenzyme A[Cytoplasm] <=> (S)-3-hydroxy-3-methylglutaryl-CoA[Cytoplasm] + 2 NADPH[Cytoplasm]	YML075C;YNR072W		-0.0165	-0.0152	-0.0175	-0.0054	-0.0103	-0.0152	-0.0144	-0.0083	-0.0153	-0.0128	-0.0136	-0.014	-0.0157	-0.0152	-0.0146	-0.0173	-0.0169	-0.0119	-0.0148	-0.0166	-0.0161	-0.012	-0.012	-0.0068	-0.0152	-0.0165	-0.0054	-0.0123	-0.0136	-0.0139	-0.0152	-0.0165	-0.0144	-0.0157	-0.0148	-0.0153	-0.0063
Hydroxymethylglutaryl-CoA synthase	(S)-3-hydroxy-3-methylglutaryl-CoA[Cytoplasm] + coenzyme A[Cytoplasm] <=> acetoacetyl-CoA[Cytoplasm] + acetyl-CoA[Cytoplasm]	YML126C		-0.0165	-0.0152	-0.0175	-0.0054	-0.0103	-0.0152	-0.0144	-0.0083	-0.0153	-0.0128	-0.0136	-0.014	-0.0157	-0.0152	-0.0146	-0.0173	-0.0169	-0.0119	-0.0148	-0.0166	-0.0161	-0.012	-0.012	-0.0068	-0.0152	-0.0165	-0.0054	-0.0123	-0.0136	-0.0139	-0.0152	-0.0165	-0.0144	-0.0157	-0.0148	-0.0153	-0.0063
HNRNP arginine N-methyltransferase	L-histidine[Cytoplasm] + S-adenosyl-L-methionine[Cytoplasm] => N(pi)-methyl-L-histidine[Cytoplasm] + S-adenosyl-L-homocysteine[Cytoplasm]	YBR034C:YCL054W:YML110C:YOR201C:YPL266W		0	0	0	0	0	0	0	0	0	0	0	0	0	0	0	0	0	0	0	0	0	0	0	0	0	0	0	0	0	0	0	0	0	0	0	0	0
Choline transport protein	H(+)[Extracellular] + choline[Extracellular] => choline[Cytoplasm]	YGL077C		0	0	0	0	0	0	0	0	0	0	0	0	0	0	0	0	0	0	0	0	0	0	0	0	0	0	0	0	0	0	0	0	0	0	0	0	0
Aspartate-semialdehyde dehydrogenase	4-phospho-L-aspartate[Cytoplasm] + NADPH[Cytoplasm] => L-aspartate 4-semialdehyde[Cytoplasm] + NADP(+)[Cytoplasm] + phosphate[Cytoplasm]	YDR158W		0.1428	0.0899	0.1023	0.0127	0.0781	0.2709	0.0464	0.0141	0.0696	0.1814	0.0961	0.0951	0.2915	0.0938	0.0552	0.0541	0.0225	0.0289	0.1135	0.0512	0.0504	0.0687	0.0871	0.0568	0.0648	0.0839	0.0541	0.0213	0.0817	0.0532	0.0468	0.0863	0.0891	0.0654	0.0763	0.0605	0.062
Aspartokinase	ATP[Cytoplasm] + L-aspartate[Cytoplasm] => 4-phospho-L-aspartate[Cytoplasm] + ADP[Cytoplasm]	YER052C		0.1428	0.0899	0.1023	0.0127	0.0781	0.2709	0.0464	0.0141	0.0696	0.1814	0.0961	0.0951	0.2915	0.0938	0.0552	0.0541	0.0225	0.0289	0.1135	0.0512	0.0504	0.0687	0.0871	0.0568	0.0648	0.0839	0.0541	0.0213	0.0817	0.0532	0.0468	0.0863	0.0891	0.0654	0.0763	0.0605	0.062
Homoserine dehydrogenase	L-aspartate 4-semialdehyde[Cytoplasm] + NADH[Cytoplasm] => L-homoserine[Cytoplasm] + NAD(+)[Cytoplasm]	YJR139C		0.1109	0.0622	0.077	0.0074	0.0604	0.0919	0.0279	0.0006	0.0503	0.0517	0.0733	0.0707	0.0953	0.0732	0.0364	0.0207	0.0002	0.0124	0.0816	0.0283	0.0285	0.0424	0.0631	0.0404	0.0377	0.0564	0.0391	0.0039	0.0562	0.0312	0.025	0.0538	0.058	0.0407	0.0453	0.0372	0.0492
Homoserine dehydrogenase	L-aspartate 4-semialdehyde[Cytoplasm] + NADPH[Cytoplasm] => L-homoserine[Cytoplasm] + NADP(+)[Cytoplasm]	YJR139C		0.0319	0.0277	0.0252	0.0053	0.0177	0.1791	0.0185	0.0134	0.0193	0.1297	0.0228	0.0244	0.1961	0.0206	0.0189	0.0334	0.0223	0.0165	0.0318	0.0229	0.0219	0.0264	0.024	0.0165	0.0271	0.0275	0.015	0.0174	0.0255	0.022	0.0218	0.0325	0.0311	0.0247	0.0309	0.0234	0.0128
(DL)-glycerol-3-phosphatase 2	sn-glycerol 3-phosphate[Cytoplasm] => glycerol[Cytoplasm] + phosphate[Cytoplasm]	YER062C;YJR139C		1.8111	1.5953	1.5793	0.602	3.2841	1.4622	1.6082	1.6808	1.9772	1.3021	1.505	1.9285	1.6975	1.4971	1.5117	2.3074	1.5004	1.0548	1.1587	1.427	1.4069	1.3149	1.456	1.5568	2.3218	1.626	0.3412	1.4297	2.4176	1.2855	1.3563	1.4561	0.9594	1.7884	0.9567	1.7607	0.8518
Hypoxanthine-guanine phosphoribosyltransferase	5-phospho-alpha-D-ribose 1-diphosphate[Cytoplasm] + hypoxanthine[Cytoplasm] => IMP[Cytoplasm] + diphosphate[Cytoplasm]	YDR399W		0.0165	0.0085	0.0108	0.001	0.0088	0.0115	0.0035	0.0011	0.0069	0.0068	0.0099	0.0098	0.0099	0.0095	0.0064	0.0036	0.0002	0.0023	0.0098	0.0034	0.0034	0.0073	0.0102	0.0078	0.0065	0.0085	0.0071	0.0014	0.0086	0.005	0.0031	0.0087	0.0103	0.006	0.0085	0.0052	0.0104
Hypoxanthine-guanine phosphoribosyltransferase	5-phospho-alpha-D-ribose 1-diphosphate[Cytoplasm] + guanine[Cytoplasm] => GMP[Cytoplasm] + diphosphate[Cytoplasm]	YDR399W		0.0082	0.0043	0.0054	0.0005	0.0044	0.0058	0.0017	0.0006	0.0035	0.0034	0.005	0.0049	0.005	0.0048	0.0032	0.0018	0.0001	0.0012	0.0049	0.0017	0.0017	0.0037	0.0051	0.0039	0.0032	0.0043	0.0036	0.0007	0.0043	0.0025	0.0016	0.0043	0.0051	0.003	0.0042	0.0026	0.0052
3-hydroxyacyl-thioester dehydratase	(R)-3-hydroxybutanoyl-[acp][Mitochondrion] => trans-but-2-enoyl-[acp][Mitochondrion]	YHR067W		0.001	0.005	0.0068	0.0021	0.0035	0.0007	0.0055	0.0032	0.0058	0.0049	0.0052	0.0012	0.006	0.0006	0.0009	0.0066	0.0065	0.0011	0.0016	0.0064	0.0062	0.0014	0.0046	0.0026	0.0059	0.0061	0.0021	0.0049	0.0052	0.0054	0.0059	0.0063	0.0057	0.0061	0.0049	0.0059	0.0024
3-hydroxyacyl-thioester dehydratase	(R)-3-hydroxyhexanoyl-[acp][Mitochondrion] => trans-hex-2-enoyl-[acp][Mitochondrion]	YHR067W		0.0015	0.0053	0.0068	0.0021	0.0038	0.0012	0.0055	0.0032	0.0059	0.0049	0.0052	0.0012	0.006	0.0006	0.001	0.0066	0.0064	0.0015	0.0052	0.0064	0.0062	0.0016	0.0044	0.0026	0.0059	0.0063	0.0021	0.0049	0.0052	0.0054	0.0059	0.0064	0.0057	0.006	0.005	0.0059	0.0024
3-hydroxyacyl-thioester dehydratase	(R)-3-hydroxyoctanoyl-[acp][Mitochondrion] => trans-oct-2-enoyl-[acp][Mitochondrion]	YHR067W		0.0015	0.005	0.0068	0.0021	0.0039	0.0008	0.0055	0.0032	0.0058	0.0049	0.0052	0.0013	0.006	0.0006	0.0009	0.0066	0.0064	0.0015	0.0017	0.0064	0.0062	0.0015	0.0045	0.0026	0.0059	0.0063	0.0021	0.0049	0.0052	0.0054	0.0059	0.0064	0.0057	0.0061	0.005	0.0059	0.0024
3-hydroxyacyl-thioester dehydratase	(R)-3-hydroxydecanoyl-[acp][Mitochondrion] => trans-dec-2-enoyl-[acp][Mitochondrion]	YHR067W		0.0011	0.005	0.0068	0.0021	0.0038	0.0007	0.0055	0.0032	0.0059	0.0049	0.0052	0.0012	0.006	0.0006	0.001	0.0066	0.0065	0.0015	0.0017	0.0064	0.0062	0.0015	0.0046	0.0026	0.0059	0.0062	0.0021	0.0049	0.0052	0.0054	0.0059	0.0063	0.0057	0.0061	0.0054	0.0059	0.0024
3-hydroxyacyl-thioester dehydratase	(R)-3-hydroxydodecanoyl-[acp][Mitochondrion] => trans-dodec-2-enoyl-[acp][Mitochondrion]	YHR067W		0.0014	0.005	0.0067	0.0021	0.0035	0.0012	0.0055	0.0032	0.0058	0.0049	0.0052	0.0012	0.006	0.0006	0.0009	0.0066	0.0065	0.0012	0.0018	0.0063	0.0062	0.0014	0.0043	0.0026	0.0058	0.0062	0.0021	0.0048	0.0052	0.0053	0.0058	0.0063	0.0056	0.006	0.0049	0.0059	0.0024
3-hydroxyacyl-thioester dehydratase	(R)-3-hydroxytetradecanoyl-[acp][Mitochondrion] => trans-tetradec-2-enoyl-[acp][Mitochondrion]	YHR067W		0.0017	0.0054	0.0067	0.002	0.0034	0.0007	0.0054	0.0031	0.0057	0.0048	0.0051	0.0018	0.0059	0.0006	0.0009	0.0065	0.0063	0.0011	0.0012	0.0063	0.0061	0.0016	0.0045	0.0026	0.0058	0.006	0.0021	0.0048	0.0051	0.0053	0.0058	0.0062	0.0056	0.0059	0.0045	0.0058	0.0024
3-hydroxyacyl-thioester dehydratase	(R)-3-hydroxypalmitoyl-[acp][Mitochondrion] => trans-hexadec-2-enoyl-[acp][Mitochondrion]	YHR067W		0.0014	0.0013	0.0066	0.002	0.0037	0.0008	0.0053	0.0031	0.0056	0.0047	0.005	0.0011	0.0058	0.0005	0.0009	0.0063	0.0062	0.0015	0.0017	0.0061	0.006	0.0041	0.004	0.0025	0.0056	0.006	0.002	0.0047	0.005	0.0052	0.0056	0.0061	0.0054	0.0058	0.0048	0.0056	0.0024
3-hydroxyacyl-thioester dehydratase	3-hydroxyoctadecanoyl-[acp][Mitochondrion] => trans-octadec-2-enoyl-[acp][Mitochondrion]	YHR067W		0.0011	0.001	0.0015	0.0004	0.0003	0.0004	0.0002	0.0007	0.0008	0.0006	0.0007	0.0001	0.0005	0.0001	0.0001	0.0008	0.0003	0.0003	0.0004	0.0014	0.0009	0.0008	0.0002	0.0006	0.0013	0.0005	0.0004	0.001	0.001	0.0011	0.0012	0.0009	0.0012	0.0013	0.0011	0.0007	0.0005
Histidyl-tRNA synthetase, mitochondrial	ATP[Cytoplasm] + L-histidine[Cytoplasm] + tRNA(His)[Cytoplasm] => AMP[Cytoplasm] + L-histidyl-tRNA(His)[Cytoplasm] + diphosphate[Cytoplasm]	YPR033C		0	0	0	0	0	0	0	0	0	0	0	0	0	0	0	0	0	0	0	0	0	0	0	0	0	0	0	0	0	0	0	0	0	0	0	0	0
Hexokinase-1	ATP[Cytoplasm] + beta-D-glucose[Cytoplasm] => ADP[Cytoplasm] + alpha-D-glucose 6-phosphate[Cytoplasm]	YFR053C;YHL036W		0	0	0	0	0	0	0	0	0	0	0	0	0	0	0	0	0	0	0	0	0	0	0	0	0	0	0	0	0	0	0	0	0	0	0	0	0
Hexokinase-1	ATP[Cytoplasm] + D-fructose[Cytoplasm] => ADP[Cytoplasm] + beta-D-fructofuranose 6-phosphate[Cytoplasm]	YFR053C;YHL036W		0	0	0	0	0	0	0	0	0	0	0	0	0	0	0	0	0	0	0	0	0	0	0	0	0	0	0	0	0	0	0	0	0	0	0	0	0
Low-affinity glucose transporter HXT1	D-fructose[Extracellular] => D-fructose[Cytoplasm]	YHR094C;YGR043C;YBR002C;YFR033C;YDR272W;YLR237W;YPR062W;YOR011W;YER003C;YJL216C;YJL221C;YEL071W;YEL069C;YLR011W;YLR020C		0	0	0	0	0	0	0	0	0	0	0	0	0	0	0	0	0	0	0	0	0	0	0	0	0	0	0	0	0	0	0	0	0	0	0	0	0
Low-affinity glucose transporter HXT1	alpha-D-mannose[Extracellular] => alpha-D-mannose[Cytoplasm]	YHR094C;YGR043C;YBR002C;YFR033C;YDR272W;YLR237W;YPR062W;YOR011W;YER003C;YJL216C;YJL221C;YEL071W;YEL069C;YLR011W;YLR020C		0	0	0	0	0	0	0	0	0	0	0	0	0	0	0	0	0	0	0	0	0	0	0	0	0	0	0	0	0	0	0	0	0	0	0	0	0
Isocitrate lyase	isocitrate[Cytoplasm] => glyoxylate[Cytoplasm] + succinate[Cytoplasm]	YER065C;YKL158W		0.4867	0.8502	1.3017	0.0716	0.689	0	0.4617	0.2618	0.3627	0.5395	0.5295	0.4886	0	1.4842	0.896	0.3356	0.2041	0.4522	1.0397	0.8555	0.5052	0.2199	0.492	0.3729	0.9541	1.609	0.7938	0.3357	0.2696	0.6215	0.3468	0.5192	1.8608	0.5537	0.4622	0.4104	0.3169
Isocitrate dehydrogenase [NAD] subunit 1, mitochondrial	NAD(+)[Mitochondrion] + isocitrate[Mitochondrion] => 2-oxoglutarate[Mitochondrion] + CO2[Mitochondrion] + NADH[Mitochondrion]	YNL037C:YOR136W		1.5985	0.2828	0.8492	0.1556	0.2985	0.7259	0.0941	0.0461	0.2119	0.2183	0.2495	2.1818	0.2301	0.3578	0.494	0.0679	0.7892	0.1398	0.4022	0.1119	0.0582	0.3451	0.2805	0.4488	0.2638	0.4256	0.4264	0.0275	0.3126	0.1758	0.0914	0.2871	0.5352	0.1884	0.649	0.1196	3.0193
Isopentenyl-diphosphate Delta-isomerase	isopentenyl diphosphate[Cytoplasm] <=> dimethylallyl diphosphate[Cytoplasm]	YPL117C		0.0055	0.0051	0.0058	0.0018	0.0034	0.0051	0.0048	0.0028	0.0051	0.0043	0.0045	0.0047	0.0052	0.0051	0.0049	0.0058	0.0056	0.004	0.0049	0.0055	0.0054	0.004	0.004	0.0023	0.0051	0.0055	0.0018	0.0041	0.0045	0.0046	0.0051	0.0055	0.0048	0.0052	0.0049	0.0051	0.0021
Isocitrate dehydrogenase [NADP], mitochondrial	NADP(+)[Mitochondrion] + isocitrate[Mitochondrion] => NADPH[Mitochondrion] + oxalosuccinate[Mitochondrion]	YDL066W		0.3562	0.3533	0.0123	0.1317	0.2442	0.3427	0.3617	0.2072	0.3619	0.3015	0.3423	0.3	0.3785	0	0.3095	0.4343	0.4255	0.2595	0.2887	0.287	0.4062	0.3034	0.3058	0.1657	0.1785	0.0687	0.0077	0.3112	0.3461	0.3286	0.36	0.3912	0.0123	0.3972	0.3524	0.3855	0.0085
Isocitrate dehydrogenase [NADP], mitochondrial	oxalosuccinate[Mitochondrion] => 2-oxoglutarate[Mitochondrion] + CO2[Mitochondrion]	YDL066W		0.3562	0.3533	0.0123	0.1317	0.2442	0.3427	0.3617	0.2072	0.3619	0.3015	0.3423	0.3	0.3785	0	0.3095	0.4343	0.4255	0.2595	0.2887	0.287	0.4062	0.3034	0.3058	0.1657	0.1785	0.0687	0.0077	0.3112	0.3461	0.3286	0.36	0.3912	0.0123	0.3972	0.3524	0.3855	0.0085
Isocitrate dehydrogenase [NADP], cytoplasmic	NADP(+)[Cytoplasm] + isocitrate[Cytoplasm] => NADPH[Cytoplasm] + oxalosuccinate[Cytoplasm]	YLR174W		0.2206	0.1224	0.1583	0.2147	0.118	0	0.0424	0.0065	0.099	0.0882	0.1144	0.1162	0.1311	0.1298	0	0.0286	0.0098	0.1193	1.3364	0.0501	0.0463	0.107	0.1735	0.1048	0.262	0.5616	1.6239	0.0102	0.1294	0.0897	0.0428	0.1166	0.9762	0.0728	0.1618	0.0821	0.1752
Isocitrate dehydrogenase [NADP], cytoplasmic	oxalosuccinate[Cytoplasm] => 2-oxoglutarate[Cytoplasm] + CO2[Cytoplasm]	YLR174W		0.2206	0.1224	0.1583	0.2147	0.118	0	0.0424	0.0065	0.099	0.0882	0.1144	0.1162	0.1311	0.1298	0	0.0286	0.0098	0.1193	1.3364	0.0501	0.0463	0.107	0.1735	0.1048	0.262	0.5616	1.6239	0.0102	0.1294	0.0897	0.0428	0.1166	0.9762	0.0728	0.1618	0.0821	0.1752
Isocitrate dehydrogenase [NADP]	NADP(+)[Peroxisome] + isocitrate[Peroxisome] => NADPH[Peroxisome] + oxalosuccinate[Peroxisome]	YNL009W		0	0	0	0	0	0	0	0	0	0	0	0	0	0	0	0	0	0	0	0	0	0	0	0	0	0	0	0	0	0	0	0	0	0	0	0	0
Isocitrate dehydrogenase [NADP]	oxalosuccinate[Peroxisome] => 2-oxoglutarate[Peroxisome] + CO2[Peroxisome]	YNL009W		0	0	0	0	0	0	0	0	0	0	0	0	0	0	0	0	0	0	0	0	0	0	0	0	0	0	0	0	0	0	0	0	0	0	0	0	0
Isoleucyl-tRNA synthetase, cytoplasmic	ATP[Cytoplasm] + L-isoleucine[Cytoplasm] + tRNA(Ile)[Cytoplasm] => AMP[Cytoplasm] + L-isoleucyl-tRNA(Ile)[Cytoplasm] + diphosphate[Cytoplasm]	YBL076C		0	0	0	0	0	0	0	0	0	0	0	0	0	0	0	0	0	0	0	0	0	0	0	0	0	0	0	0	0	0	0	0	0	0	0	0	0
Threonine dehydratase, mitochondrial	L-threonine[Mitochondrion] => 2-oxobutanoate[Mitochondrion] + NH3[Mitochondrion]	YER086W		0.0688	0.0635	0.073	0.0225	0.0431	0.0635	0.06	0.0345	0.0636	0.0533	0.0568	0.0583	0.0653	0.0635	0.0609	0.0721	0.0703	0.0498	0.0618	0.0692	0.0671	0.0499	0.0499	0.0285	0.0633	0.0688	0.0223	0.0514	0.0566	0.058	0.0636	0.0687	0.0602	0.0653	0.0618	0.0636	0.0261
Acetolactate synthase catalytic subunit, mitochondrial	2-oxobutanoate[Mitochondrion] + pyruvate[Mitochondrion] => CO2[Mitochondrion] + acetohydroxybutyrate[Mitochondrion]	YMR108W:YCL009C		0.0688	0.0635	0.073	0.0225	0.0431	0.0635	0.06	0.0345	0.0636	0.0533	0.0568	0.0583	0.0653	0.0635	0.0609	0.0721	0.0703	0.0498	0.0618	0.0692	0.0671	0.0499	0.0499	0.0285	0.0633	0.0688	0.0223	0.0514	0.0566	0.058	0.0636	0.0687	0.0602	0.0653	0.0618	0.0636	0.0261
Acetolactate synthase catalytic subunit, mitochondrial	2 pyruvate[Mitochondrion] => 2-acetolactate[Mitochondrion] + CO2[Mitochondrion]	YMR108W:YCL009C		0.2035	0.1879	0.2161	0.0665	0.1274	0.1878	0.1776	0.102	0.1883	0.1578	0.168	0.1726	0.1931	0.1879	0.1802	0.2133	0.2081	0.1472	0.1827	0.2047	0.1984	0.1477	0.1477	0.0842	0.1873	0.2035	0.0661	0.1521	0.1675	0.1716	0.188	0.2032	0.1781	0.1933	0.1827	0.1883	0.0772
Dihydroxy-acid dehydratase, mitochondrial	(R)-3-hydroxy-3-methyl-2-oxobutanoate[Mitochondrion] => (R)-3-methyl-2-oxobutanoate[Mitochondrion]	YJR016C		0	0	0	0	0	0	0	0	0	0	0	0	0	0	0	0	0	0	0	0	0	0	0	0	0	0	0	0	0	0	0	0	0	0	0	0	0
Dihydroxy-acid dehydratase, mitochondrial	(R)-2,3-dihydroxy-3-methylbutanoate[Mitochondrion] => (R)-3-methyl-2-oxobutanoate[Mitochondrion]	YJR016C		0.2035	0.1879	0.2161	0.0665	0.1274	0.1878	0.1776	0.102	0.1883	0.1578	0.168	0.1726	0.1931	0.1879	0.1802	0.2133	0.2081	0.1472	0.1827	0.2047	0.1984	0.1477	0.1477	0.0842	0.1873	0.2035	0.0661	0.1521	0.1675	0.1716	0.188	0.2032	0.1781	0.1933	0.1827	0.1883	0.0772
Dihydroxy-acid dehydratase, mitochondrial	(2R,3R)-2,3-dihydroxy-3-methylpentanoate[Mitochondrion] => 3-methyl-2-oxopentanoate[Mitochondrion]	YJR016C		0.0688	0.0635	0.073	0.0225	0.0431	0.0635	0.06	0.0345	0.0636	0.0533	0.0568	0.0583	0.0653	0.0635	0.0609	0.0721	0.0703	0.0498	0.0618	0.0692	0.0671	0.0499	0.0499	0.0285	0.0633	0.0688	0.0223	0.0514	0.0566	0.058	0.0636	0.0687	0.0602	0.0653	0.0618	0.0636	0.0261
Ketol-acid reductoisomerase, mitochondrial	2-acetolactate[Mitochondrion] + NADPH[Mitochondrion] => (R)-2,3-dihydroxy-3-methylbutanoate[Mitochondrion] + NADP(+)[Mitochondrion]	YLR355C		0.2035	0.1879	0.2161	0.0665	0.1274	0.1878	0.1776	0.102	0.1883	0.1578	0.168	0.1726	0.1931	0.1879	0.1802	0.2133	0.2081	0.1472	0.1827	0.2047	0.1984	0.1477	0.1477	0.0842	0.1873	0.2035	0.0661	0.1521	0.1675	0.1716	0.188	0.2032	0.1781	0.1933	0.1827	0.1883	0.0772
Ketol-acid reductoisomerase, mitochondrial	NADPH[Mitochondrion] + acetohydroxybutyrate[Mitochondrion] => (2R,3R)-2,3-dihydroxy-3-methylpentanoate[Mitochondrion] + NADP(+)[Mitochondrion]	YLR355C		0.0688	0.0635	0.073	0.0225	0.0431	0.0635	0.06	0.0345	0.0636	0.0533	0.0568	0.0583	0.0653	0.0635	0.0609	0.0721	0.0703	0.0498	0.0618	0.0692	0.0671	0.0499	0.0499	0.0285	0.0633	0.0688	0.0223	0.0514	0.0566	0.058	0.0636	0.0687	0.0602	0.0653	0.0618	0.0636	0.0261
Ketol-acid reductoisomerase, mitochondrial	2-dehydropantoate[Mitochondrion] + NADPH[Mitochondrion] => (R)-pantoate[Mitochondrion] + NADP(+)[Mitochondrion]	YLR355C		0	0	0	0	0	0	0	0	0	0	0	0	0	0	0	0	0	0	0	0	0	0	0	0	0	0	0	0	0	0	0	0	0	0	0	0	0
Probable inosine-5'-monophosphate dehydrogenase IMD3	IMP[Cytoplasm] + NAD(+)[Cytoplasm] => NADH[Cytoplasm] + xanthosine 5'-phosphate[Cytoplasm]	YLR432W;YOL056W;YJR103W;YBL013W		0.0216	0.0199	0.0229	0.0071	0.0135	0.0199	0.0189	0.0108	0.02	0.0167	0.0178	0.0183	0.0205	0.0199	0.0191	0.0226	0.0221	0.0156	0.0194	0.0217	0.0211	0.0157	0.0157	0.0089	0.0199	0.0216	0.007	0.0161	0.0178	0.0182	0.02	0.0216	0.0189	0.0205	0.0194	0.02	0.0082
Inositol monophosphatase 1	1D-myo-inositol 3-phosphate[Cytoplasm] => myo-inositol[Cytoplasm] + phosphate[Cytoplasm]	YHR046C;YDR538W		0.0207	0.0111	0.014	0.0015	0.0111	0.0147	0.005	0.0018	0.0092	0.0089	0.0127	0.0126	0.0128	0.0123	0.0085	0.0053	0.0012	0.0035	0.0127	0.0051	0.0051	0.0095	0.0129	0.0097	0.0086	0.0112	0.0089	0.0024	0.0111	0.0068	0.0046	0.0114	0.0132	0.0081	0.011	0.0072	0.0129
Inositol-3-phosphate synthase	alpha-D-glucose 6-phosphate[Cytoplasm] => 1D-myo-inositol 3-phosphate[Cytoplasm]	YJL153C		0.0009	0.0009	0.001	0.0003	0.0006	0.0009	0.0008	0.0005	0.0009	0.0007	0.0008	0.0008	0.0009	0.0009	0.0008	0.001	0.001	0.0007	0.0009	0.001	0.0009	0.0007	0.0007	0.0004	0.0009	0.0009	0.0003	0.0007	0.0008	0.0008	0.0009	0.0009	0.0008	0.0009	0.0009	0.0009	0.0004
Inositol-pentakisphosphate 2-kinase	6 ATP[Cytoplasm] + myo-inositol[Cytoplasm] => 6 ADP[Cytoplasm] + myo-inositol hexakisphosphate[Cytoplasm]	YDR315C		0	0	0	0	0	0	0	0	0	0	0	0	0	0	0	0	0	0	0	0	0	0	0	0	0	0	0	0	0	0	0	0	0	0	0	0	0
Inorganic pyrophosphatase	diphosphate[Cytoplasm] => 2 phosphate[Cytoplasm]	YBR011C		5.7992	2.9378	3.783	0.7547	2.6006	3.7985	1.5936	0.8818	2.078	2.1326	2.3288	4.3998	2.1132	4.6095	4.3209	1.8581	1.6045	1.6139	4.4601	1.9033	1.7286	1.8362	2.2472	1.5194	2.2587	5.2366	3.5298	1.2637	1.9641	1.7065	1.6908	2.5118	5.2988	1.9375	4.7853	1.8261	1.2479
Isoleucyl-tRNA synthetase, mitochondrial	L-isoleucine[Cytoplasm] + ATP[Mitochondrion] + tRNA(Ile)[Mitochondrion] => AMP[Mitochondrion] + L-isoleucyl-tRNA(Ile)[Mitochondrion] + diphosphate[Mitochondrion]	YPL040C		0	0	0	0	0	0	0	0	0	0	0	0	0	0	0	0	0	0	0	0	0	0	0	0	0	0	0	0	0	0	0	0	0	0	0	0	0
Myo-inositol transporter 1	H(+)[Extracellular] + myo-inositol[Extracellular] => myo-inositol[Cytoplasm]	YDR497C;YMR008C		0	0	0	0	0	0	0	0	0	0	0	0	0	0	0	0	0	0	0	0	0	0	0	0	0	0	0	0	0	0	0	0	0	0	0	0	0
Carboxylic acid transporter protein homolog	(R)-lactate[Extracellular] + H(+)[Extracellular] <=> (R)-lactate[Cytoplasm]	YKL217W		0	0	0	0	0	0	0	0	0	0	0	0	0	0	0	0	0	0	0	0	0	0	0	0	0	0	0	0	0	0	0	0	0	0	0	0	0
Carboxylic acid transporter protein homolog	H(+)[Extracellular] + pyruvate[Extracellular] <=> pyruvate[Cytoplasm]	YKL217W		-0.1079	-0.1009	-0.0702	-0.01	-0.0409	-0.0809	-0.0609	-0.0501	0	-0.05	-0.05	-0.0703	0	-0.0809	-0.0409	-0.09	-0.0609	-0.0808	-0.1009	-0.1	-0.07	-0.07	-0.0809	-0.1009	-0.05	-0.0503	-0.0809	-0.081	-0.05	-0.0909	-0.07	-0.0702	-0.0409	-0.07	-0.1009	-0.06	-0.0308
Alpha-ketoglutarate dehydrogenase	2-oxoglutarate[Mitochondrion] + NAD(+)[Mitochondrion] + coenzyme A[Mitochondrion] => CO2[Mitochondrion] + NADH[Mitochondrion] + succinyl-CoA[Mitochondrion]	YIL125W:YDR148C		0.558	0.3085	0.5767	0.0712	0.4465	2.3368	0.102	0.0207	0.2124	0.21	0.2725	2.5616	0.4464	0.617	1.464	0	0.7923	0.1456	1.8538	0.1216	0.0744	0.2376	0.2984	0.2953	0.2447	0.3003	0.2839	0.0211	0.2378	0.1705	0.0757	0.2718	0.415	0.1632	0.8807	0.1336	0.2862
Lysyl-tRNA synthetase, cytoplasmic	ATP[Cytoplasm] + L-lysine[Cytoplasm] + tRNA(Lys)[Cytoplasm] => AMP[Cytoplasm] + L-lysyl-tRNA(Lys)[Cytoplasm] + diphosphate[Cytoplasm]	YDR037W		0	0	0	0	0	0	0	0	0	0	0	0	0	0	0	0	0	0	0	0	0	0	0	0	0	0	0	0	0	0	0	0	0	0	0	0	0
Sphingosine N-acyltransferase LAC1	long-chain acyl-CoAs[Cytoplasm] + sphinganine[Cytoplasm] => D-ceramide[Cytoplasm] + coenzyme A[Cytoplasm]	YKL008C;YIR027C		0	0	0	0	0	0	0	0	0	0	0	0	0	0	0	0	0	0	0	0	0	0	0	0	0	0	0	0	0	0	0	0	0	0	0	0	0
Sphingosine N-acyltransferase LAC1	long-chain acyl-CoAs[Cytoplasm] + phytosphingosine[Cytoplasm] => P-ceramide[Cytoplasm] + coenzyme A[Cytoplasm]	YKL008C;YIR027C		0.0002	0.0002	0.0002	0	0.0001	0.0001	0.0001	0.0001	0.0001	0.0001	0.0001	0.0001	0.0002	0.0001	0.0001	0.0002	0.0001	0.0001	0.0001	0.0002	0.0002	0.0001	0.0001	0.0001	0.0001	0.0002	0.0001	0.0001	0.0001	0.0001	0.0002	0.0002	0.0001	0.0002	0.0001	0.0002	0.0001
Dihydrolipoyllysine-residue acetyltransferase component of pyruvate dehydrogenase complex, mitochondrial	S-acetyldihydrolipoamide[Mitochondrion] + coenzyme A[Mitochondrion] => acetyl-CoA[Mitochondrion] + dihydrolipoamide[Mitochondrion]	YNL071W		0.507	0.5085	0.0005	0.1723	0.3787	0.382	0.2928	0	0.5907	1.0784	0.3725	0.4051	0.4302	0.4118	0.394	0.4178	0.5217	0.6823	0.4487	0.3755	0.3941	0.4305	0.2656	0	0.348	0.5003	0.2193	0.1443	0.3324	0.4455	0.4387	0.5147	0.5324	0.4566	0.5373	0.3681	0.3106
Serine palmitoyltransferase 1	L-serine[Cytoplasm] + palmitoyl-CoA[Cytoplasm] => 3-dehydrosphinganine[Cytoplasm] + CO2[Cytoplasm] + coenzyme A[Cytoplasm]	YMR296C:YDR062W:YBR058C-A		0.0002	0.0002	0.0002	0.0001	0.0001	0.0002	0.0001	0.0001	0.0002	0.0001	0.0001	0.0001	0.0002	0.0002	0.0001	0.0002	0.0002	0.0001	0.0002	0.0002	0.0002	0.0001	0.0001	0.0001	0.0002	0.0002	0.0001	0.0001	0.0001	0.0001	0.0002	0.0002	0.0001	0.0002	0.0002	0.0002	0.0001
Sphingosine-1-phosphate phosphatase 1	sphinganine 1-phosphate[Cytoplasm] => phosphate[Cytoplasm] + sphinganine[Cytoplasm]	YJL134W;YML126C		0.0329	0.017	0.0216	0.002	0.0176	0.023	0.0069	0.0022	0.0138	0.0137	0.0199	0.0196	0.0198	0.0191	0.0128	0.0072	0.0004	0.0046	0.0197	0.0068	0.0069	0.0146	0.0204	0.0155	0.0129	0.0171	0.0143	0.0027	0.0172	0.01	0.0062	0.0174	0.0206	0.0119	0.017	0.0105	0.0209
Sphingosine-1-phosphate phosphatase 1	phytosphingosine 1-phosphate[Cytoplasm] => phosphate[Cytoplasm] + phytosphingosine[Cytoplasm]	YJL134W;YML126C		0.0329	0.017	0.0216	0.002	0.0176	0.023	0.0069	0.0022	0.0138	0.0137	0.0199	0.0196	0.0198	0.0191	0.0128	0.0072	0.0004	0.0046	0.0197	0.0068	0.0069	0.0146	0.0204	0.0155	0.0129	0.0171	0.0143	0.0027	0.0172	0.01	0.0062	0.0174	0.0206	0.0119	0.017	0.0105	0.0209
Sphingoid long chain base kinase 4	ATP[Cytoplasm] + sphinganine[Cytoplasm] => ADP[Cytoplasm] + sphinganine 1-phosphate[Cytoplasm]	YOR171C;YNL220W		0.0329	0.017	0.0216	0.002	0.0176	0.023	0.0069	0.0022	0.0138	0.0137	0.0199	0.0196	0.0198	0.0191	0.0128	0.0072	0.0004	0.0046	0.0197	0.0068	0.0069	0.0146	0.0204	0.0155	0.0129	0.0171	0.0143	0.0027	0.0172	0.01	0.0062	0.0174	0.0206	0.0119	0.017	0.0105	0.0209
Sphingoid long chain base kinase 4	ATP[Cytoplasm] + phytosphingosine[Cytoplasm] => ADP[Cytoplasm] + phytosphingosine 1-phosphate[Cytoplasm]	YOR171C;YNL220W		0.0329	0.017	0.0216	0.002	0.0176	0.023	0.0069	0.0022	0.0138	0.0137	0.0199	0.0196	0.0198	0.0191	0.0128	0.0072	0.0004	0.0046	0.0197	0.0068	0.0069	0.0146	0.0204	0.0155	0.0129	0.0171	0.0143	0.0027	0.0172	0.01	0.0062	0.0174	0.0206	0.0119	0.017	0.0105	0.0209
3-isopropylmalate dehydratase	3-isopropylmalate[Cytoplasm] <=> 2-isopropylmalate[Cytoplasm]	YGL009C		0	0	0	0	0	0	0	0	0	0	0	0	0	0	0	0	0	0	0	0	0	0	0	0	0	0	0	0	0	0	0	0	0	0	0	0	0
3-isopropylmalate dehydratase	2-isopropylmaleate[Cytoplasm] <=> 2-isopropylmalate[Cytoplasm]	YGL009C		0	0	0	0	0	0	0	0	0	0	0	0	0	0	0	0	0	0	0	0	0	0	0	0	0	0	0	0	0	0	0	0	0	0	0	0	0
3-isopropylmalate dehydrogenase	2-isopropylmalate[Cytoplasm] + NAD(+)[Cytoplasm] => 4-methyl-2-oxopentanoate[Cytoplasm] + CO2[Cytoplasm] + NADH[Cytoplasm]	YCL018W		0.1003	0.0926	0.1065	0.0328	0.0628	0.0926	0.0876	0.0503	0.0928	0.0778	0.0828	0.0851	0.0952	0.0926	0.0888	0.1051	0.1026	0.0726	0.0901	0.1009	0.0978	0.0728	0.0728	0.0415	0.0924	0.1003	0.0326	0.075	0.0826	0.0846	0.0927	0.1002	0.0878	0.0953	0.0901	0.0928	0.0381
2-isopropylmalate synthase	(R)-3-methyl-2-oxobutanoate[Mitochondrion] + acetyl-CoA[Mitochondrion] => 2-isopropylmalate[Mitochondrion] + coenzyme A[Mitochondrion]	YNL104C		0.1003	0.0926	0.1065	0.0328	0.0628	0.0926	0.0876	0.0503	0.0928	0.0778	0.0828	0.0851	0.0952	0.0926	0.0888	0.1051	0.1026	0.0726	0.0901	0.1009	0.0978	0.0728	0.0728	0.0415	0.0924	0.1003	0.0326	0.075	0.0826	0.0846	0.0927	0.1002	0.0878	0.0953	0.0901	0.0928	0.0381
Dihydrolipoyl dehydrogenase, mitochondrial	NAD(+)[Mitochondrion] + dihydrolipoamide[Mitochondrion] => NADH[Mitochondrion] + lipoamide[Mitochondrion]	YFL018C		0.507	0.5085	0.0005	0.1723	0.3787	0.382	0.2928	0	0.5907	1.0784	0.3725	0.4051	0.4302	0.4118	0.394	0.4178	0.5217	0.6823	0.4487	0.3755	0.3941	0.4305	0.2656	0	0.348	0.5003	0.2193	0.1443	0.3324	0.4455	0.4387	0.5147	0.5324	0.4566	0.5373	0.3681	0.3106
Succinyl-CoA ligase [ADP-forming] subunit alpha, mitochondrial	ATP[Mitochondrion] + coenzyme A[Mitochondrion] + itaconate[Mitochondrion] <=> ADP[Mitochondrion] + itaconyl-CoA[Mitochondrion] + phosphate[Mitochondrion]	YOR142W		0	0	0	0	0	0	0	0	0	0	0	0	0	0	0	0	0	0	0	0	0	0	0	0	0	0	0	0	0	0	0	0	0	0	0	0	0
Succinyl-CoA ligase [ADP-forming] subunit beta, mitochondrial	ATP[Mitochondrion] + coenzyme A[Mitochondrion] + succinate[Mitochondrion] <=> ADP[Mitochondrion] + phosphate[Mitochondrion] + succinyl-CoA[Mitochondrion]	YGR244C		-0.558	-0.3085	-0.5767	-0.0712	-0.4465	-2.3368	-0.102	-0.0207	-0.2124	-0.21	-0.2725	-2.5616	-0.4464	-0.617	-1.464	0	-0.7923	-0.1456	-1.8538	-0.1216	-0.0744	-0.2376	-0.2984	-0.2953	-0.2447	-0.3003	-0.2839	-0.0211	-0.2378	-0.1705	-0.0757	-0.2718	-0.415	-0.1632	-0.8807	-0.1336	-0.2862
Saccharopine dehydrogenase [NAD+, L-lysine-forming]	L-saccharopine[Cytoplasm] + NAD(+)[Cytoplasm] <=> 2-oxoglutarate[Cytoplasm] + L-lysine[Cytoplasm] + NADH[Cytoplasm]	YIR034C		0.096	0.0886	0.102	0.0314	0.0601	0.0886	0.0838	0.0481	0.0888	0.0745	0.0793	0.0814	0.0911	0.0886	0.085	0.1006	0.0982	0.0695	0.0862	0.0966	0.0936	0.0697	0.0697	0.0397	0.0884	0.096	0.0312	0.0718	0.079	0.081	0.0887	0.0959	0.0841	0.0912	0.0862	0.0888	0.0364
Homoisocitrate dehydrogenase, mitochondrial	NAD(+)[Mitochondrion] + homoisocitrate[Mitochondrion] <=> 2-oxoadipate[Mitochondrion] + CO2[Mitochondrion] + NADH[Mitochondrion]	YIL094C		0.0951	0.0877	0.025	0.0311	0.0593	0.0874	0.0831	0.0478	0.0881	0.0736	0.0784	0.0226	0.0904	0.0878	0.084	0.0998	0.0979	0.0689	0.0854	0.0958	0.0927	0.0676	0.0691	0.0394	0.0874	0.0151	0.0299	0.0718	0.0783	0.0803	0.0878	0.0947	0.0831	0.0902	0.0849	0.0881	0.036
L-aminoadipate-semialdehyde dehydrogenase	ATP[Cytoplasm] + L-2-aminoadipate[Cytoplasm] + NADPH[Cytoplasm] => AMP[Cytoplasm] + L-2-aminoadipate 6-semialdehyde[Cytoplasm] + NADP(+)[Cytoplasm] + diphosphate[Cytoplasm]	YBR115C:YGL154C		0.0085	0.0096	0.0189	0.0019	0.014	0.0115	0.0075	0.007	0.0656	0.011	0.0114	0.0075	0.0645	0.0084	0.0081	0.0878	0.01	0.0135	0.0187	0.0224	0.0199	0.0062	0.0067	0.0343	0.019	0.0208	0.0067	0.0625	0.0072	0.0043	0.0193	0.0209	0.018	0.0773	0.0734	0.0087	0.0038
L-aminoadipate-semialdehyde dehydrogenase	ATP[Cytoplasm] + L-2-aminoadipate[Cytoplasm] + NADH[Cytoplasm] => AMP[Cytoplasm] + L-2-aminoadipate 6-semialdehyde[Cytoplasm] + NAD(+)[Cytoplasm] + diphosphate[Cytoplasm]	YBR115C:YGL154C		0.0876	0.0791	0.0831	0.0294	0.0461	0.0771	0.0763	0.0411	0.0232	0.0635	0.0679	0.0739	0.0266	0.0802	0.077	0.0128	0.0882	0.056	0.0675	0.0742	0.0737	0.0634	0.0629	0.0054	0.0694	0.0753	0.0245	0.0093	0.0718	0.0767	0.0694	0.075	0.066	0.0139	0.0128	0.0802	0.0326
Homocitrate synthase, cytosolic isozyme	2-oxoglutarate[Cytoplasm] + acetyl-CoA[Cytoplasm] => coenzyme A[Cytoplasm] + homocitrate[Cytoplasm]	YDL182W;YDR111C		0	0	0	0	0	0	0	0	0	0	0	0	0	0	0	0	0	0	0	0	0	0	0	0	0	0	0	0	0	0	0	0	0	0	0	0	0
Homocitrate synthase, cytosolic isozyme	2-oxoglutarate[Mitochondrion] + acetyl-CoA[Mitochondrion] => coenzyme A[Mitochondrion] + homocitrate[Mitochondrion]	YDL182W		0.0951	0.0877	0.025	0.0311	0.0593	0.0874	0.0831	0.0478	0.0881	0.0736	0.0784	0.0226	0.0904	0.0878	0.084	0.0998	0.0979	0.0689	0.0854	0.0958	0.0927	0.0676	0.0691	0.0394	0.0874	0.0151	0.0299	0.0718	0.0783	0.0803	0.0878	0.0947	0.0831	0.0902	0.0849	0.0881	0.036
Homoaconitase, mitochondrial	homoisocitrate[Mitochondrion] <=> but-1-ene-1,2,4-tricarboxylate[Mitochondrion]	YDR234W		-0.0951	-0.0877	-0.025	-0.0311	-0.0593	-0.0874	-0.0831	-0.0478	-0.0881	-0.0736	-0.0784	-0.0226	-0.0904	-0.0878	-0.084	-0.0998	-0.0979	-0.0689	-0.0854	-0.0958	-0.0927	-0.0676	-0.0691	-0.0394	-0.0874	-0.0151	-0.0299	-0.0718	-0.0783	-0.0803	-0.0878	-0.0947	-0.0831	-0.0902	-0.0849	-0.0881	-0.036
Saccharopine dehydrogenase [NADP+, L-glutamate-forming]	L-2-aminoadipate 6-semialdehyde[Cytoplasm] + L-glutamate[Cytoplasm] + NADPH[Cytoplasm] <=> L-saccharopine[Cytoplasm] + NADP(+)[Cytoplasm]	YNR050C		0.096	0.0886	0.102	0.0314	0.0601	0.0886	0.0838	0.0481	0.0888	0.0745	0.0793	0.0814	0.0911	0.0886	0.085	0.1006	0.0982	0.0695	0.0862	0.0966	0.0936	0.0697	0.0697	0.0397	0.0884	0.096	0.0312	0.0718	0.079	0.081	0.0887	0.0959	0.0841	0.0912	0.0862	0.0888	0.0364
NAD-dependent malic enzyme, mitochondrial	NADP(+)[Mitochondrion] + malate[Mitochondrion] => CO2[Mitochondrion] + NADPH[Mitochondrion] + pyruvate[Mitochondrion]	YKL029C		0	0.0259	0.5653	0	0.0252	0	0	0	0.0368	0.0327	0.0077	0	0.0238	0	0	0	0	0	0.0358	0.1374	0	0	0	0.0181	0.2152	0.3593	0.2504	0	0	0.0298	0.0372	0.0316	0.5007	0	0.0235	0	0.9907
General alpha-glucoside permease	H(+)[Extracellular] + maltose[Extracellular] => maltose[Cytoplasm]	YGR289C;YDR287W;YLR245C		0	0	0	0	0	0	0	0	0	0	0	0	0	0	0	0	0	0	0	0	0	0	0	0	0	0	0	0	0	0	0	0	0	0	0	0	0
Maltose permease MAL31	H(+)[Extracellular] + malate[Extracellular] <=> malate[Cytoplasm]	YBR298C		0	0	0	0	0	0	0	0	0	0	0	0	0	0	0	0	0	0	0	0	0	0	0	-0.3001	0	0	0	0	0	0	0	0	0	0	0	0	-0.0996
Malonyl CoA-acyl carrier protein transacylase, mitochondrial	acyl-carrier protein[Mitochondrion] + malonyl-CoA[Mitochondrion] <=> coenzyme A[Mitochondrion] + malonyl-[acp][Mitochondrion]	YOR221C		0.0107	0.0329	0.0487	0.0149	0.0259	0.0066	0.0385	0.0228	0.0414	0.0346	0.0369	0.0091	0.0423	0.0041	0.0067	0.0466	0.0449	0.0097	0.0154	0.0457	0.0439	0.0139	0.0311	0.0188	0.042	0.0435	0.015	0.0347	0.0373	0.0384	0.042	0.045	0.0404	0.0433	0.0356	0.0416	0.0175
Malate dehydrogenase, mitochondrial	NAD(+)[Mitochondrion] + malate[Mitochondrion] <=> NADH[Mitochondrion] + oxaloacetate[Mitochondrion]	YKL085W		0.24	0.0459	0.503	0.0435	0.7024	1.3051	-0.0907	-0.4047	0.1393	0.799	0.2735	2.187	0.0134	1.4024	1.837	-0.3782	-0.3567	0	3.2345	-0.1161	-0.0321	0.4974	0.1245	-0.8117	-0.1074	-0.3882	1.7037	-0.4144	-0.3435	-0.1306	0.4061	0.2706	1.6267	0.0822	0.816	0.0736	-1.6627
Malate dehydrogenase, cytoplasmic	NAD(+)[Cytoplasm] + malate[Cytoplasm] <=> NADH[Cytoplasm] + oxaloacetate[Cytoplasm]	YOL126C		4.1355	1.7101	1.9375	0.3774	1.0018	1.0867	0.5677	0.4245	0.8092	0.2679	0.8513	1.0347	0.7599	1.8927	1.3377	0.6359	1.1535	0.7765	0	0.81	0.4568	0.1372	0.9319	0.3871	1.4046	4.7671	1.5938	0.5408	1.0168	0.7904	0.0673	0.823	2.9534	0.6152	2.4903	0.4731	4.2542
Malate dehydrogenase, peroxisomal	NAD(+)[Peroxisome] + malate[Peroxisome] <=> oxaloacetate[Peroxisome] + NADH[Peroxisome]	YDL078C		0	0	0	0	0	0	0	0	0	0	0	0	0	0	0	0	0	0	0	0	0	0	0	0	0	0	0	0	0	0	0	0	0	0	0	0	0
Ammonium transporter MEP1	NH3[Extracellular] <=> NH3[Cytoplasm]	YGR121C;YPL104W;YGR143W		2.2766	2.1016	2.4173	0.7438	1.425	2.101	1.9875	1.1414	2.1062	1.7656	1.8792	1.9307	2.1607	2.1016	2.0158	2.386	2.328	1.6468	2.0442	2.2901	2.2198	1.6521	1.6521	0.9424	2.0959	2.2766	0.7392	1.7022	1.8739	1.9199	2.1033	2.2737	1.9929	2.1725	2.0443	2.1062	0.8636
Methionyl-tRNA synthetase, cytoplasmic	ATP[Cytoplasm] + L-methionine[Cytoplasm] + tRNA(Met)[Cytoplasm] => AMP[Cytoplasm] + L-methionyl-tRNA(Met)[Cytoplasm] + diphosphate[Cytoplasm]	YGR264C		0	0	0	0	0	0	0	0	0	0	0	0	0	0	0	0	0	0	0	0	0	0	0	0	0	0	0	0	0	0	0	0	0	0	0	0	0
Uroporphyrinogen-III C-methyltransferase	2 S-adenosyl-L-methionine[Cytoplasm] + uroporphyrinogen III[Cytoplasm] => 2 S-adenosyl-L-homocysteine[Cytoplasm] + sirohydrochlorin[Cytoplasm]	YKR069W		0	0	0	0	0	0	0	0	0	0	0	0	0	0	0	0	0	0	0	0	0	0	0	0	0	0	0	0	0	0	0	0	0	0	0	0	0
Methylenetetrahydrofolate reductase 1	5,10-methylenetetrahydrofolate[Mitochondrion] + NADPH[Mitochondrion] => 5-methyltetrahydrofolate[Mitochondrion] + NADP(+)[Mitochondrion]	YPL023C;YGR254W		0	0	0	0	0	0	0	0	0	0	0	0	0	0	0	0	0	0	0	0	0	0	0	0	0	0	0	0	0	0	0	0	0	0	0	0	0
Adenylyl-sulfate kinase	5'-adenylyl sulfate[Cytoplasm] + ATP[Cytoplasm] => 3'-phospho-5'-adenylyl sulfate[Cytoplasm] + ADP[Cytoplasm]	YKL001C		0.0373	0.0344	0.0396	0.0122	0.0233	0.0344	0.0325	0.0187	0.0345	0.0289	0.0308	0.0316	0.0354	0.0344	0.033	0.039	0.0381	0.027	0.0335	0.0375	0.0363	0.027	0.027	0.0154	0.0343	0.0373	0.0121	0.0279	0.0307	0.0314	0.0344	0.0372	0.0326	0.0386	0.0335	0.0345	0.0141
Phosphoadenosine phosphosulfate reductase	3'-phospho-5'-adenylyl sulfate[Cytoplasm] + thioredoxin dithiol[Cytoplasm] => adenosine 3',5'-bisphosphate[Cytoplasm] + sulfite[Cytoplasm] + thioredoxin disulfide[Cytoplasm]	YPR167C		0.0373	0.0344	0.0396	0.0122	0.0233	0.0344	0.0325	0.0187	0.0345	0.0289	0.0308	0.0316	0.0354	0.0344	0.033	0.039	0.0381	0.027	0.0335	0.0375	0.0363	0.027	0.027	0.0154	0.0343	0.0373	0.0121	0.0279	0.0307	0.0314	0.0344	0.0372	0.0326	0.0386	0.0335	0.0345	0.0141
O-acetylhomoserine sulfhydrylase	O-acetyl-L-homoserine[Cytoplasm] + methanethiol[Cytoplasm] => L-methionine[Cytoplasm] + acetate[Cytoplasm]	YLR303W		0	0	0	0	0	0	0	0	0	0	0	0	0	0	0	0	0	0	0	0	0	0	0	0	0	0	0	0	0	0	0	0	0	0	0	0	0
O-acetylserine sulfhydrylase	H2S[Cytoplasm] + O-acetyl-L-homoserine[Cytoplasm] => acetate[Cytoplasm] + homocysteine[Cytoplasm]	YLR303W		0.0372	0.0343	0.0387	0.0121	0.0232	0.0335	0.0324	0.0186	0.0343	0.027	0.0289	0.0315	0.0352	0.0343	0.0329	0.039	0.038	0.0269	0.0333	0.0373	0.033	0.027	0.027	0.0154	0.0312	0.0329	0.012	0.0278	0.0306	0.0313	0.0306	0.0329	0.0325	0.0381	0.0333	0.0344	0.0131
Homoserine O-acetyltransferase	L-homoserine[Cytoplasm] + acetyl-CoA[Cytoplasm] <=> O-acetyl-L-homoserine[Cytoplasm] + coenzyme A[Cytoplasm]	YNL277W		0.0201	0.0185	0.0213	0.0066	0.0126	0.0185	0.0175	0.0101	0.0186	0.0156	0.0166	0.017	0.019	0.0185	0.0178	0.021	0.0205	0.0145	0.018	0.0202	0.0196	0.0146	0.0146	0.0083	0.0185	0.0201	0.0065	0.015	0.0165	0.0169	0.0185	0.02	0.0176	0.0191	0.018	0.0186	0.0076
3'(2'),5'-bisphosphate nucleotidase	adenosine 3',5'-bisphosphate[Cytoplasm] => AMP[Cytoplasm] + phosphate[Cytoplasm]	YOL064C		0.0373	0.0344	0.0396	0.0122	0.0233	0.0344	0.0325	0.0187	0.0345	0.0289	0.0308	0.0316	0.0354	0.0344	0.033	0.039	0.0381	0.027	0.0335	0.0375	0.0363	0.027	0.027	0.0154	0.0343	0.0373	0.0121	0.0279	0.0307	0.0314	0.0344	0.0372	0.0326	0.0386	0.0335	0.0345	0.0141
Sulfate adenylyltransferase	ATP[Cytoplasm] + sulfate[Cytoplasm] => 5'-adenylyl sulfate[Cytoplasm] + diphosphate[Cytoplasm]	YJR010W		0.0994	0.0489	0.0659	0.0041	0.0594	0.0686	0.0208	0.0043	0.0394	0.0399	0.0607	0.0588	0.0597	0.0556	0.0398	0.0237	0.0008	0.0126	0.0562	0.0206	0.0204	0.0318	0.0601	0.044	0.0362	0.0485	0.0412	0.0055	0.0574	0.0281	0.0169	0.0496	0.0578	0.0381	0.0546	0.0302	0.0641
5-methyltetrahydropteroyltriglutamate--homocysteine methyltransferase	5-methyltetrahydropteroyltri-L-glutamate[Cytoplasm] + homocysteine[Cytoplasm] => L-methionine[Cytoplasm] + tetrahydropteroyltri-L-glutamate[Cytoplasm]	YER091C		0	0	0	0	0	0	0	0	0	0	0	0	0	0	0	0	0	0	0	0	0	0	0	0	0	0	0	0	0	0	0	0	0	0	0	0	0
Homocysteine S-methyltransferase 1	S-adenosyl-L-methionine[Cytoplasm] + homocysteine[Cytoplasm] => L-methionine[Cytoplasm] + S-adenosyl-L-homocysteine[Cytoplasm]	YLL062C;YNR027W		0.0165	0.0085	0.0183	0.0016	0.0106	0.0162	0.0058	0.0011	0.0102	0.0114	0.017	0.016	0.0144	0.0121	0.0064	0.0043	0.0002	0.0029	0.0139	0.0039	0.0048	0.015	0.0158	0.0078	0.0096	0.0129	0.0086	0.0014	0.0128	0.0074	0.0043	0.0132	0.013	0.0095	0.0085	0.0052	0.0177
Mitochondrial phosphate carrier protein	phosphate[Cytoplasm] <=> H(+)[Mitochondrion] + phosphate[Mitochondrion]	YJR077C		-1.2229	-1.3114	-1.0982	-0.3296	-0.6313	-1.1699	-0.7521	-0.7114	-0.6083	-0.1152	-0.7555	-1.097	-0.6591	-0.943	-0.6254	-0.7999	-1.366	-0.754	-1.0777	-1.0606	-0.743	-0.1842	-0.9617	-1.6905	-1.4565	-2.6022	-0.8615	-0.8034	-1.0833	-1.0626	-0.0717	-0.7097	-1.248	-0.8028	-0.7671	-0.6364	-1.6422
Methylenetetrahydrofolate dehydrogenase	5,10-methylenetetrahydrofolate[Mitochondrion] + NADP(+)[Mitochondrion] <=> 5,10-methenyltetrahydrofolate[Mitochondrion] + NADPH[Mitochondrion]	YBR084W		0	0	0	0	0	0	0	0	0	0	0	0	0	0	0	0	0	0	0	0	0	0	0	0	0	0	0	0	0	0	0	0	0	0	0	0	0
Formyltetrahydrofolate synthetase	ATP[Mitochondrion] + formate[Mitochondrion] + tetrahydrofolate[Mitochondrion] => 10-formyltetrahydrofolate[Mitochondrion] + ADP[Mitochondrion] + phosphate[Mitochondrion]	YBR084W		0	0	0	0	0	0	0	0	0	0	0	0	0	0	0	0	0	0	0	0	0	0	0	0	0	0	0	0	0	0	0	0	0	0	0	0	0
Methenyltetrahydrofolate cyclohydrolase	5,10-methenyltetrahydrofolate[Mitochondrion] <=> 10-formyltetrahydrofolate[Mitochondrion]	YBR084W		0	0	0	0	0	0	0	0	0	0	0	0	0	0	0	0	0	0	0	0	0	0	0	0	0	0	0	0	0	0	0	0	0	0	0	0	0
S-methylmethionine permease 1	H(+)[Extracellular] + S-methyl-L-methionine[Extracellular] => S-methyl-L-methionine[Cytoplasm]	YLL061W		0	0	0	0	0	0	0	0	0	0	0	0	0	0	0	0	0	0	0	0	0	0	0	0	0	0	0	0	0	0	0	0	0	0	0	0	0
Aspartyl-tRNA synthetase, mitochondrial	ATP[Mitochondrion] + L-aspartate[Mitochondrion] + tRNA(Asp)[Mitochondrion] => AMP[Mitochondrion] + L-aspartyl-tRNA(Asp)[Mitochondrion] + diphosphate[Mitochondrion]	YPL104W		0	0	0	0	0	0	0	0	0	0	0	0	0	0	0	0	0	0	0	0	0	0	0	0	0	0	0	0	0	0	0	0	0	0	0	0	0
Glutamyl-tRNA synthetase, mitochondrial	ATP[Mitochondrion] + glutamate[Mitochondrion] => AMP[Mitochondrion] + L-glutamyl-tRNA(Glu)[Mitochondrion] + diphosphate[Mitochondrion]	YOL033W		0	0	0	0	0	0	0	0	0	0	0	0	0	0	0	0	0	0	0	0	0	0	0	0	0	0	0	0	0	0	0	0	0	0	0	0	0
Phenylalanyl-tRNA synthetase, mitochondrial	L-phenylalanine[Cytoplasm] + ATP[Mitochondrion] + tRNA(Phe)[Mitochondrion] => AMP[Mitochondrion] + L-phenylalanyl-tRNA(Phe)[Mitochondrion] + diphosphate[Mitochondrion]	YPR047W		0	0	0	0	0	0	0	0	0	0	0	0	0	0	0	0	0	0	0	0	0	0	0	0	0	0	0	0	0	0	0	0	0	0	0	0	0
Lysyl-tRNA synthetase, mitochondrial	ATP[Mitochondrion] + L-lysine[Mitochondrion] + tRNA(Lys)[Mitochondrion] => AMP[Mitochondrion] + L-lysyl-tRNA(Lys)[Mitochondrion] + diphosphate[Mitochondrion]	YNL073W:YDR368W		0	0	0	0	0	0	0	0	0	0	0	0	0	0	0	0	0	0	0	0	0	0	0	0	0	0	0	0	0	0	0	0	0	0	0	0	0
Methionyl-tRNA synthetase, mitochondrial	L-methionine[Cytoplasm] + ATP[Mitochondrion] + tRNA(Met)[Mitochondrion] => diphosphate[Cytoplasm] + AMP[Mitochondrion] + L-methionyl-tRNA(Met)[Mitochondrion]	YGR171C		0	0	0	0	0	0	0	0	0	0	0	0	0	0	0	0	0	0	0	0	0	0	0	0	0	0	0	0	0	0	0	0	0	0	0	0	0
Arginyl-tRNA synthetase, mitochondrial	ATP[Cytoplasm] + L-arginine[Cytoplasm] + tRNA(Arg)[Cytoplasm] => AMP[Cytoplasm] + L-arginyl-tRNA(Arg)[Cytoplasm] + diphosphate[Cytoplasm]	YHR091C;YEL063C		0	0	0	0	0	0	0	0	0	0	0	0	0	0	0	0	0	0	0	0	0	0	0	0	0	0	0	0	0	0	0	0	0	0	0	0	0
Threonyl-tRNA synthetase, mitochondrial	ATP[Mitochondrion] + L-threonine[Mitochondrion] + tRNA(Thr)[Mitochondrion] => diphosphate[Cytoplasm] + AMP[Mitochondrion] + L-threonyl-tRNA(Thr)[Mitochondrion]	YKL194C		0	0	0	0	0	0	0	0	0	0	0	0	0	0	0	0	0	0	0	0	0	0	0	0	0	0	0	0	0	0	0	0	0	0	0	0	0
Tryptophanyl-tRNA synthetase, mitochondrial	ATP[Mitochondrion] + L-tryptophan[Mitochondrion] + transfer RNA[Mitochondrion] => AMP[Mitochondrion] + L-tryptophanyl-tRNA(Trp)[Mitochondrion] + diphosphate[Mitochondrion]	YDR268W		0	0	0	0	0	0	0	0	0	0	0	0	0	0	0	0	0	0	0	0	0	0	0	0	0	0	0	0	0	0	0	0	0	0	0	0	0
Tyrosyl-tRNA synthetase, mitochondrial	L-tyrosine[Cytoplasm] + ATP[Mitochondrion] + tRNA(Tyr)[Mitochondrion] => AMP[Mitochondrion] + L-tyrosyl-tRNA(Tyr)[Mitochondrion] + diphosphate[Mitochondrion]	YPL097W		0	0	0	0	0	0	0	0	0	0	0	0	0	0	0	0	0	0	0	0	0	0	0	0	0	0	0	0	0	0	0	0	0	0	0	0	0
Methylenetetrahydrofolate dehydrogenase [NAD+]	5,10-methylenetetrahydrofolate[Cytoplasm] + NAD(+)[Cytoplasm] => 5,10-methenyltetrahydrofolate[Cytoplasm] + NADH[Cytoplasm]	YKR080W		0.131	0.0175	0.0228	0.0012	0.0169	0.0196	0.0078	0.0074	0.0103	0.0103	0.0151	0.0198	0.0426	0.0183	0.0103	0.0083	0.0041	0.0048	0.0269	0.008	0.005	0.0157	0.0168	0.0222	0.0111	0.0132	0.012	0.0023	0.0163	0.0088	0.0065	0.018	0.0184	0.0102	0.0155	0.009	0.01
Ethanolamine-phosphate cytidylyltransferase	CTP[Cytoplasm] + ethanolamine phosphate[Cytoplasm] => CDP-ethanolamine[Cytoplasm] + diphosphate[Cytoplasm]	YGR007W		0	0	0	0	0	0	0	0	0	0	0	0	0	0	0	0	0	0	0	0	0	0	0	0	0	0	0	0	0	0	0	0	0	0	0	0	0
Diphosphomevalonate decarboxylase	(R)-5-diphosphomevalonate[Cytoplasm] + ATP[Cytoplasm] => ADP[Cytoplasm] + CO2[Cytoplasm] + isopentenyl diphosphate[Cytoplasm] + phosphate[Cytoplasm]	YNR043W		0.0165	0.0152	0.0175	0.0054	0.0103	0.0152	0.0144	0.0083	0.0153	0.0128	0.0136	0.014	0.0157	0.0152	0.0146	0.0173	0.0169	0.0119	0.0148	0.0166	0.0161	0.012	0.012	0.0068	0.0152	0.0165	0.0054	0.0123	0.0136	0.0139	0.0152	0.0165	0.0144	0.0157	0.0148	0.0153	0.0063
Leucyl-tRNA synthetase, mitochondrial	L-leucine[Cytoplasm] + ATP[Mitochondrion] + tRNA(Leu)[Mitochondrion] => diphosphate[Cytoplasm] + AMP[Mitochondrion] + L-leucyl-tRNA(Leu)[Mitochondrion]	YLR382C		0	0	0	0	0	0	0	0	0	0	0	0	0	0	0	0	0	0	0	0	0	0	0	0	0	0	0	0	0	0	0	0	0	0	0	0	0
N-terminal acetyltransferase A complex subunit NAT1	acetyl-CoA[Cytoplasm] + peptide[Cytoplasm] => Nalpha-acetylpeptide[Cytoplasm] + coenzyme A[Cytoplasm]	YDL040C;YHR094C		0	0	0	0	0	0	0	0	0	0	0	0	0	0	0	0	0	0	0	0	0	0	0	0	0	0	0	0	0	0	0	0	0	0	0	0	0
NADPH--cytochrome P450 reductase	NADPH[Cytoplasm] + 2 ferricytochrome c[Mitochondrion] => NADP(+)[Cytoplasm] + 2 ferrocytochrome c[Mitochondrion]	YHR042W		0.3192	2.0765	0.3538	0.0006	0.5642	1.9595	0.0482	0.0192	0.0098	0.2845	0.4872	0.0747	0.6999	0.0378	0.2173	0.1217	0.0015	0.007	3.4134	0.0191	0.3642	0.9147	0.3204	0.2691	0.1222	0.8122	0.0489	0.1158	0.8072	0.0137	1.0535	0.9694	3.3766	0.0959	0.6257	0.1627	1.7066
External NADH-ubiquinone oxidoreductase 1, mitochondrial	NADH[Cytoplasm] + ubiquinone-9[Mitochondrion] => NAD(+)[Cytoplasm] + ubiquinol[Mitochondrion]	YMR145C;YDR046C		13.9698	5.431	8.0378	1.5193	2.1768	6.8392	3.3594	1.8933	2.4642	3.8436	4.7752	7.8653	3.9243	7.1337	6.0841	3.7945	4.9924	3.7692	6.4794	5.0117	3.5372	2.7383	3.9958	3.4146	4.1468	11.3321	6.6857	3.0189	2.7716	3.7384	3.0762	4.6626	9.2436	3.8446	11.0621	3.2178	8.6833
NADH-ubiquinone oxidoreductase, mitochondrial	NADH[Mitochondrion] + ubiquinone-9[Mitochondrion] => NAD(+)[Mitochondrion] + ubiquinol[Mitochondrion]	YML120C		0.0146	0.0089	0.0109	0.0016	0.0079	0.014	0.0041	0.0024	0.0062	0.0067	0.0086	0.0106	0.0099	0.01	0.0095	0.004	0.003	0.0039	0.0122	0.005	0.0038	0.0077	0.0089	0.007	0.0073	0.0092	0.0083	0.0026	0.0072	0.0056	0.004	0.0091	0.0119	0.0061	0.0102	0.0051	0.0101
Na(+)/H(+) antiporter	sodium[Extracellular] <=> sodium[Cytoplasm] + H(+)[Extracellular]	YLR138W		0	0	0	0	0	0	0	0	0	0	0	0	0	0	0	0	0	0	0	0	0	0	0	0	0	0	0	0	0	0	0	0	0	0	0	0	0
Probable hydrolase NIT2	indole-3-acetonitrile[Cytoplasm] => NH3[Cytoplasm] + indoleacetate[Cytoplasm]	YJL126W;YNR013C;YKL067W		0	0	0	0	0	0	0	0	0	0	0	0	0	0	0	0	0	0	0	0	0	0	0	0	0	0	0	0	0	0	0	0	0	0	0	0	0
Probable hydrolase NIT2	alpha-aminopropiononitrile[Cytoplasm] => L-alanine[Cytoplasm] + NH3[Cytoplasm]	YJL126W;YNR013C;YKL067W		0	0	0	0	0	0	0	0	0	0	0	0	0	0	0	0	0	0	0	0	0	0	0	0	0	0	0	0	0	0	0	0	0	0	0	0	0
Probable hydrolase NIT2	gamma-amino-gamma-cyanobutanoate[Cytoplasm] => L-glutamate[Cytoplasm] + NH3[Cytoplasm]	YJL126W;YNR013C;YKL067W		0	0	0	0	0	0	0	0	0	0	0	0	0	0	0	0	0	0	0	0	0	0	0	0	0	0	0	0	0	0	0	0	0	0	0	0	0
Glycylpeptide N-tetradecanoyltransferase	glycylpeptide[Cytoplasm] + myristoyl-CoA[Cytoplasm] => N-tetradecanoylglycylpeptide[Cytoplasm] + coenzyme A[Cytoplasm]	YLR195C		0	0	0	0	0	0	0	0	0	0	0	0	0	0	0	0	0	0	0	0	0	0	0	0	0	0	0	0	0	0	0	0	0	0	0	0	0
Nicotinate phosphoribosyltransferase	5-phospho-alpha-D-ribose 1-diphosphate[Cytoplasm] + nicotinate[Cytoplasm] => diphosphate[Cytoplasm] + nicotinate D-ribonucleotide[Cytoplasm]	YOR209C		0	0	0	0	0	0	0	0	0	0	0	0	0	0	0	0	0	0	0	0	0	0	0	0	0	0	0	0	0	0	0	0	0	0	0	0	0
Nicotinate phosphoribosyltransferase	5-phospho-alpha-D-ribose 1-diphosphate[Mitochondrion] + nicotinate[Mitochondrion] => diphosphate[Mitochondrion] + nicotinate D-ribonucleotide[Mitochondrion]	YOR209C		0	0	0	0	0	0	0	0	0	0	0	0	0	0	0	0	0	0	0	0	0	0	0	0	0	0	0	0	0	0	0	0	0	0	0	0	0
Mitochondrial oxaloacetate transport protein	oxaloacetate[Cytoplasm] <=> H(+)[Mitochondrion] + oxaloacetate[Mitochondrion]	YKL120W		0.9511	1.2034	1.3048	0.3205	0.5052	1.0007	0.7007	0.7005	0.5166	0.0166	0.611	0.8807	0.5028	0.8001	0.5207	0.7505	1.4014	0.7096	1.0053	1.1505	0.7013	0	0.8018	1.532	1.5521	2.7557	0.8509	0.801	0.9527	1.0054	0.0592	0.6088	1.4532	0.7015	0.6545	0.5508	1.6539
Mitochondrial 3-oxoacyl-[acyl-carrier-protein] reductase	NADPH[Mitochondrion] + acetoacetyl-[acp][Mitochondrion] <=> (R)-3-hydroxybutanoyl-[acp][Mitochondrion] + NADP(+)[Mitochondrion]	YKL055C		0.001	0.005	0.0068	0.0021	0.0035	0.0007	0.0055	0.0032	0.0058	0.0049	0.0052	0.0012	0.006	0.0006	0.0009	0.0066	0.0065	0.0011	0.0016	0.0064	0.0062	0.0014	0.0046	0.0026	0.0059	0.0061	0.0021	0.0049	0.0052	0.0054	0.0059	0.0063	0.0057	0.0061	0.0049	0.0059	0.0024
Mitochondrial 3-oxoacyl-[acyl-carrier-protein] reductase	3-oxohexanoyl-[acp][Mitochondrion] + NADPH[Mitochondrion] <=> (R)-3-hydroxyhexanoyl-[acp][Mitochondrion] + NADP(+)[Mitochondrion]	YKL055C		0.0015	0.0053	0.0068	0.0021	0.0038	0.0012	0.0055	0.0032	0.0059	0.0049	0.0052	0.0012	0.006	0.0006	0.001	0.0066	0.0064	0.0015	0.0052	0.0064	0.0062	0.0016	0.0044	0.0026	0.0059	0.0063	0.0021	0.0049	0.0052	0.0054	0.0059	0.0064	0.0057	0.006	0.005	0.0059	0.0024
Mitochondrial 3-oxoacyl-[acyl-carrier-protein] reductase	3-oxooctanoyl-[acp][Mitochondrion] + NADPH[Mitochondrion] <=> (R)-3-hydroxyoctanoyl-[acp][Mitochondrion] + NADP(+)[Mitochondrion]	YKL055C		0.0015	0.005	0.0068	0.0021	0.0039	0.0008	0.0055	0.0032	0.0058	0.0049	0.0052	0.0013	0.006	0.0006	0.0009	0.0066	0.0064	0.0015	0.0017	0.0064	0.0062	0.0015	0.0045	0.0026	0.0059	0.0063	0.0021	0.0049	0.0052	0.0054	0.0059	0.0064	0.0057	0.0061	0.005	0.0059	0.0024
Mitochondrial 3-oxoacyl-[acyl-carrier-protein] reductase	3-oxodecanoyl-[acp][Mitochondrion] + NADPH[Mitochondrion] <=> (R)-3-hydroxydecanoyl-[acp][Mitochondrion] + NADP(+)[Mitochondrion]	YKL055C		0.0011	0.005	0.0068	0.0021	0.0038	0.0007	0.0055	0.0032	0.0059	0.0049	0.0052	0.0012	0.006	0.0006	0.001	0.0066	0.0065	0.0015	0.0017	0.0064	0.0062	0.0015	0.0046	0.0026	0.0059	0.0062	0.0021	0.0049	0.0052	0.0054	0.0059	0.0063	0.0057	0.0061	0.0054	0.0059	0.0024
Mitochondrial 3-oxoacyl-[acyl-carrier-protein] reductase	3-oxododecanoyl-[acp][Mitochondrion] + NADPH[Mitochondrion] <=> (R)-3-hydroxydodecanoyl-[acp][Mitochondrion] + NADP(+)[Mitochondrion]	YKL055C		0.0014	0.005	0.0067	0.0021	0.0035	0.0012	0.0055	0.0032	0.0058	0.0049	0.0052	0.0012	0.006	0.0006	0.0009	0.0066	0.0065	0.0012	0.0018	0.0063	0.0062	0.0014	0.0043	0.0026	0.0058	0.0062	0.0021	0.0048	0.0052	0.0053	0.0058	0.0063	0.0056	0.006	0.0049	0.0059	0.0024
Mitochondrial 3-oxoacyl-[acyl-carrier-protein] reductase	3-oxotetradecanoyl-[acp][Mitochondrion] + NADPH[Mitochondrion] <=> (R)-3-hydroxytetradecanoyl-[acp][Mitochondrion] + NADP(+)[Mitochondrion]	YKL055C		0.0017	0.0054	0.0067	0.002	0.0034	0.0007	0.0054	0.0031	0.0057	0.0048	0.0051	0.0018	0.0059	0.0006	0.0009	0.0065	0.0063	0.0011	0.0012	0.0063	0.0061	0.0016	0.0045	0.0026	0.0058	0.006	0.0021	0.0048	0.0051	0.0053	0.0058	0.0062	0.0056	0.0059	0.0045	0.0058	0.0024
Mitochondrial 3-oxoacyl-[acyl-carrier-protein] reductase	3-oxohexadecanoyl-[acp][Mitochondrion] + NADPH[Mitochondrion] <=> (R)-3-hydroxypalmitoyl-[acp][Mitochondrion] + NADP(+)[Mitochondrion]	YKL055C		0.0014	0.0013	0.0066	0.002	0.0037	0.0008	0.0053	0.0031	0.0056	0.0047	0.005	0.0011	0.0058	0.0005	0.0009	0.0063	0.0062	0.0015	0.0017	0.0061	0.006	0.0041	0.004	0.0025	0.0056	0.006	0.002	0.0047	0.005	0.0052	0.0056	0.0061	0.0054	0.0058	0.0048	0.0056	0.0024
Mitochondrial 3-oxoacyl-[acyl-carrier-protein] reductase	3-oxostearoyl-[acp][Mitochondrion] + NADPH[Mitochondrion] <=> 3-hydroxyoctadecanoyl-[acp][Mitochondrion] + NADP(+)[Mitochondrion]	YKL055C		0.0011	0.001	0.0015	0.0004	0.0003	0.0004	0.0002	0.0007	0.0008	0.0006	0.0007	0.0001	0.0005	0.0001	0.0001	0.0008	0.0003	0.0003	0.0004	0.0014	0.0009	0.0008	0.0002	0.0006	0.0013	0.0005	0.0004	0.001	0.001	0.0011	0.0012	0.0009	0.0012	0.0013	0.0011	0.0007	0.0005
Mitochondrial 2-oxodicarboxylate carrier 1	oxaloglutarate[Cytoplasm] + 2-oxoglutarate[Mitochondrion] <=> 2-oxoglutarate[Cytoplasm] + oxaloglutarate[Mitochondrion]	YPL134C;YJL045W;YBR192W;YBR153W		0	0	0	0	0	0	0	0	0	0	0	0	0	0	0	0	0	0	0	0	0	0	0	0	0	0	0	0	0	0	0	0	0	0	0	0	0
Acyl-CoA desaturase 1	myristoyl-CoA[Cytoplasm] + oxygen[Cytoplasm] => tetradecanoyl-9-ene-CoA[Cytoplasm]	YGL055W		0	0	0	0	0	0	0	0	0	0	0	0	0	0	0	0	0	0	0	0	0	0	0	0	0	0	0	0	0	0	0	0	0	0	0	0	0
Acyl-CoA desaturase 1	oxygen[Cytoplasm] + palmitoyl-CoA[Cytoplasm] => hexadecanoyl-9-ene-CoA[Cytoplasm]	YGL055W		0.0037	0.0034	0.0039	0.0012	0.0023	0.0034	0.0032	0.0018	0.0034	0.0029	0.003	0.0032	0.0035	0.0034	0.0033	0.0039	0.0038	0.0027	0.0033	0.0037	0.0036	0.0027	0.0027	0.0015	0.0034	0.0037	0.0012	0.0028	0.003	0.0031	0.0034	0.0037	0.0033	0.0035	0.0033	0.0034	0.0014
Acyl-CoA desaturase 1	octadecanoyl-CoA[Cytoplasm] + oxygen[Cytoplasm] => octadecanoyl-9-ene-CoA[Cytoplasm]	YGL055W		0.001	0.0009	0.0011	0.0003	0.0006	0.0009	0.0009	0.0005	0.0009	0.0008	0.0008	0.0008	0.0009	0.0009	0.0009	0.001	0.001	0.0007	0.0009	0.001	0.001	0.0007	0.0007	0.0004	0.0009	0.001	0.0003	0.0007	0.0008	0.0008	0.0009	0.001	0.0009	0.0009	0.0009	0.0009	0.0004
Mitochondrial ornithine carrier protein	L-ornithine[Cytoplasm] + H(+)[Mitochondrion] <=> L-ornithine[Mitochondrion]	YOR130C		-0.1694	-0.1195	-0.2539	-0.0246	-0.1052	-0.1183	-0.0793	-0.041	-0.1062	-0.0957	-0.1102	-0.1212	-0.1517	-0.1163	-0.0864	-0.0917	-0.0593	-0.0765	-0.0755	-0.0887	-0.0794	-0.1347	-0.1068	-0.0921	-0.1034	-0.1186	-0.1769	-0.0523	-0.106	-0.0873	-0.0879	-0.1231	-0.2552	-0.0961	-0.1191	-0.0897	-0.893
Fumarate reductase	FADH2[Mitochondrion] + fumarate[Mitochondrion] => FAD[Mitochondrion] + succinate[Mitochondrion]	YJR051W		0	0	0	0	0	0	0	0	0	0	0	0	0	0	0	0	0	0	0	0	0	0	0	0	0	0	0	0	0	0	0	0	0	0	0	0	0
2-dehydropantoate 2-reductase	2-dehydropantoate[Cytoplasm] + NADPH[Cytoplasm] => (R)-pantoate[Cytoplasm] + NADP(+)[Cytoplasm]	YHR063C		0	0	0	0	0	0	0	0	0	0	0	0	0	0	0	0	0	0	0	0	0	0	0	0	0	0	0	0	0	0	0	0	0	0	0	0	0
Phosphoenolpyruvate carboxykinase [ATP]	ATP[Cytoplasm] + oxaloacetate[Cytoplasm] => ADP[Cytoplasm] + CO2[Cytoplasm] + phosphoenolpyruvate[Cytoplasm]	YKR097W		0	0.3508	0.0013	0.0005	0.0014	0.0003	0.1003	0.0002	0.0014	0.0513	0.4514	0.1513	0.0503	0.4514	0.0012	0.7004	0.1503	0.0009	0.0005	0.0006	2.8004	0.2009	0	0	0.0014	0.4512	0.0022	0.0003	0.0514	0.0013	0.2503	0.1514	0.9009	0.0014	0.7513	0.0013	0
Phosphoacetylglucosamine mutase	N-acetyl-D-glucosamine 1-phosphate[Cytoplasm] <=> N-acetyl-D-glucosamine 6-phosphate[Cytoplasm]	YEL058W		0	0	0	0	0	0	0	0	0	0	0	0	0	0	0	0	0	0	0	0	0	0	0	0	0	0	0	0	0	0	0	0	0	0	0	0	0
Phosphoacetylglucosamine mutase	D-glucosamine 6-phosphate[Cytoplasm] <=> D-glucosamine 1-phosphate[Cytoplasm]	YEL058W		0	0	0	0	0	0	0	0	0	0	0	0	0	0	0	0	0	0	0	0	0	0	0	0	0	0	0	0	0	0	0	0	0	0	0	0	0
Choline-phosphate cytidylyltransferase	CTP[Cytoplasm] + choline phosphate[Cytoplasm] => CDP-choline[Cytoplasm] + diphosphate[Cytoplasm]	YGR202C		0.0774	0.04	0.0509	0.0046	0.0414	0.0542	0.0162	0.0052	0.0325	0.0321	0.0467	0.0461	0.0466	0.0448	0.0301	0.0169	0.0009	0.0108	0.0463	0.016	0.0162	0.0344	0.0479	0.0364	0.0304	0.0402	0.0335	0.0065	0.0403	0.0236	0.0146	0.0408	0.0484	0.028	0.0399	0.026	0.0491
Pyruvate dehydrogenase E1 component subunit alpha, mitochondrial	lipoamide[Mitochondrion] + pyruvate[Mitochondrion] => CO2[Mitochondrion] + S-acetyldihydrolipoamide[Mitochondrion]	YER178W:YBR221C:YNL071W		0.507	0.5085	0.0005	0.1723	0.3787	0.382	0.2928	0	0.5907	1.0784	0.3725	0.4051	0.4302	0.4118	0.394	0.4178	0.5217	0.6823	0.4487	0.3755	0.3941	0.4305	0.2656	0	0.348	0.5003	0.2193	0.1443	0.3324	0.4455	0.4387	0.5147	0.5324	0.4566	0.5373	0.3681	0.3106
Pyruvate decarboxylase isozyme 1	pyruvate[Cytoplasm] => CO2[Cytoplasm] + acetaldehyde[Cytoplasm]	YLR044C;YMR303C;YHR051W		26.2736	21.266	24.2479	6.9637	19.3921	19.5117	21.3183	12.6536	24.5061	20.0372	23.9641	24.9902	23.4327	23.0308	20.4862	28.9107	17.3404	14.2813	18.681	21.122	27.882	16.5093	20.3543	10.7111	21.1824	24.8549	5.7814	18.3146	23.2223	18.8856	21.9267	23.2046	18.5638	23.765	17.461	24.1841	6.6116
3',5'-cyclic-nucleotide phosphodiesterase 1	3',5'-cyclic AMP[Cytoplasm] => AMP[Cytoplasm]	YGL248W;YPR058W		0.0165	0.0085	0.0108	0.001	0.0088	0.0115	0.0035	0.0011	0.0069	0.0068	0.0099	0.0098	0.0099	0.0095	0.0064	0.0036	0.0002	0.0023	0.0098	0.0034	0.0034	0.0073	0.0102	0.0078	0.0065	0.0085	0.0071	0.0014	0.0086	0.005	0.0031	0.0087	0.0103	0.006	0.0085	0.0052	0.0104
3',5'-cyclic-nucleotide phosphodiesterase 2	3',5'-cyclic dAMP[Cytoplasm] => dAMP[Cytoplasm]	YOR360C		0	0	0	0	0	0	0	0	0	0	0	0	0	0	0	0	0	0	0	0	0	0	0	0	0	0	0	0	0	0	0	0	0	0	0	0	0
3',5'-cyclic-nucleotide phosphodiesterase 2	3',5'-cyclic IMP[Cytoplasm] => IMP[Cytoplasm]	YOR360C		0	0	0	0	0	0	0	0	0	0	0	0	0	0	0	0	0	0	0	0	0	0	0	0	0	0	0	0	0	0	0	0	0	0	0	0	0
3',5'-cyclic-nucleotide phosphodiesterase 2	3',5'-cyclic GMP[Cytoplasm] => GMP[Cytoplasm]	YOR360C		0	0	0	0	0	0	0	0	0	0	0	0	0	0	0	0	0	0	0	0	0	0	0	0	0	0	0	0	0	0	0	0	0	0	0	0	0
3',5'-cyclic-nucleotide phosphodiesterase 2	3',5'-cyclic CMP[Cytoplasm] => CMP[Cytoplasm]	YOR360C		0	0	0	0	0	0	0	0	0	0	0	0	0	0	0	0	0	0	0	0	0	0	0	0	0	0	0	0	0	0	0	0	0	0	0	0	0
Pyridoxamine 5'-phosphate oxidase	oxygen[Cytoplasm] + pyridoxamine 5'-phosphate[Cytoplasm] => NH3[Cytoplasm] + hydrogen peroxide[Cytoplasm] + pyridoxal 5'-phosphate[Cytoplasm]	YBR035C		0	0	0	0	0	0	0	0	0	0	0	0	0	0	0	0	0	0	0	0	0	0	0	0	0	0	0	0	0	0	0	0	0	0	0	0	0
Pyridoxamine 5'-phosphate oxidase	oxygen[Cytoplasm] + pyridoxine 5'-phosphate[Cytoplasm] <=> hydrogen peroxide[Cytoplasm] + pyridoxal 5'-phosphate[Cytoplasm]	YBR035C		0	0	0	0	0	0	0	0	0	0	0	0	0	0	0	0	0	0	0	0	0	0	0	0	0	0	0	0	0	0	0	0	0	0	0	0	0
Pyridoxamine 5'-phosphate oxidase	oxygen[Cytoplasm] + pyridoxine[Cytoplasm] <=> hydrogen peroxide[Cytoplasm] + pyridoxal[Cytoplasm]	YBR035C		0	0	0	0	0	0	0	0	0	0	0	0	0	0	0	0	0	0	0	0	0	0	0	0	0	0	0	0	0	0	0	0	0	0	0	0	0
Pyridoxamine 5'-phosphate oxidase	NH3[Cytoplasm] + oxygen[Cytoplasm] + pyridoxal[Cytoplasm] <=> hydrogen peroxide[Cytoplasm] + pyridoxamine[Cytoplasm]	YBR035C		0	0	0	0	0	0	0	0	0	0	0	0	0	0	0	0	0	0	0	0	0	0	0	0	0	0	0	0	0	0	0	0	0	0	0	0	0
Phosphofructokinase 1	ATP[Cytoplasm] + beta-D-fructofuranose 6-phosphate[Cytoplasm] => ADP[Cytoplasm] + beta-D-fructofuranose 1,6-bisphosphate[Cytoplasm]	YGR240C;YOR168W		15.606	12.4698	14.2467	4.3178	11.973	12.0027	12.6639	7.9595	14.3425	11.7664	13.8003	14.6496	13.5878	13.0403	11.9346	16.9855	11.1426	8.7584	11.356	12.8112	16.0879	9.889	11.9728	7.5513	13.2461	14.4327	3.8652	11.0138	13.9141	11.4738	12.8466	13.6303	10.7494	14.1766	10.5296	14.2471	5.9124
Phosphofructokinase 1	ATP[Cytoplasm] + D-tagatofuranose 6-phosphate[Cytoplasm] => ADP[Cytoplasm] + D-tagatofuranose 1,6-bisphosphate[Cytoplasm]	YGR240C		0	0	0	0	0	0	0	0	0	0	0	0	0	0	0	0	0	0	0	0	0	0	0	0	0	0	0	0	0	0	0	0	0	0	0	0	0
Phosphofructokinase 1	ATP[Cytoplasm] + sedoheptulose 7-phosphate[Cytoplasm] => ADP[Cytoplasm] + sedoheptulose 1,7-bisphosphate[Cytoplasm]	YGR240C		0	0	0	0	0	0	0	0	0	0	0	0	0	0	0	0	0	0	0	0	0	0	0	0	0	0	0	0	0	0	0	0	0	0	0	0	0
6-phosphofructo-2-kinase 1	ATP[Cytoplasm] + beta-D-fructofuranose 6-phosphate[Cytoplasm] => ADP[Cytoplasm] + D-fructose 2,6-bisphosphate[Cytoplasm]	YIL107C;YGR170W		0.0329	0.017	0.0216	0.002	0.0176	0.023	0.0069	0.0022	0.0138	0.0137	0.0199	0.0196	0.0198	0.0191	0.0128	0.0072	0.0004	0.0046	0.0197	0.0068	0.0069	0.0146	0.0204	0.0155	0.0129	0.0171	0.0143	0.0027	0.0172	0.01	0.0062	0.0174	0.0206	0.0119	0.017	0.0105	0.0209
Glucose-6-phosphate isomerase	alpha-D-glucose 6-phosphate[Cytoplasm] <=> beta-D-fructofuranose 6-phosphate[Cytoplasm]	YBR196C		14.8057	11.6765	13.9405	4.3846	11.4945	11.365	12.2497	7.6892	14.1699	11.4774	13.4274	13.968	12.5306	12.4287	11.7391	16.3765	10.6398	8.585	11.0031	12.2496	15.7835	9.4286	11.6738	7.5669	13.1554	14.2428	3.9579	10.8173	13.4067	11.3786	12.4211	13.0367	10.7187	13.9243	10.8957	13.9836	6.0838
Glucose-6-phosphate isomerase	alpha-D-glucose 6-phosphate[Cytoplasm] <=> beta-D-glucose 6-phosphate[Cytoplasm]	YBR196C		0	0	0	0	0	0	0	0	0	0	0	0	0	0	0	0	0	0	0	0	0	0	0	0	0	0	0	0	0	0	0	0	0	0	0	0	0
Glucose-6-phosphate isomerase	beta-D-glucose 6-phosphate[Cytoplasm] <=> beta-D-fructofuranose 6-phosphate[Cytoplasm]	YBR196C		0	0	0	0	0	0	0	0	0	0	0	0	0	0	0	0	0	0	0	0	0	0	0	0	0	0	0	0	0	0	0	0	0	0	0	0	0
Phosphoglycerate kinase	3-phospho-D-glyceroyl phosphate[Cytoplasm] + ADP[Cytoplasm] <=> 3-phospho-D-glycerate[Cytoplasm] + ATP[Cytoplasm]	YCR012W		29.9518	23.8653	27.2485	8.0419	20.9902	23.0007	24.039	14.4759	26.918	22.4783	26.3939	27.8648	26.1321	25.0173	22.5779	32.1018	21.1646	16.6413	21.8584	24.6038	31.0448	18.7911	22.7392	13.5963	24.3374	27.5203	7.6443	20.8546	25.773	21.8193	24.6669	26.2343	20.6796	26.8146	20.4306	26.9844	10.9375
Phosphoglucomutase-1	D-ribose 1-phosphate[Cytoplasm] <=> D-ribose 5-phosphate[Cytoplasm]	YKL127W;YOR109W;YOR273C		-0.0087	-0.0085	-0.0062	-0.0005	-0.007	-0.0115	-0.0026	-0.0017	-0.0069	-0.004	-0.0056	-0.0035	-0.0054	-0.0095	-0.0035	-0.0029	-0.0002	-0.0019	-0.0019	-0.0029	-0.0029	-0.0034	-0.0102	-0.0077	-0.0065	-0.0085	-0.0057	-0.0021	-0.0066	-0.003	-0.0031	-0.0087	-0.0103	-0.0024	-0.0085	-0.0052	-0.006
Phosphoglucomutase-1	D-glucose 1-phosphate[Cytoplasm] <=> alpha-D-glucose 6-phosphate[Cytoplasm]	YKL127W;YOR109W;YOR273C		-0.7277	-0.6495	-0.7504	-0.2231	-0.4504	-0.6593	-0.5989	-0.341	-0.6455	-0.5446	-0.5885	-0.6032	-0.6716	-0.6529	-0.6171	-0.7171	-0.6887	-0.4944	-0.637	-0.6882	-0.6675	-0.5127	-0.5222	-0.3043	-0.641	-0.7013	-0.2422	-0.5076	-0.5824	-0.5841	-0.6319	-0.7009	-0.6233	-0.659	-0.6325	-0.64	-0.29
Prephenate dehydratase	prephenate[Cytoplasm] => CO2[Cytoplasm] + phenylpyruvate[Cytoplasm]	YNL316C		0.0459	0.0423	0.0487	0.015	0.0287	0.0423	0.04	0.023	0.0424	0.0356	0.0379	0.0389	0.0435	0.0423	0.0406	0.0481	0.0469	0.0332	0.0412	0.0461	0.0447	0.0333	0.0333	0.019	0.0422	0.0459	0.0149	0.0343	0.0377	0.0387	0.0424	0.0458	0.0401	0.0436	0.0412	0.0424	0.0174
Acid phosphatase PHO11	FMN[Cytoplasm] => phosphate[Cytoplasm] + riboflavin[Cytoplasm]	YAR071W;YJR095W		0.0329	0.017	0.0216	0.002	0.0176	0.023	0.0069	0.0022	0.0138	0.0137	0.0199	0.0196	0.0198	0.0191	0.0128	0.0072	0.0004	0.0046	0.0197	0.0068	0.0069	0.0146	0.0204	0.0155	0.0129	0.0171	0.0143	0.0027	0.0172	0.01	0.0062	0.0174	0.0206	0.0119	0.017	0.0105	0.0209
Alkaline phosphatase	7,8-dihydroneopterin 3'-triphosphate[Cytoplasm] => 7,8-dihydroneopterin[Cytoplasm] + 3 phosphate[Cytoplasm]	YDR481C		0	0	0	0	0	0	0	0	0	0	0	0	0	0	0	0	0	0	0	0	0	0	0	0	0	0	0	0	0	0	0	0	0	0	0	0	0
Inorganic phosphate transporter	H(+)[Extracellular] + phosphate[Extracellular] <=> phosphate[Cytoplasm]	YML123C;YLL057C;YPL274W		0.0523	0.0431	0.0501	0.0137	0.0304	0.0452	0.0389	0.0221	0.0407	0.0368	0.0416	0.0408	0.0451	0.0442	0.0405	0.0473	0.0415	0.0326	0.0436	0.0449	0.0431	0.0339	0.0372	0.0254	0.0423	0.0467	0.0194	0.0323	0.0394	0.0384	0.0408	0.0468	0.0417	0.0432	0.0445	0.0418	0.0225
Plasma membrane ATPase 1	ATP[Cytoplasm] => ADP[Cytoplasm] + phosphate[Cytoplasm] + H(+)[Extracellular]	YGL008C;YDL141W;YDL078C;YER183C		0.0245	0.0192	0.016	0.0014	0.0131	0.0171	0.005	0.0011	0.0103	0.0101	0.0147	0.0146	0.0147	0.0141	0.0095	0.0051	0.0002	0.0033	0.0145	0.0049	0.005	0.0108	0.0151	0.0112	0.0095	0.0126	0.0105	0.0014	0.0128	0.0073	0.0045	0.0128	0.0153	0.0087	0.0124	0.0077	0.0155
Mannose-6-phosphate isomerase	D-mannose 6-phosphate[Cytoplasm] <=> beta-D-fructofuranose 6-phosphate[Cytoplasm]	YER003C		-0.3294	-0.3041	-0.3498	-0.1076	-0.2062	-0.304	-0.2876	-0.1652	-0.3048	-0.2555	-0.2719	-0.2794	-0.3126	-0.3041	-0.2917	-0.3452	-0.3369	-0.2383	-0.2958	-0.3314	-0.3212	-0.239	-0.239	-0.1364	-0.3033	-0.3294	-0.107	-0.2463	-0.2711	-0.2778	-0.3043	-0.329	-0.2884	-0.3129	-0.2958	-0.3048	-0.125
Dolichyl-phosphate-mannose--protein mannosyltransferase 1	dolichyl phosphate D-mannose[Cytoplasm] => dolichyl phosphate[Cytoplasm] + mannan[Cytoplasm]	YDL095W;YAL023C;YPL234C;YLR189C;YDR050C;YIL009W		0.3293	0.3039	0.3496	0.1076	0.2061	0.3039	0.2874	0.1651	0.3046	0.2553	0.2718	0.2792	0.3125	0.3039	0.2915	0.3451	0.3367	0.2382	0.2956	0.3312	0.321	0.2389	0.2389	0.1363	0.3031	0.3293	0.1069	0.2462	0.271	0.2777	0.3042	0.3288	0.2882	0.3128	0.2956	0.3046	0.1249
Nicotinamidase	nicotinamide[Cytoplasm] <=> NH3[Cytoplasm] + nicotinate[Cytoplasm]	YGL037C		0	0	0	0	0	0	0	0	0	0	0	0	0	0	0	0	0	0	0	0	0	0	0	0	0	0	0	0	0	0	0	0	0	0	0	0	0
Nicotinamidase	nicotinamide[Mitochondrion] <=> NH3[Mitochondrion] + nicotinate[Mitochondrion]	YGL037C		0	0	0	0	0	0	0	0	0	0	0	0	0	0	0	0	0	0	0	0	0	0	0	0	0	0	0	0	0	0	0	0	0	0	0	0	0
Purine nucleoside phosphorylase	deoxyuridine[Cytoplasm] + phosphate[Cytoplasm] <=> 2-deoxyribose 1-phosphate[Cytoplasm] + uracil[Cytoplasm]	YLR209C		-0.0783	-0.0405	-0.0515	-0.0049	-0.0418	-0.0606	-0.0165	-0.0053	-0.0363	-0.0325	-0.0472	-0.0466	-0.0471	-0.0454	-0.0305	-0.0172	-0.001	-0.011	-0.0468	-0.0163	-0.0164	-0.0349	-0.0484	-0.0407	-0.0308	-0.0406	-0.0339	-0.0066	-0.0408	-0.0239	-0.0148	-0.0413	-0.0489	-0.0284	-0.0404	-0.025	-0.0497
Purine nucleoside phosphorylase	adenosine[Mitochondrion] + phosphate[Mitochondrion] <=> adenine[Mitochondrion] + alpha-D-ribose 1-phosphate[Mitochondrion]	YLR209C		0	0	0	0	0	0	0	0	0	0	0	0	0	0	0	0	0	0	0	0	0	0	0	0	0	0	0	0	0	0	0	0	0	0	0	0	0
Purine nucleoside phosphorylase	guanosine[Mitochondrion] + phosphate[Mitochondrion] <=> alpha-D-ribose 1-phosphate[Mitochondrion] + guanine[Mitochondrion]	YLR209C		0	0	0	0	0	0	0	0	0	0	0	0	0	0	0	0	0	0	0	0	0	0	0	0	0	0	0	0	0	0	0	0	0	0	0	0	0
Purine nucleoside phosphorylase	phosphate[Cytoplasm] + thymidine[Cytoplasm] <=> 2-deoxyribose 1-phosphate[Cytoplasm] + thymine[Cytoplasm]	YLR209C		0	0	0	0	0	0	0	0	0	0	0	0	0	0	0	0	0	0	0	0	0	0	0	0	0	0	0	0	0	0	0	0	0	0	0	0	0
Purine nucleoside phosphorylase	deoxyinosine[Cytoplasm] + phosphate[Cytoplasm] <=> 2-deoxyribose 1-phosphate[Cytoplasm] + hypoxanthine[Cytoplasm]	YLR209C		0.0301	0.016	0.0196	0.0016	0.0162	0.0192	0.0064	0.0004	0.012	0.0122	0.0178	0.0178	0.0198	0.0176	0.0105	0.0072	0.0004	0.0043	0.0097	0.0065	0.006	0.0138	0.0183	0.014	0.0118	0.0153	0.0127	0.0024	0.0155	0.009	0.0058	0.0162	0.0187	0.0107	0.0157	0.0094	0.0164
Purine nucleoside phosphorylase	deoxyadenosine[Cytoplasm] + phosphate[Cytoplasm] <=> 2-deoxyribose 1-phosphate[Cytoplasm] + adenine[Cytoplasm]	YLR209C		-0.03	-0.0159	-0.0195	-0.0013	-0.0162	-0.0192	-0.0064	-0.0004	-0.012	-0.0122	-0.0178	-0.0177	-0.0198	-0.0175	-0.0105	-0.0072	-0.0004	-0.0043	-0.0097	-0.0065	-0.0059	-0.0138	-0.0182	-0.014	-0.0117	-0.0153	-0.0127	-0.0024	-0.0155	-0.0089	-0.0057	-0.0161	-0.0186	-0.0107	-0.0156	-0.0094	-0.0164
Purine nucleoside phosphorylase	deoxyguanosine[Cytoplasm] + phosphate[Cytoplasm] <=> 2-deoxyribose 1-phosphate[Cytoplasm] + guanine[Cytoplasm]	YLR209C		0.0782	0.0405	0.0514	0.0047	0.0418	0.0605	0.0165	0.0053	0.0363	0.0325	0.0472	0.0466	0.0471	0.0454	0.0305	0.0171	0.001	0.011	0.0468	0.0163	0.0164	0.0348	0.0484	0.0407	0.0308	0.0406	0.0339	0.0065	0.0408	0.0238	0.0148	0.0413	0.0489	0.0284	0.0404	0.025	0.0496
Purine nucleoside phosphorylase	D-ribose 1-phosphate[Cytoplasm] + hypoxanthine[Cytoplasm] <=> inosine[Cytoplasm] + phosphate[Cytoplasm]	YLR209C		0.0211	0.0115	0.0136	0.001	0.0115	0.0125	0.0046	-0.0006	0.0081	0.0085	0.0123	0.0124	0.0149	0.0124	0.0068	0.0054	0.0003	0.0031	0.0023	0.0048	0.004	0.01	0.0127	0.0098	0.0083	0.0106	0.0088	0.0017	0.0108	0.0062	0.0041	0.0115	0.0131	0.0075	0.0111	0.0065	0.01
Purine nucleoside phosphorylase	D-ribose 1-phosphate[Cytoplasm] + adenine[Cytoplasm] <=> adenosine[Cytoplasm] + phosphate[Cytoplasm]	YLR209C		0.0201	0.0098	0.0089	0.0013	0.0087	0.0163	0.0033	0.0034	0.0092	0.0058	0.0082	0.0058	0.0054	0.0114	0.0093	0.003	0.0002	0.0023	0.0182	0.0033	0.0041	0.0044	0.0128	0.0096	0.0079	0.0107	0.0076	0.0018	0.0087	0.0064	0.0037	0.0102	0.0127	0.0039	0.0101	0.0066	0.0117
Purine nucleoside phosphorylase	D-ribose 1-phosphate[Cytoplasm] + guanine[Cytoplasm] <=> guanosine[Cytoplasm] + phosphate[Cytoplasm]	YLR209C		0.0865	0.0447	0.0568	0.0051	0.0462	0.0663	0.0182	0.0059	0.0397	0.0359	0.0522	0.0515	0.052	0.0501	0.0337	0.0189	0.0011	0.0121	0.0517	0.018	0.0181	0.0385	0.0535	0.0446	0.034	0.0449	0.0375	0.0072	0.0451	0.0264	0.0163	0.0456	0.054	0.0313	0.0446	0.0276	0.0549
Purine nucleoside phosphorylase	D-ribose 1-phosphate[Cytoplasm] + xanthine[Cytoplasm] <=> phosphate[Cytoplasm] + xanthosine[Cytoplasm]	YLR209C		-0.0412	-0.0213	-0.027	-0.0024	-0.022	-0.0288	-0.0086	-0.0022	-0.0173	-0.0171	-0.0248	-0.0245	-0.0248	-0.0238	-0.016	-0.009	-0.0005	-0.0058	-0.0246	-0.0085	-0.0086	-0.0183	-0.0255	-0.0194	-0.0162	-0.0213	-0.0178	-0.0027	-0.0214	-0.0125	-0.0078	-0.0217	-0.0257	-0.0149	-0.0212	-0.0131	-0.0261
NADH kinase POS5, mitochondrial	ATP[Cytoplasm] + NAD(+)[Cytoplasm] => ADP[Cytoplasm] + NADP(+)[Cytoplasm]	YPL188W;YLR081W;YFL030W		0.0329	0.017	0.0216	0.002	0.0176	0.023	0.0069	0.0022	0.0138	0.0137	0.0199	0.0196	0.0198	0.0191	0.0128	0.0072	0.0004	0.0046	0.0197	0.0068	0.0069	0.0146	0.0204	0.0155	0.0129	0.0171	0.0143	0.0027	0.0172	0.01	0.0062	0.0174	0.0206	0.0119	0.017	0.0105	0.0209
NADH kinase POS5, mitochondrial	ATP[Mitochondrion] + NAD(+)[Mitochondrion] => ADP[Mitochondrion] + NADP(+)[Mitochondrion]	YPL188W;YLR081W;YFL030W		0.0633	0.0326	0.0433	0.0037	0.0336	0.0461	0.0138	0.003	0.0264	0.0272	0.0384	0.0392	0.0386	0.0382	0.0256	0.0144	0.0008	0.0092	0.0377	0.0131	0.0134	0.0281	0.0392	0.0296	0.0246	0.0328	0.0273	0.0036	0.0331	0.0191	0.0119	0.0333	0.0393	0.023	0.0322	0.0203	0.0403
3-ketoacyl-CoA thiolase, peroxisomal	coenzyme A[Peroxisome] + 3-keto-C18-CoA[Peroxisome] => acetyl-CoA[Peroxisome] + palmitoyl-CoA[Peroxisome]	YIL160C		0	0	0	0	0	0	0	0	0	0	0	0	0	0	0	0	0	0	0	0	0	0	0	0	0	0	0	0	0	0	0	0	0	0	0	0	0
3-ketoacyl-CoA thiolase, peroxisomal	coenzyme A[Peroxisome] + 3-keto-C16-CoA[Peroxisome] => acetyl-CoA[Peroxisome] + myristoyl-CoA[Peroxisome]	YIL160C		0	0	0	0	0	0	0	0	0	0	0	0	0	0	0	0	0	0	0	0	0	0	0	0	0	0	0	0	0	0	0	0	0	0	0	0	0
3-ketoacyl-CoA thiolase, peroxisomal	coenzyme A[Peroxisome] + 3-keto-C14-CoA[Peroxisome] => acetyl-CoA[Peroxisome] + lauroyl-CoA[Peroxisome]	YIL160C		0	0	0	0	0	0	0	0	0	0	0	0	0	0	0	0	0	0	0	0	0	0	0	0	0	0	0	0	0	0	0	0	0	0	0	0	0
3-ketoacyl-CoA thiolase, peroxisomal	coenzyme A[Peroxisome] + 3-keto-dodecanoyl-CoA[Peroxisome] => acetyl-CoA[Peroxisome] + decanoyl-CoA[Peroxisome]	YIL160C		0	0	0	0	0	0	0	0	0	0	0	0	0	0	0	0	0	0	0	0	0	0	0	0	0	0	0	0	0	0	0	0	0	0	0	0	0
3-ketoacyl-CoA thiolase, peroxisomal	coenzyme A[Peroxisome] + 3-keto-decanoyl-CoA[Peroxisome] => acetyl-CoA[Peroxisome] + octanoyl-CoA[Peroxisome]	YIL160C		0	0	0	0	0	0	0	0	0	0	0	0	0	0	0	0	0	0	0	0	0	0	0	0	0	0	0	0	0	0	0	0	0	0	0	0	0
3-ketoacyl-CoA thiolase, peroxisomal	coenzyme A[Peroxisome] + 3-keto-octanoyl-CoA[Peroxisome] => acetyl-CoA[Peroxisome] + hexanoyl-CoA[Peroxisome]	YIL160C		0	0	0	0	0	0	0	0	0	0	0	0	0	0	0	0	0	0	0	0	0	0	0	0	0	0	0	0	0	0	0	0	0	0	0	0	0
3-ketoacyl-CoA thiolase, peroxisomal	coenzyme A[Peroxisome] + 3-oxohexanoyl-CoA[Peroxisome] => acetyl-CoA[Peroxisome] + butyryl-CoA[Peroxisome]	YIL160C		0	0	0	0	0	0	0	0	0	0	0	0	0	0	0	0	0	0	0	0	0	0	0	0	0	0	0	0	0	0	0	0	0	0	0	0	0
3-ketoacyl-CoA thiolase, peroxisomal	coenzyme A[Peroxisome] + 3-keto-butanoyl-CoA[Peroxisome] => 2 acetyl-CoA[Peroxisome]	YIL160C		0	0	0	0	0	0	0	0	0	0	0	0	0	0	0	0	0	0	0	0	0	0	0	0	0	0	0	0	0	0	0	0	0	0	0	0	0
Acyl-coenzyme A oxidase	octadecanoyl-CoA[Cytoplasm] + oxygen[Cytoplasm] => hydrogen peroxide[Cytoplasm] + trans-2-C18-CoA[Cytoplasm]	YGL205W		0.0177	0.7075	0.4311	0.0028	0.6873	0.6555	0.3347	1.0104	0.0701	0.1782	0.4579	1.8126	1.0836	3.097	2.405	0.3684	0.9874	0.8604	0.3961	0.4588	0.0677	0.659	0.2161	0.2167	0.4528	1.0622	5.6022	0.0023	0.3344	0.0778	0.3017	0.5533	1.1722	0.4257	1.2088	0.1012	0.0622
Acyl-coenzyme A oxidase	octadecanoyl-9-ene-CoA[Cytoplasm] + oxygen[Cytoplasm] => hydrogen peroxide[Cytoplasm] + trans-2-C181-CoA[Cytoplasm]	YGL205W		0	0	0	0	0	0	0	0	0	0	0	0	0	0	0	0	0	0	0	0	0	0	0	0	0	0	0	0	0	0	0	0	0	0	0	0	0
Acyl-coenzyme A oxidase	oxygen[Cytoplasm] + tetradecanoyl-9-ene-CoA[Cytoplasm] => hydrogen peroxide[Cytoplasm] + trans-2-C141-CoA[Cytoplasm]	YGL205W		0	0	0	0	0	0	0	0	0	0	0	0	0	0	0	0	0	0	0	0	0	0	0	0	0	0	0	0	0	0	0	0	0	0	0	0	0
Acyl-coenzyme A oxidase	free fatty acids diene even-CoA[Cytoplasm] + oxygen[Cytoplasm] => hydrogen peroxide[Cytoplasm] + trans-3-5-diene-CoA[Cytoplasm]	YGL205W		0	0	0	0	0	0	0	0	0	0	0	0	0	0	0	0	0	0	0	0	0	0	0	0	0	0	0	0	0	0	0	0	0	0	0	0	0
Acyl-coenzyme A oxidase	oxygen[Cytoplasm] + palmitoyl-CoA[Cytoplasm] => hydrogen peroxide[Cytoplasm] + trans-2-C16-CoA[Cytoplasm]	YGL205W		0.2277	0.0107	0.0119	0.0012	0.0101	0.01	0.0048	0.0029	0.0073	0.0074	0.01	0.0104	0.0148	0.0111	0.0059	0.0052	0.0019	0.0037	0.0117	0.0055	0.004	0.0092	0.0104	0.0131	0.0081	0.0096	0.0073	0.042	0.0092	0.006	0.0044	0.0105	0.0119	0.0068	0.0108	0.0059	0.0069
Acyl-coenzyme A oxidase	myristoyl-CoA[Cytoplasm] + oxygen[Cytoplasm] => hydrogen peroxide[Cytoplasm] + trans-2-C14-CoA[Cytoplasm]	YGL205W		0.0177	0.0122	0.0119	0.0012	0.0113	0.0113	0.0052	0.0036	0.0073	0.0077	0.0104	0.0144	0.0152	0.0127	0.0077	0.006	0.0026	0.0042	0.0129	0.0062	0.0041	0.0102	0.0108	0.0131	0.0085	0.0132	0.0104	0.002	0.0092	0.0061	0.0053	0.0119	0.0149	0.0072	0.0138	0.0061	0.0069
Acyl-coenzyme A oxidase	lauroyl-CoA[Cytoplasm] + oxygen[Cytoplasm] => hydrogen peroxide[Cytoplasm] + trans-delta2-dodecaenoyl-CoA[Cytoplasm]	YGL205W		0	0	0	0	0	0	0	0	0	0	0	0	0	0	0	0	0	0	0	0	0	0	0	0	0	0	0	0	0	0	0	0	0	0	0	0	0
Acyl-coenzyme A oxidase	decanoyl-CoA[Cytoplasm] + oxygen[Cytoplasm] => hydrogen peroxide[Cytoplasm] + trans-delta2-decaenoyl-CoA[Cytoplasm]	YGL205W		0	0	0	0	0	0	0	0	0	0	0	0	0	0	0	0	0	0	0	0	0	0	0	0	0	0	0	0	0	0	0	0	0	0	0	0	0
Acyl-coenzyme A oxidase	octanoyl-CoA[Cytoplasm] + oxygen[Cytoplasm] => hydrogen peroxide[Cytoplasm] + trans-delta2-octaenoyl-CoA[Cytoplasm]	YGL205W		0	0	0	0	0	0	0	0	0	0	0	0	0	0	0	0	0	0	0	0	0	0	0	0	0	0	0	0	0	0	0	0	0	0	0	0	0
Acyl-coenzyme A oxidase	hexanoyl-CoA[Cytoplasm] + oxygen[Cytoplasm] => hydrogen peroxide[Cytoplasm] + trans-delta2-hexaenoyl-CoA[Cytoplasm]	YGL205W		0	0	0	0	0	0	0	0	0	0	0	0	0	0	0	0	0	0	0	0	0	0	0	0	0	0	0	0	0	0	0	0	0	0	0	0	0
Acyl-coenzyme A oxidase	butyryl-CoA[Cytoplasm] + oxygen[Cytoplasm] => hydrogen peroxide[Cytoplasm] + trans-delta2-butaenoyl-CoA[Cytoplasm]	YGL205W		0	0	0	0	0	0	0	0	0	0	0	0	0	0	0	0	0	0	0	0	0	0	0	0	0	0	0	0	0	0	0	0	0	0	0	0	0
Acyl-coenzyme A oxidase	hexadecanoyl-9-ene-CoA[Cytoplasm] + oxygen[Cytoplasm] => hydrogen peroxide[Cytoplasm] + trans-2-C161-CoA[Cytoplasm]	YGL205W		0	0	0	0	0	0	0	0	0	0	0	0	0	0	0	0	0	0	0	0	0	0	0	0	0	0	0	0	0	0	0	0	0	0	0	0	0
Inorganic pyrophosphatase, mitochondrial	diphosphate[Mitochondrion] => 2 phosphate[Mitochondrion]	YMR267W		0	0	0	0	0	0	0	0	0	0	0	0	0	0	0	0	0	0	0	0	0	0	0	0	0	0	0	0	0	0	0	0	0	0	0	0	0
Glutamate 5-kinase	ATP[Cytoplasm] + L-glutamate[Cytoplasm] => ADP[Cytoplasm] + D-alpha-glutamyl phosphate[Cytoplasm]	YDR300C		0.0989	0.0812	0.0343	0.021	0.0541	0.0848	0.0583	0.0343	0.0657	0.0591	0.0699	0.0646	0.0877	0.0788	0.0672	0.0678	0.0539	0.0466	0.0778	0.0676	0.0621	0.0263	0.0654	0.0523	0.0683	0.0768	0.0221	0.0467	0.0665	0.0583	0.0552	0.0801	0.0335	0.0675	0.0776	0.0635	0.0229
Gamma-glutamyl phosphate reductase	D-alpha-glutamyl phosphate[Cytoplasm] + NADH[Cytoplasm] => L-glutamate 5-semialdehyde[Cytoplasm] + NAD(+)[Cytoplasm] + phosphate[Cytoplasm]	YOR323C		0.0585	0.0736	0.0307	0.0207	0.0448	0.0757	0.0449	0.026	0.0261	0.052	0.06	0.0481	0.0481	0.0348	0.0588	0.0179	0.0059	0.016	0.0371	0.0541	0.0235	0.0232	0.0609	0.048	0.0563	0.0644	0.0202	0.0107	0.0268	0.0487	0.0484	0.0661	0.0303	0.0604	0.0345	0.0211	0.0212
Gamma-glutamyl phosphate reductase	D-alpha-glutamyl phosphate[Cytoplasm] + NADPH[Cytoplasm] => L-glutamate 5-semialdehyde[Cytoplasm] + NADP(+)[Cytoplasm] + phosphate[Cytoplasm]	YOR323C		0.0404	0.0076	0.0036	0.0003	0.0093	0.0091	0.0133	0.0083	0.0396	0.0071	0.0099	0.0165	0.0396	0.044	0.0085	0.0499	0.048	0.0306	0.0407	0.0135	0.0386	0.003	0.0045	0.0043	0.012	0.0125	0.0018	0.036	0.0396	0.0096	0.0068	0.014	0.0032	0.0071	0.0431	0.0424	0.0017
Pyrroline-5-carboxylate reductase	(S)-1-pyrroline-5-carboxylate[Cytoplasm] + NADPH[Cytoplasm] => L-proline[Cytoplasm] + NADP(+)[Cytoplasm]	YER023W		0.2138	0.1505	0.2303	0.0278	0.1252	0.1529	0.09	0.048	0.1216	0.1126	0.1352	0.1396	0.1877	0.1448	0.1054	0.1024	0.0575	0.0837	0.1044	0.1016	0.0884	0.1215	0.1327	0.1218	0.1216	0.141	0.1813	0.0583	0.1276	0.0996	0.0928	0.1488	0.241	0.112	0.1478	0.1028	0.8953
Pyrroline-5-carboxylate reductase	L-1-pyrroline-3-hydroxy-5-carboxylate[Cytoplasm] + NADPH[Cytoplasm] => NADP(+)[Cytoplasm] + trans-4-hydroxy-L-proline[Cytoplasm]	YER023W		0	0	0	0	0	0	0	0	0	0	0	0	0	0	0	0	0	0	0	0	0	0	0	0	0	0	0	0	0	0	0	0	0	0	0	0	0
Pyrroline-5-carboxylate reductase	L-1-pyrroline-3-hydroxy-5-carboxylate[Cytoplasm] + NADH[Cytoplasm] => NAD(+)[Cytoplasm] + trans-4-hydroxy-L-proline[Cytoplasm]	YER023W		0	0	0	0	0	0	0	0	0	0	0	0	0	0	0	0	0	0	0	0	0	0	0	0	0	0	0	0	0	0	0	0	0	0	0	0	0
Ribose-phosphate pyrophosphokinase 1	ATP[Cytoplasm] + D-ribose 5-phosphate[Cytoplasm] <=> 5-phospho-alpha-D-ribose 1-diphosphate[Cytoplasm] + AMP[Cytoplasm]	YKL181W;YGL245W;YIR028W;YBL098W;YPR167C		0.3008	0.1989	0.3183	0.0511	0.1672	0.239	0.1444	0.1126	0.1847	0.1658	0.2026	0.2739	0.2158	0.2112	0.1822	0.1674	0.1321	0.1141	0.2225	0.1595	0.156	0.1664	0.1884	0.1253	0.1788	0.3008	0.3648	0.1708	0.1855	0.1562	0.1458	0.2095	0.2144	0.1801	0.5858	0.166	0.1445
Mannose-1-phosphate guanyltransferase	D-mannose 1-phosphate[Cytoplasm] + GTP[Cytoplasm] => GDP-mannose[Cytoplasm] + diphosphate[Cytoplasm]	YDL055C		0.3294	0.3041	0.3498	0.1076	0.2062	0.304	0.2876	0.1652	0.3048	0.2555	0.2719	0.2794	0.3126	0.3041	0.2917	0.3452	0.3369	0.2383	0.2958	0.3314	0.3212	0.239	0.239	0.1364	0.3033	0.3294	0.107	0.2463	0.2711	0.2778	0.3043	0.329	0.2884	0.3129	0.2958	0.3048	0.125
Peptide transporter PTR2	H(+)[Extracellular] + dipeptide[Extracellular] => dipeptide[Cytoplasm]	YKR093W		0	0	0	0	0	0	0	0	0	0	0	0	0	0	0	0	0	0	0	0	0	0	0	0	0	0	0	0	0	0	0	0	0	0	0	0	0
Peptide transporter PTR2	H(+)[Extracellular] + oligopeptide[Extracellular] => oligopeptide[Cytoplasm]	YKR093W		0	0	0	0	0	0	0	0	0	0	0	0	0	0	0	0	0	0	0	0	0	0	0	0	0	0	0	0	0	0	0	0	0	0	0	0	0
Peptide transporter PTR2	H(+)[Extracellular] + peptide[Extracellular] => peptide[Cytoplasm]	YKR093W		0	0	0	0	0	0	0	0	0	0	0	0	0	0	0	0	0	0	0	0	0	0	0	0	0	0	0	0	0	0	0	0	0	0	0	0	0
Proline oxidase, mitochondrial	L-proline[Mitochondrion] + NAD(+)[Mitochondrion] => (S)-1-pyrroline-5-carboxylate[Mitochondrion] + NADH[Mitochondrion]	YLR142W		0.1622	0.1028	0.1756	0.0109	0.0929	0.1053	0.045	0.0221	0.0739	0.0726	0.0926	0.0959	0.1387	0.0972	0.0597	0.0484	0.0048	0.0464	0.0581	0.0497	0.0381	0.084	0.0953	0.1005	0.0741	0.0894	0.1645	0.0197	0.0851	0.0561	0.0451	0.0973	0.1958	0.0629	0.1015	0.0551	0.8758
Delta-1-pyrroline-5-carboxylate dehydrogenase, mitochondrial	L-glutamate 5-semialdehyde[Mitochondrion] + NADP(+)[Mitochondrion] => NADPH[Mitochondrion] + glutamate[Mitochondrion]	YHR037W		0.1006	0.0587	0.0616	0.0055	0.0554	0.0373	0.0291	0.0135	0.0394	0.0396	0.0546	0.0664	0.0897	0.0658	0.0292	0.0323	0.0012	0.0289	0.0222	0.0285	0.0234	0.0525	0.0573	0.054	0.0429	0.0488	0.036	0.0118	0.0542	0.0323	0.0241	0.058	0.0602	0.0404	0.0562	0.0353	0.0314
Proline-specific permease	H(+)[Extracellular] + gamma-aminobutyrate[Extracellular] => gamma-aminobutyrate[Cytoplasm]	YOR348C;YDR256C		0	0	0	0	0	0	0	0	0	0	0	0	0	0	0	0	0	0	0	0	0	0	0	0	0	0	0	0	0	0	0	0	0	0	0	0	0
Pyruvate carboxylase 1	ATP[Cytoplasm] + CO2[Cytoplasm] + pyruvate[Cytoplasm] => ADP[Cytoplasm] + oxaloacetate[Cytoplasm] + phosphate[Cytoplasm]	YGL062W;YCL025C		1.0627	0.6877	0.4594	0.2812	0.1486	1.215	0.9472	0.6847	0.5182	0.6239	1.0155	0.8533	0.9189	0.2245	0.1019	1.7401	1.1441	0.4841	0.5863	1.1453	3.8256	0.9551	0.6267	1.7802	0.8844	0.3327	0.217	0.8647	0.8662	0.953	1.0084	0.9206	0.5784	0.953	1.4586	0.8644	1.3474
Dihydroorotate dehydrogenase	(S)-dihydroorotate[Cytoplasm] + ubiquinone-9[Mitochondrion] <=> orotate[Cytoplasm] + ubiquinol[Mitochondrion]	YKL216W		-8.9242	-1.4453	-3.6248	0.004	-1.5079	-3.9838	-0.7503	0.151	-0.7334	-2.5064	-4.6052	-13.5008	-0.4644	-2.7461	-2.9873	-1.7498	1.0346	0.8629	-7.0783	0.0413	-2.4555	0.4987	-2.9973	-0.2552	-0.2337	-5.264	-4.799	-0.5134	-1.4967	-0.2705	-0.8505	-0.8121	-5.3707	-1.5679	-2.2531	-1.6232	-14.367
Glutamine-dependent NAD(+) synthetase	ATP[Cytoplasm] + NH3[Cytoplasm] + deamido-NAD(+)[Cytoplasm] => AMP[Cytoplasm] + NAD(+)[Cytoplasm] + diphosphate[Cytoplasm]	YHR074W		0	0	0	0	0	0	0	0	0	0	0	0	0	0	0	0	0	0	0	0	0	0	0	0	0	0	0	0	0	0	0	0	0	0	0	0	0
Glutamine-dependent NAD(+) synthetase	ATP[Mitochondrion] + NH3[Mitochondrion] + deamido-NAD(+)[Mitochondrion] => AMP[Mitochondrion] + NAD(+)[Mitochondrion] + diphosphate[Mitochondrion]	YHR074W		0	0	0	0	0	0	0	0	0	0	0	0	0	0	0	0	0	0	0	0	0	0	0	0	0	0	0	0	0	0	0	0	0	0	0	0	0
Nicotinate-nucleotide pyrophosphorylase [carboxylating]	5-phospho-alpha-D-ribose 1-diphosphate[Cytoplasm] + quinolinate[Cytoplasm] => CO2[Cytoplasm] + diphosphate[Cytoplasm] + nicotinate D-ribonucleotide[Cytoplasm]	YFR047C		0	0	0	0	0	0	0	0	0	0	0	0	0	0	0	0	0	0	0	0	0	0	0	0	0	0	0	0	0	0	0	0	0	0	0	0	0
Nicotinate-nucleotide pyrophosphorylase [carboxylating]	5-phospho-alpha-D-ribose 1-diphosphate[Mitochondrion] + quinolinate[Mitochondrion] => CO2[Mitochondrion] + diphosphate[Mitochondrion] + nicotinate D-ribonucleotide[Mitochondrion]	YFR047C		0	0	0	0	0	0	0	0	0	0	0	0	0	0	0	0	0	0	0	0	0	0	0	0	0	0	0	0	0	0	0	0	0	0	0	0	0
UDP-N-acetylglucosamine pyrophosphorylase	N-acetyl-D-glucosamine 1-phosphate[Cytoplasm] + UTP[Cytoplasm] <=> UDP-N-acetyl-D-galactosamine[Cytoplasm] + diphosphate[Cytoplasm]	YDL103C		0	0	0	0	0	0	0	0	0	0	0	0	0	0	0	0	0	0	0	0	0	0	0	0	0	0	0	0	0	0	0	0	0	0	0	0	0
Probable ribokinase	ATP[Cytoplasm] + D-ribose[Cytoplasm] => ADP[Cytoplasm] + D-ribose 5-phosphate[Cytoplasm]	YCR036W		0.0658	0.0341	0.0433	0.0039	0.0352	0.0461	0.0138	0.0044	0.0276	0.0273	0.0397	0.0392	0.0396	0.0382	0.0256	0.0144	0.0008	0.0092	0.0394	0.0137	0.0138	0.0293	0.0407	0.031	0.0259	0.0341	0.0285	0.0055	0.0343	0.02	0.0124	0.0347	0.0411	0.0238	0.034	0.021	0.0418
Probable ribokinase	ATP[Cytoplasm] + deoxyribose[Cytoplasm] => 2-deoxy-D-ribose 5-phosphate[Cytoplasm] + ADP[Cytoplasm]	YCR036W		0	0	0	0	0	0	0	0	0	0	0	0	0	0	0	0	0	0	0	0	0	0	0	0	0	0	0	0	0	0	0	0	0	0	0	0	0
GTP cyclohydrolase-2	GTP[Cytoplasm] => 2,5-diamino-6-hydroxy-4-(5'-phosphoribosylamino)-pyrimidine[Cytoplasm] + diphosphate[Cytoplasm] + formate[Cytoplasm]	YBL033C		0	0	0	0	0	0	0	0	0	0	0	0	0	0	0	0	0	0	0	0	0	0	0	0	0	0	0	0	0	0	0	0	0	0	0	0	0
Riboflavin synthase alpha chain	3,4-dihydroxy-2-butanone 4-phosphate[Cytoplasm] + 4-(1-D-ribitylamino)-5-amino-2,6-dihydroxypyrimidine[Cytoplasm] => 6,7-dimethyl-8-(1-D-ribityl)lumazine[Cytoplasm] + phosphate[Cytoplasm]	YBR256C:YOL143C		0	0	0	0	0	0	0	0	0	0	0	0	0	0	0	0	0	0	0	0	0	0	0	0	0	0	0	0	0	0	0	0	0	0	0	0	0
5-amino-6-(5-phosphoribosylamino)uracil reductase	2,5-diamino-6-hydroxy-4-(5'-phosphoribosylamino)-pyrimidine[Cytoplasm] => 5-amino-6-(5-phosphoribosylamino)uracil[Cytoplasm] + NH3[Cytoplasm]	YBR153W		0	0	0	0	0	0	0	0	0	0	0	0	0	0	0	0	0	0	0	0	0	0	0	0	0	0	0	0	0	0	0	0	0	0	0	0	0
5-amino-6-(5-phosphoribosylamino)uracil reductase	5-amino-6-(5-phosphoribosylamino)uracil[Cytoplasm] + NADPH[Cytoplasm] => 5-amino-6-(5'-phosphoribitylamino)uracil[Cytoplasm] + NADP(+)[Cytoplasm]	YBR153W		0	0	0	0	0	0	0	0	0	0	0	0	0	0	0	0	0	0	0	0	0	0	0	0	0	0	0	0	0	0	0	0	0	0	0	0	0
Cytochrome b-c1 complex subunit Rieske, mitochondrial	1.5 H(+)[Mitochondrion] + 2 ferricytochrome c[Mitochondrion] + ubiquinol[Mitochondrion] => 2 ferrocytochrome c[Mitochondrion] + ubiquinone-9[Mitochondrion]	YEL024W:Q0105:YOR065W:YBL045C:YPR191W:YPR191W:YFR033C:YDR529C:YJL166W:YGR183C:YHR001W-A		11.3607	7.1713	10.5082	2.6692	4.1675	9.2062	4.2977	2.5232	4.2984	4.4287	3.0171	5.2329	5.8589	9.9043	9.4024	3.0548	9.7051	6.5297	8.9251	7.4265	2.8611	5.7467	3.5657	3.9163	7.267	10.9103	8.8771	3.1575	3.1322	5.7034	4.2973	6.8946	12.0164	4.6973	13.9765	3.5465	4.7988
Ribose-5-phosphate isomerase	D-ribulose 5-phosphate[Cytoplasm] <=> D-ribose 5-phosphate[Cytoplasm]	YOR095C		0.7992	0.737	0.6608	0.0805	0.481	0.6798	0.5142	0.3478	0.4232	0.4285	0.4961	0.7545	0.8778	0.6516	0.4242	0.6711	0.5998	0.3395	0.5183	0.6319	0.493	0.5003	0.4263	0.1553	0.3784	0.5934	0.3403	0.4198	0.5568	0.3488	0.5353	0.6627	0.3495	0.4664	0.5391	0.4607	0.0673
Ribonucleoside-diphosphate reductase large chain 1	ADP[Cytoplasm] + thioredoxin dithiol[Cytoplasm] => dADP[Cytoplasm] + thioredoxin disulfide[Cytoplasm]	YER070W		0.0013	0.0012	0.0012	0	0.0008	0.0012	0.0011	0.0007	0.0011	0.001	0.0011	0.0011	0.0012	0.0012	0.0011	0.0014	0.0012	0.0009	0.0012	0.0013	0.0013	0.0009	0.0009	0.0005	0.0012	0.0013	0.0004	0.001	0.0011	0.0011	0.0012	0.0013	0.0011	0.0012	0.0012	0.0012	0.0005
Ribonucleoside-diphosphate reductase large chain 1	GDP[Cytoplasm] + thioredoxin dithiol[Cytoplasm] => dGDP[Cytoplasm] + thioredoxin disulfide[Cytoplasm]	YER070W		0	0	0	0	0	0	0	0	0	0	0	0	0	0	0	0	0	0	0	0	0	0	0	0	0	0	0	0	0	0	0	0	0	0	0	0	0
Ribonucleoside-diphosphate reductase large chain 1	CDP[Cytoplasm] + thioredoxin dithiol[Cytoplasm] => dCDP[Cytoplasm] + thioredoxin disulfide[Cytoplasm]	YER070W		0	0	0	0	0	0	0	0	0	0	0	0	0	0	0	0	0	0	0	0	0	0	0	0	0	0	0	0	0	0	0	0	0	0	0	0	0
Ribonucleoside-diphosphate reductase large chain 1	UDP[Cytoplasm] + thioredoxin dithiol[Cytoplasm] => dUDP[Cytoplasm] + thioredoxin disulfide[Cytoplasm]	YER070W		0.0031	0.0029	0.0031	0.0001	0.002	0.0029	0.0027	0.0016	0.0028	0.0024	0.0026	0.0027	0.003	0.0029	0.0028	0.0033	0.0031	0.0023	0.0028	0.0032	0.003	0.0023	0.0023	0.0013	0.0029	0.0031	0.001	0.0024	0.0026	0.0026	0.0029	0.0031	0.0027	0.003	0.0028	0.0029	0.0012
Ribonucleoside-diphosphate reductase large chain 2	ADP[Cytoplasm] + thioredoxin dithiol[Cytoplasm] => dADP[Cytoplasm] + thioredoxin disulfide[Cytoplasm]	YIL066C:YGR180C:YJL026W		0	0	0	0	0	0	0	0	0	0	0	0	0	0	0	0	0	0	0	0	0	0	0	0	0	0	0	0	0	0	0	0	0	0	0	0	0
Ribulose-phosphate 3-epimerase	D-ribulose 5-phosphate[Cytoplasm] <=> D-xylulose 5-phosphate[Cytoplasm]	YJL121C		1.0968	1.0804	0.6344	0.0389	0.6671	0.9187	0.6949	0.4333	0.4636	0.5309	0.6249	0.9413	1.3502	0.8966	0.4744	0.9471	0.8393	0.4071	0.629	0.8862	0.6187	0.6847	0.5177	0.1052	0.3811	0.5023	0	0.4401	0.7614	0.363	0.7237	0.9052	0.2986	0.5533	-0.0873	0.5578	-0.0673
Adenosylhomocysteinase	S-adenosyl-L-homocysteine[Cytoplasm] => adenosine[Cytoplasm] + homocysteine[Cytoplasm]	YER043C		0.0226	0.0142	0.0248	0.0036	0.0144	0.0219	0.0112	0.0042	0.016	0.0162	0.0221	0.0213	0.0203	0.0178	0.0119	0.0107	0.0065	0.0074	0.0195	0.0102	0.0108	0.0195	0.0203	0.0103	0.0153	0.0191	0.0106	0.006	0.0179	0.0126	0.0101	0.0193	0.0184	0.0154	0.014	0.011	0.0201
S-adenosylmethionine synthetase 1	ATP[Cytoplasm] + L-methionine[Cytoplasm] => S-adenosyl-L-methionine[Cytoplasm] + diphosphate[Cytoplasm] + phosphate[Cytoplasm]	YLR180W;YER081W		0.0226	0.0142	0.0248	0.0036	0.0144	0.0219	0.0112	0.0042	0.016	0.0162	0.0221	0.0213	0.0203	0.0178	0.0119	0.0107	0.0065	0.0074	0.0195	0.0102	0.0108	0.0195	0.0203	0.0103	0.0153	0.0191	0.0106	0.006	0.0179	0.0126	0.0101	0.0193	0.0184	0.0154	0.014	0.011	0.0201
S-adenosylmethionine permease SAM3	H(+)[Extracellular] + S-adenosyl-L-methionine[Extracellular] => S-adenosyl-L-methionine[Cytoplasm]	YPL274W		0	0	0	0	0	0	0	0	0	0	0	0	0	0	0	0	0	0	0	0	0	0	0	0	0	0	0	0	0	0	0	0	0	0	0	0	0
Inositolphosphorylceramide-B C-26 hydroxylase	NADH[Cytoplasm] + P-ceramide[Cytoplasm] + oxygen[Cytoplasm] => D-ceramide[Cytoplasm] + NADP(+)[Cytoplasm]	YMR272C		0	0	0	0	0	0	0	0	0	0	0	0	0	0	0	0	0	0	0	0	0	0	0	0	0	0	0	0	0	0	0	0	0	0	0	0	0
Succinate dehydrogenase [ubiquinone] cytochrome b subunit, mitochondrial	FAD[Mitochondrion] + succinate[Mitochondrion] <=> FADH2[Mitochondrion] + fumarate[Mitochondrion]	YKL141W:YKL148C:YLL041C:YDR178W:YLR164W:YMR118C:YJL045W		3.9033	0.9528	1.7214	0.3589	1.0618	2.1508	0.3207	0.0257	0.659	0.4903	0.6451	2.7521	0.5611	1.8341	2.3149	0.0526	0.623	0.3436	2.2902	0.5111	0.2352	0.394	0.5641	-0.3534	0.9855	3.1523	2.7565	0	0.4524	0.4756	0.251	0.6285	3.2389	0.4832	2.896	0.3463	3.4002
Succinate dehydrogenase [ubiquinone] cytochrome b subunit, mitochondrial	FADH2[Mitochondrion] + ubiquinone-9[Mitochondrion] <=> FAD[Mitochondrion] + ubiquinol[Mitochondrion]	YKL141W:YKL148C:YLL041C:YDR178W		4.0409	1.0329	1.8168	0.3711	1.1068	2.2921	0.3584	0.0594	0.7467	0.5368	0.7291	2.8256	0.7034	1.9465	2.415	0.1071	0.6652	0.4165	2.3816	0.5697	0.287	0.4561	0.6326	-0.2623	1.0789	3.2929	2.8561	0	0.5065	0.5599	0.3087	0.7366	3.4085	0.5623	3.0165	0.395	3.4954
Phosphomannomutase	D-mannose 6-phosphate[Cytoplasm] <=> D-mannose 1-phosphate[Cytoplasm]	YFL045C		0.3294	0.3041	0.3498	0.1076	0.2062	0.304	0.2876	0.1652	0.3048	0.2555	0.2719	0.2794	0.3126	0.3041	0.2917	0.3452	0.3369	0.2383	0.2958	0.3314	0.3212	0.239	0.239	0.1364	0.3033	0.3294	0.107	0.2463	0.2711	0.2778	0.3043	0.329	0.2884	0.3129	0.2958	0.3048	0.125
Dolichol kinase	CTP[Cytoplasm] + dolichol[Cytoplasm] => CDP[Cytoplasm] + dolichyl phosphate[Cytoplasm]	YMR013C		0	0	0	0	0	0	0	0	0	0	0	0	0	0	0	0	0	0	0	0	0	0	0	0	0	0	0	0	0	0	0	0	0	0	0	0	0
Phosphoserine aminotransferase	3-phosphonooxypyruvate[Cytoplasm] + L-glutamate[Cytoplasm] => 2-oxoglutarate[Cytoplasm] + O-phosphoserine[Cytoplasm]	YOR184W		0.4323	0.337	0.4696	0.0974	0.2596	0.3716	0.1324	0.1071	0.3122	0.2622	0.3019	0.3919	0.3625	0.348	0.3052	0.2609	0.2827	0.2181	0.3461	0.0568	0.1417	0.2712	0.2925	0.1124	0.1106	0.445	0.3878	0.1743	0.283	0.0804	0.2444	0.3546	0.3438	0.1554	0.7123	0.1995	0.1504
Phosphoserine aminotransferase	2-oxo-3-hydroxy-4-phosphobutanoate[Cytoplasm] + L-glutamate[Cytoplasm] <=> 2-oxoglutarate[Cytoplasm] + O-phospho-4-hydroxy-L-threonine[Cytoplasm]	YOR184W		0	0	0	0	0	0	0	0	0	0	0	0	0	0	0	0	0	0	0	0	0	0	0	0	0	0	0	0	0	0	0	0	0	0	0	0	0
Phosphoserine phosphatase	O-phosphoserine[Cytoplasm] => L-serine[Cytoplasm] + phosphate[Cytoplasm]	YGR208W		0.4323	0.337	0.4696	0.0974	0.2596	0.3716	0.1324	0.1071	0.3122	0.2622	0.3019	0.3919	0.3625	0.348	0.3052	0.2609	0.2827	0.2181	0.3461	0.0568	0.1417	0.2712	0.2925	0.1124	0.1106	0.445	0.3878	0.1743	0.283	0.0804	0.2444	0.3546	0.3438	0.1554	0.7123	0.1995	0.1504
D-3-phosphoglycerate dehydrogenase 1	3-phospho-D-glycerate[Cytoplasm] + NAD(+)[Cytoplasm] => 3-phosphonooxypyruvate[Cytoplasm] + NADH[Cytoplasm]	YER081W;YJR152W		0.4323	0.337	0.4696	0.0974	0.2596	0.3716	0.1324	0.1071	0.3122	0.2622	0.3019	0.3919	0.3625	0.348	0.3052	0.2609	0.2827	0.2181	0.3461	0.0568	0.1417	0.2712	0.2925	0.1124	0.1106	0.445	0.3878	0.1743	0.283	0.0804	0.2444	0.3546	0.3438	0.1554	0.7123	0.1995	0.1504
Seryl-tRNA synthetase, cytoplasmic	ATP[Cytoplasm] + L-serine[Cytoplasm] + tRNA(Ser)[Cytoplasm] => AMP[Cytoplasm] + L-seryl-tRNA(Ser)[Cytoplasm] + diphosphate[Cytoplasm]	YDR023W;YOR374W		0	0	0	0	0	0	0	0	0	0	0	0	0	0	0	0	0	0	0	0	0	0	0	0	0	0	0	0	0	0	0	0	0	0	0	0	0
S-(hydroxymethyl)glutathione dehydrogenase	NAD(+)[Cytoplasm] + formaldehyde[Cytoplasm] + glutathione[Cytoplasm] <=> NADH[Cytoplasm] + S-formylglutathione[Cytoplasm]	YDL168W		0	0	0	0	0	0	0	0	0	0	0	0	0	0	0	0	0	0	0	0	0	0	0	0	0	0	0	0	0	0	0	0	0	0	0	0	0
Succinate/fumarate mitochondrial transporter	succinate[Cytoplasm] + fumarate[Mitochondrion] => fumarate[Cytoplasm] + succinate[Mitochondrion]	YJR095W		0	0	0	0	0	0	0	0.0257	0	0	0	0	0	0	0	0	0	0	0	0	0	0	0	0	0	0	0	0	0	0	0	0	0	0	0	0	0
Serine hydroxymethyltransferase, mitochondrial	L-serine[Mitochondrion] + tetrahydrofolate[Mitochondrion] <=> 5,10-methylenetetrahydrofolate[Mitochondrion] + glycine[Mitochondrion]	YBR263W		-0.1719	-0.0773	-0.0921	-0.0095	-0.0976	-0.0395	-0.1739	-0.187	-0.0625	-0.0722	-0.0991	-0.0616	-0.0507	-0.0699	-0.0548	-0.0835	0.0048	-0.0365	-0.1099	-0.2889	-0.1857	-0.051	-0.0649	-0.1647	-0.2698	-0.0802	-0.1057	-0.0959	-0.0843	-0.2412	-0.0562	-0.0644	-0.1011	-0.2127	-0.0653	-0.1436	-0.1165
Serine hydroxymethyltransferase, cytosolic	L-serine[Cytoplasm] + tetrahydrofolate[Cytoplasm] <=> 5,10-methylenetetrahydrofolate[Cytoplasm] + glycine[Cytoplasm]	YLR058C		0.19	0.145	0.17	0.05	0.12	0.14	0.13	0.18	0.14	0.12	0.13	0.11	0.14	0.13	0.135	0.15	0.14	0.125	0.15	0.15	0.15	0.1	0.1	0.11	0.15	0.16	0.1	0.1001	0.12	0.13	0.13	0.14	0.15	0.145	0.125	0.14	0.09
Probable 6-phosphogluconolactonase 1	6-O-phosphono-D-glucono-1,5-lactone[Cytoplasm] => 6-phospho-D-gluconate[Cytoplasm]	YNR034W;YDL168W;YJR049C;YIL094C		1.896	1.8173	1.2952	0.1194	1.1481	1.5985	1.2091	0.7811	0.8868	0.9593	1.121	1.6958	2.228	1.5483	0.8985	1.6182	1.4391	0.7466	1.1473	1.518	1.1117	1.1851	0.944	0.2605	0.7595	1.0956	0.3403	0.8599	1.3182	0.7118	1.259	1.5679	0.6481	1.0198	0.4518	1.0185	0
Sorbitol dehydrogenase 1	D-sorbitol[Cytoplasm] + NAD(+)[Cytoplasm] => D-fructose[Cytoplasm] + NADH[Cytoplasm]	YJR159W;YDR284C		0	0	0	0	0	0	0	0	0	0	0	0	0	0	0	0	0	0	0	0	0	0	0	0	0	0	0	0	0	0	0	0	0	0	0	0	0
Ornithine decarboxylase	L-ornithine[Cytoplasm] => CO2[Cytoplasm] + putrescine[Cytoplasm]	YKL184W		0	0	0	0	0	0	0	0	0	0	0	0	0	0	0	0	0	0	0	0	0	0	0	0	0	0	0	0	0	0	0	0	0	0	0	0	0
S-adenosylmethionine decarboxylase proenzyme	S-adenosyl-L-methionine[Cytoplasm] <=> CO2[Cytoplasm] + S-adenosylmethioninamine[Cytoplasm]	YOL052C		0	0	0	0	0	0	0	0	0	0	0	0	0	0	0	0	0	0	0	0	0	0	0	0	0	0	0	0	0	0	0	0	0	0	0	0	0
Spermidine synthase	S-adenosyl-L-methionine[Cytoplasm] + putrescine[Cytoplasm] => 5'-S-methyl-5'-thioadenosine[Cytoplasm] + spermidine[Cytoplasm]	YPR069C		0	0	0	0	0	0	0	0	0	0	0	0	0	0	0	0	0	0	0	0	0	0	0	0	0	0	0	0	0	0	0	0	0	0	0	0	0
Spermine synthase	S-adenosylmethioninamine[Cytoplasm] + spermidine[Cytoplasm] => 5'-S-methyl-5'-thioadenosine[Cytoplasm] + spermine[Cytoplasm]	YLR146C		0	0	0	0	0	0	0	0	0	0	0	0	0	0	0	0	0	0	0	0	0	0	0	0	0	0	0	0	0	0	0	0	0	0	0	0	0
Peroxisomal 2,4-dienoyl-CoA reductase SPS19	trans-2-C161-CoA[Peroxisome] => trans-3-C16-CoA[Peroxisome]	YNL202W		0	0	0	0	0	0	0	0	0	0	0	0	0	0	0	0	0	0	0	0	0	0	0	0	0	0	0	0	0	0	0	0	0	0	0	0	0
Peroxisomal 2,4-dienoyl-CoA reductase SPS19	trans-2-C181-CoA[Peroxisome] => trans-3-C18-CoA[Peroxisome]	YNL202W		0	0	0	0	0	0	0	0	0	0	0	0	0	0	0	0	0	0	0	0	0	0	0	0	0	0	0	0	0	0	0	0	0	0	0	0	0
Peroxisomal 2,4-dienoyl-CoA reductase SPS19	trans-2-C141-CoA[Peroxisome] => trans-3-C14-CoA[Peroxisome]	YNL202W		0	0	0	0	0	0	0	0	0	0	0	0	0	0	0	0	0	0	0	0	0	0	0	0	0	0	0	0	0	0	0	0	0	0	0	0	0
Peroxisomal 2,4-dienoyl-CoA reductase SPS19	trans-2-4-diene-CoA[Peroxisome] => trans-3-C16-CoA[Peroxisome]	YNL202W		0	0	0	0	0	0	0	0	0	0	0	0	0	0	0	0	0	0	0	0	0	0	0	0	0	0	0	0	0	0	0	0	0	0	0	0	0
Peroxisomal 2,4-dienoyl-CoA reductase SPS19	trans-2-4-diene-CoA[Peroxisome] => trans-3-C18-CoA[Peroxisome]	YNL202W		0	0	0	0	0	0	0	0	0	0	0	0	0	0	0	0	0	0	0	0	0	0	0	0	0	0	0	0	0	0	0	0	0	0	0	0	0
Peroxisomal 2,4-dienoyl-CoA reductase SPS19	trans-2-4-diene-CoA[Peroxisome] => trans-3-C14-CoA[Peroxisome]	YNL202W		0	0	0	0	0	0	0	0	0	0	0	0	0	0	0	0	0	0	0	0	0	0	0	0	0	0	0	0	0	0	0	0	0	0	0	0	0
Invertase 2	sucrose[Extracellular] => D-fructose[Extracellular] + alpha-D-glucose[Extracellular]	YIL162W		0	0	0	0	0	0	0	0	0	0	0	0	0	0	0	0	0	0	0	0	0	0	0	0	0	0	0	0	0	0	0	0	0	0	0	0	0
Sulfate permease 1	sulfate[Extracellular] => sulfate[Cytoplasm]	YBR294W;YMR293C;YHR091C		0.0373	0.0344	0.0396	0.0122	0.0233	0.0344	0.0325	0.0187	0.0345	0.0289	0.0308	0.0316	0.0354	0.0344	0.033	0.039	0.0381	0.027	0.0335	0.0375	0.0363	0.027	0.027	0.0154	0.0343	0.0373	0.0121	0.0279	0.0307	0.0314	0.0344	0.0372	0.0326	0.0386	0.0335	0.0345	0.0141
Sphingolipid C4-hydroxylase SUR2	NADPH[Cytoplasm] + oxygen[Cytoplasm] + sphinganine[Cytoplasm] => NADP(+)[Cytoplasm] + phytosphingosine[Cytoplasm]	YDR297W		0.0002	0.0002	0.0002	0	0.0001	0.0001	0.0001	0.0001	0.0001	0.0001	0.0001	0.0001	0.0002	0.0001	0.0001	0.0002	0.0001	0.0001	0.0001	0.0002	0.0002	0.0001	0.0001	0.0001	0.0001	0.0002	0.0001	0.0001	0.0001	0.0001	0.0002	0.0002	0.0001	0.0002	0.0001	0.0002	0.0001
Transaldolase	D-glyceraldehyde 3-phosphate[Cytoplasm] + sedoheptulose 7-phosphate[Cytoplasm] <=> D-erythrose 4-phosphate[Cytoplasm] + beta-D-fructofuranose 6-phosphate[Cytoplasm]	YLR354C;YGR043C		0.5967	0.5849	0.4065	0.0352	0.3639	0.5042	0.3896	0.2408	0.2765	0.303	0.3524	0.5407	0.7209	0.4929	0.2801	0.5242	0.4688	0.2385	0.3579	0.4916	0.3565	0.3781	0.2939	0.0726	0.2351	0.3395	0.0162	0.2559	0.4205	0.2222	0.4065	0.501	0.1917	0.3227	0	0.3236	-0.0153
Glyceraldehyde-3-phosphate dehydrogenase 1	D-glyceraldehyde 3-phosphate[Cytoplasm] + NAD(+)[Cytoplasm] + phosphate[Cytoplasm] <=> 3-phospho-D-glyceroyl phosphate[Cytoplasm] + NADH[Cytoplasm]	YJL052W;YLR028C;YHR208W		29.9518	23.8653	27.2485	8.0419	20.9902	23.0007	24.039	14.4759	26.918	22.4783	26.3939	27.8648	26.1321	25.0173	22.5779	32.1018	21.1646	16.6413	21.8584	24.6038	31.0448	18.7911	22.7392	13.5963	24.3374	27.5203	7.6443	20.8546	25.773	21.8193	24.6669	26.2343	20.6796	26.8146	20.4306	26.9844	10.9375
Peroxisomal acyl-coenzyme A thioester hydrolase 1	acyl CoAs[Peroxisome] => coenzyme A[Peroxisome] + acyl acids[Peroxisome]	YJR019C		0	0	0	0	0	0	0	0	0	0	0	0	0	0	0	0	0	0	0	0	0	0	0	0	0	0	0	0	0	0	0	0	0	0	0	0	0
Phosphomethylpyrimidine kinase THI20	4-amino-5-hydroxymethyl-2-methylpyrimidine[Cytoplasm] + ATP[Cytoplasm] => 4-amino-2-methyl-5-phosphomethylpyrimidine[Cytoplasm] + ADP[Cytoplasm]	YOL055C;YKL165C;YGL084C		0	0	0	0	0	0	0	0	0	0	0	0	0	0	0	0	0	0	0	0	0	0	0	0	0	0	0	0	0	0	0	0	0	0	0	0	0
Phosphomethylpyrimidine kinase THI20	4-amino-2-methyl-5-phosphomethylpyrimidine[Cytoplasm] + ATP[Cytoplasm] => 4-amino-2-methyl-5-diphosphomethylpyrimidine[Cytoplasm] + ADP[Cytoplasm]	YOL055C		0	0	0	0	0	0	0	0	0	0	0	0	0	0	0	0	0	0	0	0	0	0	0	0	0	0	0	0	0	0	0	0	0	0	0	0	0
Hydroxyethylthiazole kinase	5-(2-hydroxyethyl)-4-methylthiazole[Cytoplasm] + ATP[Cytoplasm] => 4-methyl-5-(2-phosphoethyl)-thiazole[Cytoplasm] + ADP[Cytoplasm]	YPL214C		0	0	0	0	0	0	0	0	0	0	0	0	0	0	0	0	0	0	0	0	0	0	0	0	0	0	0	0	0	0	0	0	0	0	0	0	0
Thiamine-phosphate pyrophosphorylase	4-amino-2-methyl-5-diphosphomethylpyrimidine[Cytoplasm] + 4-methyl-5-(2-phosphoethyl)-thiazole[Cytoplasm] => diphosphate[Cytoplasm] + thiamin monophosphate[Cytoplasm]	YPL214C		0	0	0	0	0	0	0	0	0	0	0	0	0	0	0	0	0	0	0	0	0	0	0	0	0	0	0	0	0	0	0	0	0	0	0	0	0
Thiamine transporter	H(+)[Extracellular] + thiamin[Extracellular] => thiamin[Cytoplasm]	YLR237W;YGR157W;YGR020C		0	0	0	0	0	0	0	0	0	0	0	0	0	0	0	0	0	0	0	0	0	0	0	0	0	0	0	0	0	0	0	0	0	0	0	0	0
Thiamine pyrophosphokinase	ATP[Cytoplasm] + thiamin[Cytoplasm] => AMP[Cytoplasm] + thiamin diphosphate[Cytoplasm]	YOR143C		0.0494	0.0255	0.0324	0.0029	0.0264	0.0346	0.0104	0.0033	0.0207	0.0205	0.0298	0.0294	0.0297	0.0286	0.0192	0.0108	0.0006	0.0069	0.0295	0.0102	0.0103	0.022	0.0305	0.0233	0.0194	0.0256	0.0214	0.0041	0.0257	0.015	0.0093	0.026	0.0309	0.0179	0.0255	0.0157	0.0313
Thiamine pyrophosphokinase	ATP[Cytoplasm] + thiamin diphosphate[Cytoplasm] => ADP[Cytoplasm] + thiamin triphosphate[Cytoplasm]	YOR143C		0	0	0	0	0	0	0	0	0	0	0	0	0	0	0	0	0	0	0	0	0	0	0	0	0	0	0	0	0	0	0	0	0	0	0	0	0
Homoserine kinase	ATP[Cytoplasm] + L-homoserine[Cytoplasm] => ADP[Cytoplasm] + O-phospho-L-homoserine[Cytoplasm]	YHR025W		0.1228	0.0714	0.081	0.0062	0.0656	0.2524	0.0288	0.004	0.051	0.1658	0.0795	0.078	0.2724	0.0753	0.0375	0.0331	0.002	0.0144	0.0955	0.031	0.0308	0.0542	0.0725	0.0485	0.0464	0.0639	0.0476	0.0063	0.0652	0.0363	0.0283	0.0662	0.0715	0.0464	0.0583	0.042	0.0544
Threonine synthase	O-phospho-L-homoserine[Cytoplasm] => L-threonine[Cytoplasm] + phosphate[Cytoplasm]	YCR053W		0.1228	0.0714	0.081	0.0062	0.0656	0.2524	0.0288	0.004	0.051	0.1658	0.0795	0.078	0.2724	0.0753	0.0375	0.0331	0.002	0.0144	0.0955	0.031	0.0308	0.0542	0.0725	0.0485	0.0464	0.0639	0.0476	0.0063	0.0652	0.0363	0.0283	0.0662	0.0715	0.0464	0.0583	0.042	0.0544
Threonine synthase	O-phospho-4-hydroxy-L-threonine[Cytoplasm] => 4-hydroxy-L-threonine[Cytoplasm] + phosphate[Cytoplasm]	YCR053W		0	0	0	0	0	0	0	0	0	0	0	0	0	0	0	0	0	0	0	0	0	0	0	0	0	0	0	0	0	0	0	0	0	0	0	0	0
Threonyl-tRNA synthetase, cytoplasmic	ATP[Cytoplasm] + L-threonine[Cytoplasm] + tRNA(Thr)[Cytoplasm] => AMP[Cytoplasm] + L-threonyl-tRNA(Thr)[Cytoplasm] + diphosphate[Cytoplasm]	YIL078W		0	0	0	0	0	0	0	0	0	0	0	0	0	0	0	0	0	0	0	0	0	0	0	0	0	0	0	0	0	0	0	0	0	0	0	0	0
Transketolase 1	D-ribose 5-phosphate[Cytoplasm] + D-xylulose 5-phosphate[Cytoplasm] <=> D-glyceraldehyde 3-phosphate[Cytoplasm] + sedoheptulose 7-phosphate[Cytoplasm]	YPR074C;YBR183W		0.5967	0.5849	0.4065	0.0352	0.3639	0.5042	0.3896	0.2408	0.2765	0.303	0.3524	0.5407	0.7209	0.4929	0.2801	0.5242	0.4688	0.2385	0.3579	0.4916	0.3565	0.3781	0.2939	0.0726	0.2351	0.3395	0.0162	0.2559	0.4205	0.2222	0.4065	0.501	0.1917	0.3227	0	0.3236	-0.0153
Transketolase 1	D-erythrose 4-phosphate[Cytoplasm] + D-xylulose 5-phosphate[Cytoplasm] <=> D-glyceraldehyde 3-phosphate[Cytoplasm] + beta-D-fructofuranose 6-phosphate[Cytoplasm]	YPR074C;YBR183W		0.5	0.4955	0.2279	0.0037	0.3032	0.4145	0.3053	0.1924	0.1872	0.2279	0.2725	0.4006	0.6293	0.4037	0.1943	0.4229	0.3705	0.1686	0.2711	0.3945	0.2622	0.3066	0.2238	0.0326	0.1459	0.1628	-0.0162	0.1842	0.3409	0.1408	0.3171	0.4042	0.1069	0.2307	-0.0873	0.2342	-0.0521
Mitochondrial thiamine pyrophosphate carrier 1	thiamin diphosphate[Cytoplasm] => thiamin diphosphate[Mitochondrion]	YGR096W		0	0	0	0	0	0	0	0	0	0	0	0	0	0	0	0	0	0	0	0	0	0	0	0	0	0	0	0	0	0	0	0	0	0	0	0	0
Triosephosphate isomerase	glycerone phosphate[Cytoplasm] <=> D-glyceraldehyde 3-phosphate[Cytoplasm]	YDR050C		13.7922	10.8721	12.6646	3.715	8.6872	10.538	11.0534	6.2774	12.3628	10.4622	12.2931	12.7188	11.8879	11.5408	10.4205	14.6753	9.6395	7.7017	10.1949	11.3815	14.6783	8.5722	10.5148	5.9934	10.9219	12.8041	3.5231	9.5821	11.4943	10.1861	11.4878	12.1715	9.7876	12.3857	9.5705	12.4839	5.0595
Vitamin B6 transporter TPN1	pyridoxine[Extracellular] => pyridoxine[Cytoplasm]	YGL186C		0	0	0	0	0	0	0	0	0	0	0	0	0	0	0	0	0	0	0	0	0	0	0	0	0	0	0	0	0	0	0	0	0	0	0	0	0
Trehalose-6-phosphate synthase	UDP-glucose[Cytoplasm] + alpha-D-glucose 6-phosphate[Cytoplasm] <=> UDP[Cytoplasm] + alpha,alpha'-trehalose 6-phosphate[Cytoplasm]	YBR126C		0.0313	0.02	0.0244	0.0044	0.0176	0.024	0.0128	0.0062	0.0179	0.0164	0.021	0.021	0.0221	0.0214	0.0168	0.0146	0.0098	0.0099	0.0215	0.014	0.0137	0.0166	0.0204	0.0142	0.0173	0.0208	0.0126	0.0088	0.0192	0.0146	0.0128	0.0209	0.0219	0.0169	0.0197	0.0157	0.0175
Trehalose-phosphatase	alpha,alpha'-trehalose 6-phosphate[Cytoplasm] <=> alpha,alpha-trehalose[Cytoplasm] + phosphate[Cytoplasm]	YDR074W		0.0313	0.02	0.0244	0.0044	0.0176	0.024	0.0128	0.0062	0.0179	0.0164	0.021	0.021	0.0221	0.0214	0.0168	0.0146	0.0098	0.0099	0.0215	0.014	0.0137	0.0166	0.0204	0.0142	0.0173	0.0208	0.0126	0.0088	0.0192	0.0146	0.0128	0.0209	0.0219	0.0169	0.0197	0.0157	0.0175
Trehalose synthase complex regulatory subunit TPS3	UDP-glucose[Cytoplasm] + alpha-D-glucose 6-phosphate[Cytoplasm] => UDP[Cytoplasm] + alpha,alpha'-trehalose 6-phosphate[Cytoplasm]	YMR261C;YOL096C		0	0	0	0	0	0	0	0	0	0	0	0	0	0	0	0	0	0	0	0	0	0	0	0	0	0	0	0	0	0	0	0	0	0	0	0	0
N-(5'-phosphoribosyl)anthranilate isomerase	N-(5-phospho-D-ribosyl)anthranilate[Cytoplasm] => 1-(2-carboxyphenylamino)-1-deoxy-D-ribulose 5-phosphate[Cytoplasm]	YDR007W		0.0864	0.0449	0.131	0.0074	0.0444	0.0685	0.0233	0.0488	0.0393	0.0354	0.0478	0.1153	0.0467	0.0515	0.0413	0.0252	0.0123	0.0171	0.0562	0.0235	0.0233	0.0379	0.0481	0.0346	0.0364	0.1378	0.2864	0.0772	0.0408	0.0286	0.0215	0.0458	0.0562	0.0335	0.4348	0.0297	0.0386
Anthranilate synthase component 1	L-glutamine[Cytoplasm] + chorismate[Cytoplasm] => L-glutamate[Cytoplasm] + anthranilate[Cytoplasm] + pyruvate[Cytoplasm]	YER090W;YML075C		0.0122	0.0113	0.0889	0.0039	0.0078	0.0116	0.0105	0.006	0.0111	0.0096	0.0102	0.0684	0.0114	0.0112	0.0109	0.0126	0.0118	0.0087	0.0109	0.0121	0.0119	0.0102	0.0087	0.005	0.0114	0.0922	0.0049	0.0084	0.01	0.0101	0.0113	0.0124	0.0108	0.0117	0.0114	0.0111	0.0047
Anthranilate synthase component 1	chorismate[Cytoplasm] => 4-hydroxybenzoate[Cytoplasm] + pyruvate[Cytoplasm]	YER090W;YML075C		0	0	0	0	0	0	0	0	0	0	0	0	0	0	0	0	0	0	0	0	0	0	0	0	0	0	0	0	0	0	0	0	0	0	0	0	0
Indole-3-glycerol phosphate synthase	1-(2-carboxyphenylamino)-1-deoxy-D-ribulose 5-phosphate[Cytoplasm] => 1-(indol-3-yl)glycerol 3-phosphate[Cytoplasm] + CO2[Cytoplasm]	YKL211C		0.0864	0.0449	0.131	0.0074	0.0444	0.0685	0.0233	0.0488	0.0393	0.0354	0.0478	0.1153	0.0467	0.0515	0.0413	0.0252	0.0123	0.0171	0.0562	0.0235	0.0233	0.0379	0.0481	0.0346	0.0364	0.1378	0.2864	0.0772	0.0408	0.0286	0.0215	0.0458	0.0562	0.0335	0.4348	0.0297	0.0386
Anthranilate phosphoribosyltransferase	5-phospho-alpha-D-ribose 1-diphosphate[Cytoplasm] + anthranilate[Cytoplasm] => N-(5-phospho-D-ribosyl)anthranilate[Cytoplasm] + diphosphate[Cytoplasm]	YDR354W		0.0864	0.0449	0.131	0.0074	0.0444	0.0685	0.0233	0.0488	0.0393	0.0354	0.0478	0.1153	0.0467	0.0515	0.0413	0.0252	0.0123	0.0171	0.0562	0.0235	0.0233	0.0379	0.0481	0.0346	0.0364	0.1378	0.2864	0.0772	0.0408	0.0286	0.0215	0.0458	0.0562	0.0335	0.4348	0.0297	0.0386
Tryptophan synthase	1-(indol-3-yl)glycerol 3-phosphate[Cytoplasm] + L-serine[Cytoplasm] => D-glyceraldehyde 3-phosphate[Cytoplasm] + L-tryptophan[Cytoplasm]	YGL026C		0.0864	0.0449	0.131	0.0074	0.0444	0.0685	0.0233	0.0488	0.0393	0.0354	0.0478	0.1153	0.0467	0.0515	0.0413	0.0252	0.0123	0.0171	0.0562	0.0235	0.0233	0.0379	0.0481	0.0346	0.0364	0.1378	0.2864	0.0772	0.0408	0.0286	0.0215	0.0458	0.0562	0.0335	0.4348	0.0297	0.0386
Thioredoxin reductase 1	NADPH[Cytoplasm] + thioredoxin disulfide[Cytoplasm] => NADP(+)[Cytoplasm] + thioredoxin dithiol[Cytoplasm]	YDR353W:YLR043C		0.0417	0.0385	0.0439	0.0123	0.0261	0.0385	0.0364	0.0209	0.0383	0.0323	0.0344	0.0354	0.0396	0.0385	0.0369	0.0437	0.0425	0.0302	0.0374	0.0419	0.0406	0.0302	0.0302	0.0173	0.0384	0.0417	0.0135	0.0312	0.0343	0.0352	0.0385	0.0416	0.0365	0.0428	0.0375	0.0386	0.0158
Thioredoxin reductase 2, mitochondrial	NADPH[Mitochondrion] + thioredoxin disulfide[Mitochondrion] => NADP(+)[Mitochondrion] + thioredoxin dithiol[Mitochondrion]	YHR106W		0	0	0	0	0	0	0	0	0	0	0	0	0	0	0	0	0	0	0	0	0	0	0	0	0	0	0	0	0	0	0	0	0	0	0	0	0
3-ketodihydrosphingosine reductase TSC10	3-dehydrosphinganine[Cytoplasm] + NADPH[Cytoplasm] => NADP(+)[Cytoplasm] + sphinganine[Cytoplasm]	YBR265W		0.0002	0.0002	0.0002	0.0001	0.0001	0.0002	0.0001	0.0001	0.0002	0.0001	0.0001	0.0001	0.0002	0.0002	0.0001	0.0002	0.0002	0.0001	0.0002	0.0002	0.0002	0.0001	0.0001	0.0001	0.0002	0.0002	0.0001	0.0001	0.0001	0.0001	0.0002	0.0002	0.0001	0.0002	0.0002	0.0002	0.0001
Enoyl reductase TSC13	NADPH[Cytoplasm] + trans-2-C14-CoA[Cytoplasm] => NADP(+)[Cytoplasm] + myristoyl-CoA[Cytoplasm]	YDL015C		0.0223	0.0126	0.012	0.0012	0.0119	0.0164	0.0053	0.0036	0.0075	0.0078	0.0104	0.018	0.0153	0.018	0.0124	0.0061	0.0028	0.0077	0.0173	0.0063	0.0042	0.0131	0.0109	0.0132	0.0086	0.0136	0.0104	0.002	0.0093	0.0062	0.0054	0.012	0.0149	0.0072	0.015	0.0062	0.007
Enoyl reductase TSC13	NADPH[Cytoplasm] + trans-2-C16-CoA[Cytoplasm] => NADP(+)[Cytoplasm] + palmitoyl-CoA[Cytoplasm]	YDL015C		0.2324	0.0151	0.012	0.0012	0.0103	0.015	0.0048	0.0029	0.0074	0.0074	0.0101	0.0146	0.0149	0.0162	0.0104	0.0053	0.0021	0.0067	0.0156	0.0055	0.004	0.0096	0.0108	0.0132	0.0082	0.0098	0.0073	0.042	0.0093	0.006	0.0045	0.0106	0.0119	0.0068	0.0115	0.006	0.007
Enoyl reductase TSC13	NADPH[Cytoplasm] + trans-2-C18-CoA[Cytoplasm] => NADP(+)[Cytoplasm] + octadecanoyl-CoA[Cytoplasm]	YDL015C		0.0179	0.7078	0.4311	0.0028	0.6878	0.6563	0.3357	1.0104	0.0706	0.1786	0.4583	1.8137	1.0844	3.0981	2.406	0.3691	0.9885	0.8611	0.3969	0.4588	0.0682	0.6592	0.2169	0.2167	0.4528	1.0632	5.6022	0.0023	0.3346	0.0779	0.3018	0.5538	1.1722	0.4257	1.209	0.1018	0.0622
Enoyl reductase TSC13	NADPH[Cytoplasm] + trans-2-C20-CoA[Cytoplasm] => C20-CoA[Cytoplasm] + NADP(+)[Cytoplasm]	YDL015C		0.0002	0.0002	0.0002	0.0001	0.0001	0.0002	0.0001	0.0001	0.0002	0.0001	0.0001	0.0001	0.0002	0.0002	0.0001	0.0002	0.0002	0.0001	0.0002	0.0002	0.0002	0.0001	0.0001	0.0001	0.0002	0.0002	0.0001	0.0001	0.0001	0.0001	0.0002	0.0002	0.0001	0.0002	0.0002	0.0002	0.0001
Enoyl reductase TSC13	NADPH[Cytoplasm] + trans-2-C22-CoA[Cytoplasm] => C22-CoA[Cytoplasm] + NADP(+)[Cytoplasm]	YDL015C		0.0002	0.0002	0.0002	0.0001	0.0001	0.0002	0.0001	0.0001	0.0002	0.0001	0.0001	0.0001	0.0002	0.0002	0.0001	0.0002	0.0002	0.0001	0.0002	0.0002	0.0002	0.0001	0.0001	0.0001	0.0002	0.0002	0.0001	0.0001	0.0001	0.0001	0.0002	0.0002	0.0001	0.0002	0.0002	0.0002	0.0001
Enoyl reductase TSC13	NADPH[Cytoplasm] + trans-2-C24-CoA[Cytoplasm] => C24-CoA[Cytoplasm] + NADP(+)[Cytoplasm]	YDL015C		0.0002	0.0002	0.0002	0.0001	0.0001	0.0002	0.0001	0.0001	0.0002	0.0001	0.0001	0.0001	0.0002	0.0002	0.0001	0.0002	0.0002	0.0001	0.0002	0.0002	0.0002	0.0001	0.0001	0.0001	0.0002	0.0002	0.0001	0.0001	0.0001	0.0001	0.0002	0.0002	0.0001	0.0002	0.0002	0.0002	0.0001
Enoyl reductase TSC13	NADPH[Cytoplasm] + trans-2-C26-CoA[Cytoplasm] => C26-CoA[Cytoplasm] + NADP(+)[Cytoplasm]	YDL015C		0.0002	0.0002	0.0002	0.0001	0.0001	0.0002	0.0001	0.0001	0.0002	0.0001	0.0001	0.0001	0.0002	0.0002	0.0001	0.0002	0.0002	0.0001	0.0002	0.0002	0.0002	0.0001	0.0001	0.0001	0.0002	0.0002	0.0001	0.0001	0.0001	0.0001	0.0002	0.0002	0.0001	0.0002	0.0002	0.0002	0.0001
Prephenate dehydrogenase [NADP+]	NADP(+)[Cytoplasm] + prephenate[Cytoplasm] => 3-(4-hydroxyphenyl)pyruvate[Cytoplasm] + CO2[Cytoplasm] + NADPH[Cytoplasm]	YBR166C		0.0064	0.0323	0.0392	0.0126	0.0207	0.0103	0.0115	0.0184	0.0353	0.0289	0.0301	0.0293	0.0118	0.0321	0.0332	0.0081	0.0349	0.027	0.0335	0.0335	0.0365	0.0253	0.0261	0.0154	0.0098	0.0333	0.0108	0.0263	0.0309	0.0309	0.0306	0.0331	0.0292	0.0084	0.0042	0.0346	0.0145
Tyrosyl-tRNA synthetase, cytoplasmic	ATP[Cytoplasm] + L-tyrosine[Cytoplasm] + tRNA(Tyr)[Cytoplasm] => AMP[Cytoplasm] + L-tyrosyl-tRNA(Tyr)[Cytoplasm] + diphosphate[Cytoplasm]	YGR185C		0	0	0	0	0	0	0	0	0	0	0	0	0	0	0	0	0	0	0	0	0	0	0	0	0	0	0	0	0	0	0	0	0	0	0	0	0
4-aminobutyrate aminotransferase	2-oxoglutarate[Cytoplasm] + gamma-aminobutyrate[Cytoplasm] => L-glutamate[Cytoplasm] + succinate semialdehyde[Cytoplasm]	YGR019W		3.3665	0.0942	0.123	0.2961	0.1072	0.2344	0.0369	0.0315	0.0839	0.0808	0.1031	0.1321	0.1147	0.1137	0.1557	0.097	0.0066	0.0758	0.0976	0.034	0.0356	0.2266	0.1804	0.2584	0.1767	1.5339	2.0798	0.0442	0.215	0.0936	0.0485	0.1676	1.1541	0.1064	1.8539	0.0724	2.8447
GABA-specific permease	5-aminolevulinate[Extracellular] + H(+)[Extracellular] => 5-aminolevulinate[Cytoplasm]	YDL210W		0	0	0	0	0	0	0	0	0	0	0	0	0	0	0	0	0	0	0	0	0	0	0	0	0	0	0	0	0	0	0	0	0	0	0	0	0
UTP--glucose-1-phosphate uridylyltransferase	D-glucose 1-phosphate[Cytoplasm] + UTP[Cytoplasm] <=> UDP-glucose[Cytoplasm] + diphosphate[Cytoplasm]	YKL035W;YIR029W		0	0	0	0	0	0	0	0	0	0	0	0	0	0	0	0	0	0	0	0	0	0	0	0	0	0	0	0	0	0	0	0	0	0	0	0	0
Dihydroorotate dehydrogenase	(S)-dihydroorotate[Cytoplasm] + oxygen[Cytoplasm] => hydrogen peroxide[Cytoplasm] + orotate[Cytoplasm]	YKL216W		8.9668	1.4846	3.67	0.0099	1.5345	4.023	0.7874	-0.1296	0.7727	2.5394	4.6403	13.5368	0.5047	2.7853	3.0249	1.7944	-0.9911	-0.8322	7.1165	0.0014	2.497	-0.4678	3.0282	0.2728	0.2729	5.3065	4.8128	0.5452	1.5317	0.3064	0.8898	0.8545	5.4079	1.6083	2.2913	1.6626	14.3831
Orotate phosphoribosyltransferase 2	5-phospho-alpha-D-ribose 1-diphosphate[Cytoplasm] + orotate[Cytoplasm] <=> diphosphate[Cytoplasm] + orotidine 5'-phosphate[Cytoplasm]	YMR271C;YOL097C		0.0425	0.0392	0.0451	0.0139	0.0266	0.0392	0.0371	0.0213	0.0393	0.033	0.0351	0.0361	0.0404	0.0392	0.0376	0.0446	0.0435	0.0308	0.0382	0.0428	0.0415	0.0309	0.0309	0.0176	0.0391	0.0425	0.0138	0.0318	0.035	0.0359	0.0393	0.0425	0.0372	0.0404	0.0382	0.0393	0.0161
Aspartate carbamoyltransferase	L-aspartate[Cytoplasm] + carbamoyl phosphate[Cytoplasm] => N-carbamoyl-L-aspartate[Cytoplasm] + phosphate[Cytoplasm]	YJL130C		0.0425	0.0392	0.0451	0.0139	0.0266	0.0392	0.0371	0.0213	0.0393	0.033	0.0351	0.0361	0.0404	0.0392	0.0376	0.0446	0.0435	0.0308	0.0382	0.0428	0.0415	0.0309	0.0309	0.0176	0.0391	0.0425	0.0138	0.0318	0.035	0.0359	0.0393	0.0425	0.0372	0.0404	0.0382	0.0393	0.0161
Glutamine-dependent carbamoyl-phosphate synthase	2 ATP[Cytoplasm] + CO2[Cytoplasm] + L-glutamine[Cytoplasm] => 2 ADP[Cytoplasm] + L-glutamate[Cytoplasm] + carbamoyl phosphate[Cytoplasm] + phosphate[Cytoplasm]	YJL130C		0.0028	0.0015	0.0019	0.0002	0.0015	0.002	0.0006	0.0001	0.0012	0.0012	0.0017	0.0017	0.0017	0.0016	0.0011	0.0007	0.0001	0.0004	0.0017	0.0006	0.0006	0.0013	0.0017	0.0013	0.0011	0.0015	0.0012	0.0003	0.0015	0.0009	0.0006	0.0015	0.0018	0.0011	0.0015	0.0009	0.0017
Orotidine 5'-phosphate decarboxylase	orotidine 5'-phosphate[Cytoplasm] => CO2[Cytoplasm] + UMP[Cytoplasm]	YEL021W		0.0425	0.0392	0.0451	0.0139	0.0266	0.0392	0.0371	0.0213	0.0393	0.033	0.0351	0.0361	0.0404	0.0392	0.0376	0.0446	0.0435	0.0308	0.0382	0.0428	0.0415	0.0309	0.0309	0.0176	0.0391	0.0425	0.0138	0.0318	0.035	0.0359	0.0393	0.0425	0.0372	0.0404	0.0382	0.0393	0.0161
Dihydroorotase	N-carbamoyl-L-aspartate[Cytoplasm] <=> (S)-dihydroorotate[Cytoplasm]	YLR420W		0.0425	0.0392	0.0451	0.0139	0.0266	0.0392	0.0371	0.0213	0.0393	0.033	0.0351	0.0361	0.0404	0.0392	0.0376	0.0446	0.0435	0.0308	0.0382	0.0428	0.0415	0.0309	0.0309	0.0176	0.0391	0.0425	0.0138	0.0318	0.035	0.0359	0.0393	0.0425	0.0372	0.0404	0.0382	0.0393	0.0161
Uridylate kinase	ATP[Cytoplasm] + UMP[Cytoplasm] <=> ADP[Cytoplasm] + UDP[Cytoplasm]	YKL024C		0.0717	0.0526	0.0643	0.011	0.0535	0.0408	0.0333	0.0151	0.0414	0.0378	0.0482	0.0459	0.046	0.0564	0.0486	0.0324	0.0235	0.0225	0.0373	0.0378	0.0295	0.04	0.0493	0.0364	0.0384	0.0458	0.0233	0.0215	0.0484	0.0301	0.0292	0.0462	0.0427	0.0376	0.0349	0.0364	0.0555
Uridylate kinase	ATP[Cytoplasm] + dUMP[Cytoplasm] <=> ADP[Cytoplasm] + dUDP[Cytoplasm]	YKL024C		0.1532	0.0716	0.0914	0.0082	0.0684	0.1152	0.0266	0.0084	0.0593	0.0624	0.0917	0.0928	0.096	0.0805	0.0484	0.0326	-0.0013	0.0202	0.103	0.0241	0.0322	0.0654	0.0919	0.0646	0.0602	0.0801	0.0721	0.0099	0.0746	0.0487	0.0273	0.0815	0.1026	0.0551	0.0884	0.0469	0.0824
CTP synthase 1	ATP[Cytoplasm] + L-glutamine[Cytoplasm] + UTP[Cytoplasm] => ADP[Cytoplasm] + CTP[Cytoplasm] + L-glutamate[Cytoplasm] + phosphate[Cytoplasm]	YBL039C;YLR153C		0.0082	0.0043	0.0055	0.0005	0.0044	0.0058	0.0018	0.0006	0.0035	0.0035	0.0057	0.0049	0.005	0.0048	0.0032	0.0018	0.0001	0.0012	0.0049	0.0017	0.0017	0.0037	0.0051	0.0039	0.0033	0.0043	0.0036	0.0007	0.0043	0.0025	0.0016	0.0044	0.0052	0.003	0.0043	0.0027	0.0052
CTP synthase 1	ATP[Cytoplasm] + NH3[Cytoplasm] + UTP[Cytoplasm] => ADP[Cytoplasm] + CTP[Cytoplasm] + phosphate[Cytoplasm]	YBL039C;YLR153C		0.1673	0.0943	0.1178	0.0157	0.0911	0.1156	0.0478	0.0196	0.0765	0.0762	0.1045	0.1044	0.1073	0.1035	0.0746	0.0524	0.0215	0.0346	0.1058	0.05	0.0497	0.0798	0.1056	0.0738	0.0759	0.096	0.0704	0.0266	0.093	0.0612	0.0456	0.0972	0.1093	0.0718	0.0936	0.0649	0.1013
Uridine nucleosidase	guanosine[Cytoplasm] => D-ribose[Cytoplasm] + guanine[Cytoplasm]	YDR400W		0.0165	0.0085	0.0108	0.001	0.0088	0.0115	0.0035	0.0011	0.0069	0.0068	0.0099	0.0098	0.0099	0.0095	0.0064	0.0036	0.0002	0.0023	0.0098	0.0034	0.0034	0.0073	0.0102	0.0078	0.0065	0.0085	0.0071	0.0014	0.0086	0.005	0.0031	0.0087	0.0103	0.006	0.0085	0.0052	0.0104
Uridine nucleosidase	adenosine[Cytoplasm] => D-ribose[Cytoplasm] + adenine[Cytoplasm]	YDR400W		0.0494	0.0255	0.0324	0.0029	0.0264	0.0346	0.0104	0.0033	0.0207	0.0205	0.0298	0.0294	0.0297	0.0286	0.0192	0.0108	0.0006	0.0069	0.0295	0.0102	0.0103	0.022	0.0305	0.0233	0.0194	0.0256	0.0214	0.0041	0.0257	0.015	0.0093	0.026	0.0309	0.0179	0.0255	0.0157	0.0313
Uridine kinase	GTP[Cytoplasm] + uridine[Cytoplasm] => GDP[Cytoplasm] + UMP[Cytoplasm]	YNR012W		0.0988	0.0511	0.0649	0.0059	0.0527	0.0634	0.0207	0.0067	0.038	0.041	0.0596	0.0588	0.0594	0.0572	0.0384	0.0216	0.0012	0.0138	0.0591	0.0205	0.0206	0.0439	0.0611	0.0426	0.0388	0.0512	0.0428	0.0082	0.0515	0.0301	0.0186	0.0521	0.0617	0.0358	0.0509	0.0315	0.0627
Uridine kinase	GTP[Cytoplasm] + cytidine[Cytoplasm] => CMP[Cytoplasm] + GDP[Cytoplasm]	YNR012W		0.0494	0.0255	0.0324	0.0029	0.0264	0.0346	0.0104	0.0033	0.0207	0.0205	0.0298	0.0294	0.0297	0.0286	0.0192	0.0108	0.0006	0.0069	0.0295	0.0102	0.0103	0.022	0.0305	0.0233	0.0194	0.0256	0.0214	0.0041	0.0257	0.015	0.0093	0.026	0.0309	0.0179	0.0255	0.0157	0.0313
Uridine kinase	ATP[Cytoplasm] + uridine[Cytoplasm] => ADP[Cytoplasm] + UMP[Cytoplasm]	YNR012W		0.0165	0.0085	0.0108	0.001	0.0088	0.0115	0.0035	0.0011	0.0069	0.0068	0.0099	0.0098	0.0099	0.0095	0.0064	0.0036	0.0002	0.0023	0.0098	0.0034	0.0034	0.0073	0.0102	0.0078	0.0065	0.0085	0.0071	0.0014	0.0086	0.005	0.0031	0.0087	0.0103	0.006	0.0085	0.0052	0.0104
Valyl-tRNA synthetase, mitochondrial	ATP[Cytoplasm] + L-valine[Cytoplasm] + tRNA(Val)[Cytoplasm] => AMP[Cytoplasm] + L-valyl-tRNA(Val)[Cytoplasm] + diphosphate[Cytoplasm]	YGR094W		0	0	0	0	0	0	0	0	0	0	0	0	0	0	0	0	0	0	0	0	0	0	0	0	0	0	0	0	0	0	0	0	0	0	0	0	0
H(+)/biotin symporter	H(+)[Extracellular] + biotin[Extracellular] <=> biotin[Cytoplasm]	YGR065C		0	0	0	0	0	0	0	0	0	0	0	0	0	0	0	0	0	0	0	0	0	0	0	0	0	0	0	0	0	0	0	0	0	0	0	0	0
Tryptophanyl-tRNA synthetase, cytoplasmic	ATP[Cytoplasm] + tRNA(Trp)[Cytoplasm] + L-tryptophan[Mitochondrion] => AMP[Cytoplasm] + L-tryptophanyl-tRNA(Trp)[Cytoplasm] + diphosphate[Cytoplasm]	YOL097C		0	0	0	0	0	0	0	0	0	0	0	0	0	0	0	0	0	0	0	0	0	0	0	0	0	0	0	0	0	0	0	0	0	0	0	0	0
Xylulose kinase	ATP[Cytoplasm] + D-xylulose[Cytoplasm] => ADP[Cytoplasm] + D-xylulose 5-phosphate[Cytoplasm]	YGR194C		0	0	0	0	0	0	0	0	0	0	0	0	0	0	0	0	0	0	0	0	0	0	0	0	0	0	0	0	0	0	0	0	0	0	0	0	0
Xanthine phosphoribosyltransferase 1	5-phospho-alpha-D-ribose 1-diphosphate[Cytoplasm] + xanthine[Cytoplasm] => diphosphate[Cytoplasm] + xanthosine 5'-phosphate[Cytoplasm]	YJR133W		0.0412	0.0213	0.027	0.0024	0.022	0.0288	0.0086	0.0022	0.0173	0.0171	0.0248	0.0245	0.0248	0.0238	0.016	0.009	0.0005	0.0058	0.0246	0.0085	0.0086	0.0183	0.0255	0.0194	0.0162	0.0213	0.0178	0.0027	0.0214	0.0125	0.0078	0.0217	0.0257	0.0149	0.0212	0.0131	0.0261
Putative mitochondrial carnitine O-acetyltransferase	O-acetylcarnitine[Mitochondrion] + coenzyme A[Mitochondrion] => acetyl-CoA[Mitochondrion] + carnitinium[Mitochondrion]	YAR035W		3.4764	0.5912	0.6536	0.2113	0.8218	1.9092	0.1303	0.0161	0.2745	0.2588	0.4238	2.3886	0.3035	1.5716	2.0194	0.1023	0.0025	0.0927	1.9064	0.0965	0.0911	0.4083	0.4801	0.5075	0.2817	1.9374	1.8495	0	0.3803	0.1939	0.0638	0.3987	1.9724	0.2437	2.4931	0.2056	0.156
Carnitine acetyltransferase	acetyl-CoA[Cytoplasm] + carnitinium[Cytoplasm] => O-acetylcarnitine[Cytoplasm] + coenzyme A[Cytoplasm]	YER024W		3.4764	0.5912	0.6536	0.2113	0.8218	1.9092	0.1303	0.0161	0.2745	0.2588	0.4238	2.3886	0.3035	1.5716	2.0194	0.1023	0.0025	0.0927	1.9064	0.0965	0.0911	0.4083	0.4801	0.5075	0.2817	1.9374	1.8495	0	0.3803	0.1939	0.0638	0.3987	1.9724	0.2437	2.4931	0.2056	0.156
Kynurenine 3-monooxygenase	L-kynurenine[Cytoplasm] + NADPH[Cytoplasm] + oxygen[Cytoplasm] => 3-hydroxykynurenine[Cytoplasm] + NADP(+)[Cytoplasm]	YBL098W		0.0009	0.0009	0.0769	0.0002	0.0008	0.0012	0.0007	0.0004	0.0007	0.0008	0.0009	0.0589	0.0008	0.0008	0.001	0.0008	0.0003	0.0006	0.0008	0.0008	0.0009	0.002	0.0006	0.0003	0.001	0.0809	0.0013	0	0.0007	0.0007	0.0009	0.0011	0.0009	0.001	0.0013	0.0007	0.0004
Succinate-semialdehyde dehydrogenase [NADP+]	NADP(+)[Cytoplasm] + succinate semialdehyde[Cytoplasm] => NADPH[Cytoplasm] + succinate[Cytoplasm]	YBR006W		3.3665	0.0942	0.123	0.2961	0.1072	0.2344	0.0369	0.0315	0.0839	0.0808	0.1031	0.1321	0.1147	0.1137	0.1557	0.097	0.0066	0.0758	0.0976	0.034	0.0356	0.2266	0.1804	0.2584	0.1767	1.5339	2.0798	0.0442	0.215	0.0936	0.0485	0.1676	1.1541	0.1064	1.8539	0.0724	2.8447
Alpha-galactosidase	melibiose[Cytoplasm] => D-galactose[Cytoplasm] + alpha-D-glucose[Cytoplasm]	YBR184W		0	0	0	0	0	0	0	0	0	0	0	0	0	0	0	0	0	0	0	0	0	0	0	0	0	0	0	0	0	0	0	0	0	0	0	0	0
Alpha-galactosidase	alpha-D-fucosides[Cytoplasm] => D-galactose[Cytoplasm] + alpha-D-glucose[Cytoplasm]	YBR184W		0	0	0	0	0	0	0	0	0	0	0	0	0	0	0	0	0	0	0	0	0	0	0	0	0	0	0	0	0	0	0	0	0	0	0	0	0
Alpha-galactosidase	raffinose[Cytoplasm] => D-galactose[Cytoplasm] + sucrose[Cytoplasm]	YBR184W		0	0	0	0	0	0	0	0	0	0	0	0	0	0	0	0	0	0	0	0	0	0	0	0	0	0	0	0	0	0	0	0	0	0	0	0	0
Alpha-galactosidase	1-alpha-D-galactosyl-myo-inositol[Cytoplasm] <=> D-galactose[Cytoplasm] + myo-inositol[Cytoplasm]	YBR184W		0	0	0	0	0	0	0	0	0	0	0	0	0	0	0	0	0	0	0	0	0	0	0	0	0	0	0	0	0	0	0	0	0	0	0	0	0
Alpha-galactosidase	epimelibiose[Cytoplasm] <=> D-galactose[Cytoplasm] + alpha-D-mannose[Cytoplasm]	YBR184W		0	0	0	0	0	0	0	0	0	0	0	0	0	0	0	0	0	0	0	0	0	0	0	0	0	0	0	0	0	0	0	0	0	0	0	0	0
Alpha-galactosidase	3-O-beta-D-galactosyl-sn-glycerol[Cytoplasm] <=> D-galactose[Cytoplasm] + glycerol[Cytoplasm]	YBR184W		0	0	0	0	0	0	0	0	0	0	0	0	0	0	0	0	0	0	0	0	0	0	0	0	0	0	0	0	0	0	0	0	0	0	0	0	0
Alpha-galactosidase	melibiitol[Cytoplasm] <=> D-galactose[Cytoplasm] + D-sorbitol[Cytoplasm]	YBR184W		0	0	0	0	0	0	0	0	0	0	0	0	0	0	0	0	0	0	0	0	0	0	0	0	0	0	0	0	0	0	0	0	0	0	0	0	0
Asparaginyl-tRNA synthetase, mitochondrial	L-asparagine[Cytoplasm] + ATP[Mitochondrion] + transfer RNA[Mitochondrion] => AMP[Mitochondrion] + L-asparaginyl-tRNA(Asn)[Mitochondrion] + diphosphate[Mitochondrion]	YCR024C		0	0	0	0	0	0	0	0	0	0	0	0	0	0	0	0	0	0	0	0	0	0	0	0	0	0	0	0	0	0	0	0	0	0	0	0	0
Alkaline ceramidase YDC1	D-ceramide[Cytoplasm] => sphinganine[Cytoplasm]	YPL087W;YBR263W		0	0	0	0	0	0	0	0	0	0	0	0	0	0	0	0	0	0	0	0	0	0	0	0	0	0	0	0	0	0	0	0	0	0	0	0	0
Alkaline ceramidase YDC1	P-ceramide[Cytoplasm] => phytosphingosine[Cytoplasm]	YPL087W;YBR263W		0	0	0	0	0	0	0	0	0	0	0	0	0	0	0	0	0	0	0	0	0	0	0	0	0	0	0	0	0	0	0	0	0	0	0	0	0
ATPase GET3	7,8-dihydroneopterin 3'-phosphate[Cytoplasm] => 7,8-dihydroneopterin[Cytoplasm] + phosphate[Cytoplasm]	YDL100C		0	0	0	0	0	0	0	0	0	0	0	0	0	0	0	0	0	0	0	0	0	0	0	0	0	0	0	0	0	0	0	0	0	0	0	0	0
Probable alanine aminotransferase	L-glutamate[Cytoplasm] + pyruvate[Cytoplasm] <=> 2-oxoglutarate[Cytoplasm] + L-alanine[Cytoplasm]	YDR111C		0.3707	0.3187	0.2882	0.1079	0.2313	0.0476	0.5733	0.2707	0.3251	0.1803	0.3175	0.2335	0.0874	0.3234	0.3085	0.453	0.3307	0.2399	0.3226	0.8438	0.6161	0.2582	0.2561	0.2806	0.7244	0.257	-0.1257	0.3697	0.3283	0.679	0.3715	0.3537	0.315	0.6437	-0.062	0.5045	0.1807
Pantothenate kinase	(R)-pantothenate[Cytoplasm] + ATP[Cytoplasm] => (R)-4'-phosphopantothenate[Cytoplasm] + ADP[Cytoplasm]	YDR531W		0	0	0	0	0	0	0	0	0	0	0	0	0	0	0	0	0	0	0	0	0	0	0	0	0	0	0	0	0	0	0	0	0	0	0	0	0
Fumarate reductase	fumarate[Cytoplasm] + FADH2[Mitochondrion] => succinate[Cytoplasm] + FAD[Mitochondrion]	YEL047C		0	0	0	0	0	0	0	0.0018	0	0	0	0	0	0	0	0	0	0	0	0	0	0	0	0	0	0	0	0	0	0	0	0	0	0	0	0	0
Mitochondrial phosphate carrier protein 2	phosphate[Cytoplasm] + hydroxide[Mitochondrion] <=> phosphate[Mitochondrion]	YER053C		0	0	0	0	0	0	0	0	0	0	0	0	0	0	0	0	0	0	0	0	0	0	0	0	0	0	0	0	0	0	0	0	0	0	0	0	0
Probable prolyl-tRNA synthetase, mitochondrial	ATP[Cytoplasm] + L-proline[Mitochondrion] + tRNA(Pro)[Mitochondrion] => AMP[Cytoplasm] + diphosphate[Cytoplasm] + L-prolyl-tRNA(Pro)[Mitochondrion]	YER087W		0	0	0	0	0	0	0	0	0	0	0	0	0	0	0	0	0	0	0	0	0	0	0	0	0	0	0	0	0	0	0	0	0	0	0	0	0
Alanine--glyoxylate aminotransferase 1	L-alanine[Cytoplasm] + glyoxylate[Cytoplasm] <=> glycine[Cytoplasm] + pyruvate[Cytoplasm]	YFL030W		0.3025	0.221	0.2551	0.0648	0.179	-0.0265	0.4617	0.242	0.2215	0.0959	0.2378	0.2177	-0.0126	0.2322	0.213	0.3162	0.185	0.1452	0.24	0.7118	0.4887	0.184	0.1921	0.2513	0.6184	0.2402	0.1105	0.3313	0.242	0.5773	0.2502	0.2452	0.2359	0.5304	0.234	0.3913	0.1607
Putative cystathionine beta-lyase	L-cystathionine[Cytoplasm] => NH3[Cytoplasm] + homocysteine[Cytoplasm] + pyruvate[Cytoplasm]	YFR055W		0.0215	0.0122	0.0148	0.0012	0.0123	0.0144	0.0049	0.0018	0.009	0.0092	0.0134	0.0134	0.016	0.0133	0.0079	0.0054	0.0004	0.0033	0.0138	0.005	0.0045	0.0105	0.0137	0.0103	0.009	0.0116	0.007	0.0018	0.0117	0.0068	0.0044	0.0123	0.0142	0.0081	0.012	0.0071	0.0095
Glutamyl-tRNA synthetase, cytoplasmic	ATP[Cytoplasm] + L-glutamate[Cytoplasm] => AMP[Cytoplasm] + L-glutamyl-tRNA(Glu)[Cytoplasm] + diphosphate[Cytoplasm]	YGL245W		0	0	0	0	0	0	0	0	0	0	0	0	0	0	0	0	0	0	0	0	0	0	0	0	0	0	0	0	0	0	0	0	0	0	0	0	0
Putative cysteine synthase	H2S[Cytoplasm] + O-acetyl-L-serine[Cytoplasm] => L-cysteine[Cytoplasm] + acetate[Cytoplasm]	YGR012W		0.0001	0.0001	0.0008	0	0.0001	0.0009	0.0001	0	0.0002	0.0019	0.0019	0.0001	0.0001	0.0001	0.0001	0.0001	0.0001	0.0001	0.0002	0.0002	0.0033	0.0001	0.0001	0	0.0031	0.0043	0.0001	0.0001	0.0001	0.0001	0.0039	0.0043	0.0001	0.0005	0.0002	0.0001	0.001
Putative cysteine synthase	ATP[Mitochondrion] + L-cysteine[Mitochondrion] + tRNA(Cys)[Mitochondrion] => AMP[Cytoplasm] + L-cysteinyl-tRNA(Cys)[Mitochondrion] + diphosphate[Mitochondrion]	YGR012W		0	0	0	0	0	0	0	0	0	0	0	0	0	0	0	0	0	0	0	0	0	0	0	0	0	0	0	0	0	0	0	0	0	0	0	0	0
Putative prolyl-tRNA synthetase YHR020W	ATP[Cytoplasm] + L-proline[Cytoplasm] + tRNA(Pro)[Cytoplasm] => AMP[Cytoplasm] + L-prolyl-tRNA(Pro)[Cytoplasm] + diphosphate[Cytoplasm]	YHR020W		0	0	0	0	0	0	0	0	0	0	0	0	0	0	0	0	0	0	0	0	0	0	0	0	0	0	0	0	0	0	0	0	0	0	0	0	0
Pantoate--beta-alanine ligase	(R)-pantoate[Cytoplasm] + ATP[Cytoplasm] + beta-alanine[Cytoplasm] => (R)-pantothenate[Cytoplasm] + AMP[Cytoplasm] + diphosphate[Cytoplasm]	YIL145C		0	0	0	0	0	0	0	0	0	0	0	0	0	0	0	0	0	0	0	0	0	0	0	0	0	0	0	0	0	0	0	0	0	0	0	0	0
S-formylglutathione hydrolase	S-formylglutathione[Cytoplasm] <=> formate[Cytoplasm] + glutathione[Cytoplasm]	YJL068C		0	0	0	0	0	0	0	0	0	0	0	0	0	0	0	0	0	0	0	0	0	0	0	0	0	0	0	0	0	0	0	0	0	0	0	0	0
Indoleamine 2,3-dioxygenase family protein	L-tryptophan[Cytoplasm] + oxygen[Cytoplasm] => L-formylkynurenine[Cytoplasm]	YJR078W		0.0752	0.0346	0.1191	0.0037	0.0374	0.0582	0.0135	0.0432	0.0289	0.0267	0.0386	0.1058	0.036	0.0412	0.0313	0.0135	0.0008	0.009	0.0461	0.0122	0.0123	0.0298	0.04	0.03	0.026	0.1265	0.2827	0.0688	0.0316	0.0192	0.0111	0.0345	0.0464	0.0228	0.4247	0.0193	0.0343
Adenosine kinase	ATP[Cytoplasm] + adenosine[Cytoplasm] => ADP[Cytoplasm] + AMP[Cytoplasm]	YJR105W		0.072	0.0398	0.0527	0.0063	0.039	0.0565	0.0208	0.0075	0.0367	0.0339	0.0476	0.0444	0.0455	0.0464	0.0311	0.0209	0.0071	0.0139	0.0449	0.0199	0.0206	0.0375	0.0508	0.0336	0.0347	0.0447	0.0305	0.0101	0.0417	0.0276	0.0194	0.0454	0.0493	0.0297	0.0395	0.0267	0.047
Probable alanine aminotransferase, mitochondrial	glutamate[Mitochondrion] + pyruvate[Mitochondrion] <=> 2-oxoglutarate[Mitochondrion] + L-alanine[Mitochondrion]	YLR089C		0	0	0	0	0	0	0	0	0	0	0	0	0	0	0	0	0	0	0	0	0	0	0	0	0	0	0	0	0	0	0	0	0	0	0	0	0
Kynureninase	L-kynurenine[Cytoplasm] => L-alanine[Cytoplasm] + anthranilate[Cytoplasm]	YLR231C		0.0742	0.0337	0.0422	0.0035	0.0366	0.0569	0.0128	0.0428	0.0283	0.0259	0.0377	0.0469	0.0352	0.0403	0.0304	0.0126	0.0006	0.0084	0.0453	0.0114	0.0114	0.0278	0.0394	0.0296	0.025	0.0456	0.2815	0.0688	0.0309	0.0185	0.0102	0.0334	0.0455	0.0218	0.4234	0.0186	0.0339
Kynureninase	3-hydroxykynurenine[Cytoplasm] => 3-hydroxyanthranilate[Cytoplasm] + L-alanine[Cytoplasm]	YLR231C		0.0009	0.0009	0.0769	0.0002	0.0008	0.0012	0.0007	0.0004	0.0007	0.0008	0.0009	0.0589	0.0008	0.0008	0.001	0.0008	0.0003	0.0006	0.0008	0.0008	0.0009	0.002	0.0006	0.0003	0.001	0.0809	0.0013	0	0.0007	0.0007	0.0009	0.0011	0.0009	0.001	0.0013	0.0007	0.0004
Nicotinamide-nucleotide adenylyltransferase 1	ATP[Cytoplasm] + nicotinate D-ribonucleotide[Cytoplasm] => deamido-NAD(+)[Cytoplasm] + diphosphate[Cytoplasm]	YLR328W		0	0	0	0	0	0	0	0	0	0	0	0	0	0	0	0	0	0	0	0	0	0	0	0	0	0	0	0	0	0	0	0	0	0	0	0	0
Nicotinamide-nucleotide adenylyltransferase 1	ATP[Mitochondrion] + nicotinate D-ribonucleotide[Mitochondrion] => deamido-NAD(+)[Mitochondrion] + diphosphate[Mitochondrion]	YLR328W		0	0	0	0	0	0	0	0	0	0	0	0	0	0	0	0	0	0	0	0	0	0	0	0	0	0	0	0	0	0	0	0	0	0	0	0	0
Nicotinamide-nucleotide adenylyltransferase 1	ATP[Mitochondrion] + nicotinamide mononucleotide[Mitochondrion] => NAD(+)[Mitochondrion] + diphosphate[Mitochondrion]	YLR328W		0	0	0	0	0	0	0	0	0	0	0	0	0	0	0	0	0	0	0	0	0	0	0	0	0	0	0	0	0	0	0	0	0	0	0	0	0
O-succinylhomoserine (thiol)-lyase	O-succinyl-L-homoserine[Cytoplasm] <=> 2-oxobutanoate[Cytoplasm] + NH3[Cytoplasm] + succinate[Cytoplasm]	YML082W		0	0	0	0	0	0	0	0	0	0	0	0	0	0	0	0	0	0	0	0	0	0	0	0	0	0	0	0	0	0	0	0	0	0	0	0	0
Nucleoside diphosphate kinase	ATP[Cytoplasm] + UDP[Cytoplasm] <=> ADP[Cytoplasm] + UTP[Cytoplasm]	YKL067W		0.7634	0.6821	0.79	0.232	0.4844	0.6742	0.6226	0.3523	0.6703	0.5663	0.6143	0.6269	0.6948	0.6873	0.6501	0.7391	0.7087	0.51	0.6518	0.716	0.6871	0.5358	0.5489	0.3239	0.6635	0.7269	0.2503	0.524	0.6111	0.6016	0.652	0.7266	0.6427	0.6818	0.6476	0.663	0.3235
Nucleoside diphosphate kinase	ATP[Cytoplasm] + CDP[Cytoplasm] <=> ADP[Cytoplasm] + CTP[Cytoplasm]	YKL067W		-0.0068	-0.017	-0.0196	-0.0061	-0.0184	0	-0.0165	-0.0086	-0.0151	-0.0091	-0.008	-0.006	-0.0052	-0.0171	-0.0209	-0.0142	-0.0178	-0.0106	0.003	-0.0205	-0.0122	-0.0098	-0.0086	-0.0099	-0.0103	-0.0097	0.0043	-0.0128	-0.0131	-0.0077	-0.0134	-0.0096	-0.0009	-0.0113	0.0004	-0.0114	-0.0155
Nucleoside diphosphate kinase	ATP[Cytoplasm] + dGDP[Cytoplasm] <=> ADP[Cytoplasm] + dGTP[Cytoplasm]	YKL067W		-0.0751	-0.0392	-0.0497	-0.0047	-0.0402	-0.0585	-0.0164	-0.0055	-0.0355	-0.0315	-0.0455	-0.045	-0.0455	-0.0439	-0.0297	-0.0173	-0.0019	-0.0111	-0.0452	-0.0164	-0.0165	-0.0337	-0.0465	-0.0392	-0.0301	-0.0394	-0.0324	-0.0069	-0.0394	-0.0234	-0.0149	-0.0401	-0.0472	-0.0278	-0.0391	-0.0246	-0.0474
Nucleoside diphosphate kinase	ATP[Cytoplasm] + dUDP[Cytoplasm] <=> ADP[Cytoplasm] + dUTP[Cytoplasm]	YKL067W		0.1564	0.0745	0.0946	0.0083	0.0703	0.1181	0.0294	0.01	0.0621	0.0648	0.0943	0.0955	0.099	0.0834	0.0512	0.0359	0.0018	0.0224	0.1058	0.0273	0.0352	0.0677	0.0942	0.0659	0.0631	0.0832	0.0731	0.0123	0.0772	0.0513	0.0302	0.0846	0.1054	0.0581	0.0912	0.0498	0.0836
Nucleoside diphosphate kinase	ATP[Cytoplasm] + dCDP[Cytoplasm] <=> ADP[Cytoplasm] + dCTP[Cytoplasm]	YKL067W		-0.0691	-0.029	-0.0371	-0.0036	-0.0236	-0.0511	-0.0105	-0.0037	-0.0218	-0.0284	-0.0415	-0.0434	-0.0462	-0.0326	-0.0169	-0.0162	0	-0.0098	-0.0534	-0.0085	-0.0164	-0.0287	-0.0401	-0.021	-0.0283	-0.0376	-0.0354	-0.0045	-0.0315	-0.0243	-0.0132	-0.0382	-0.0507	-0.026	-0.0459	-0.0215	-0.0284
Nucleoside diphosphate kinase	ATP[Cytoplasm] + dTDP[Cytoplasm] <=> ADP[Cytoplasm] + dTTP[Cytoplasm]	YKL067W		0	0	0	0	0	0	0	0	0	0	0	0	0	0	0	0	0	0	0	0	0	0	0	0	0	0	0	0	0	0	0	0	0	0	0	0	0
Nucleoside diphosphate kinase	ATP[Cytoplasm] + dADP[Cytoplasm] <=> ADP[Cytoplasm] + dATP[Cytoplasm]	YKL067W		0.1094	0.057	0.072	0.0061	0.0585	0.0825	0.0236	0.0078	0.0497	0.0457	0.0662	0.0653	0.0662	0.0637	0.043	0.0247	0.0022	0.0159	0.0657	0.0235	0.0236	0.0489	0.0677	0.0553	0.0435	0.0572	0.0473	0.0098	0.0573	0.0338	0.0213	0.0581	0.0686	0.0402	0.0568	0.0355	0.0691
Nucleoside diphosphate kinase	ATP[Cytoplasm] + GDP[Cytoplasm] <=> ADP[Cytoplasm] + GTP[Cytoplasm]	YKL067W		0	0	0	0	0	0	0	0	0	0	0	0	0	0	0	0	0	0	0	0	0	0	0	0	0	0	3.5536	0	0	0	0	0	0	0	4.4539	0	1.2881
Nucleoside diphosphate kinase	ATP[Cytoplasm] + IDP[Cytoplasm] <=> ADP[Cytoplasm] + ITP[Cytoplasm]	YKL067W		0	0	0	0	0	0	0	0	0	0	0	0	0	0	0	0	0	0	0	0	0	0	0	0	0	0	0	0	0	0	0	0	0	0	0	0	0
Cysteinyl-tRNA synthetase	ATP[Cytoplasm] + L-cysteine[Cytoplasm] + tRNA(Cys)[Cytoplasm] => AMP[Cytoplasm] + L-cysteinyl-tRNA(Cys)[Cytoplasm] + diphosphate[Cytoplasm]	YNL247W		0	0	0	0	0	0	0	0	0	0	0	0	0	0	0	0	0	0	0	0	0	0	0	0	0	0	0	0	0	0	0	0	0	0	0	0	0
Glucose-6-phosphate 1-dehydrogenase	NADP(+)[Cytoplasm] + alpha-D-glucose 6-phosphate[Cytoplasm] <=> 6-O-phosphono-D-glucono-1,5-lactone[Cytoplasm] + NADPH[Cytoplasm]	YNL241C		1.896	1.8173	1.2952	0.1194	1.1481	1.5985	1.2091	0.7811	0.8868	0.9593	1.121	1.6958	2.228	1.5483	0.8985	1.6182	1.4391	0.7466	1.1473	1.518	1.1117	1.1851	0.944	0.2605	0.7595	1.0956	0.3403	0.8599	1.3182	0.7118	1.259	1.5679	0.6481	1.0198	0.4518	1.0185	0
Sterol O-acyltransferase 2	acyl CoAs[Cytoplasm] + ergosterol[Cytoplasm] => coenzyme A[Cytoplasm] + ergosterol ester[Cytoplasm]	YNR019W		0.0003	0.0003	0.0003	0.0001	0.0002	0.0003	0.0003	0.0002	0.0003	0.0003	0.0003	0.0003	0.0003	0.0003	0.0003	0.0003	0.0003	0.0002	0.0003	0.0003	0.0003	0.0002	0.0002	0.0001	0.0003	0.0003	0.0001	0.0002	0.0003	0.0003	0.0003	0.0003	0.0003	0.0003	0.0003	0.0003	0.0001
Aureobasidin A resistance protein	1-phosphatidyl-1D-myo-inositols[Cytoplasm] + D-ceramide[Cytoplasm] => inositol-phosphoryl-D-ceramide[Cytoplasm] + diglycerides[Cytoplasm]	YKL004W		0.0132	0.0068	0.0087	0.0008	0.007	0.0092	0.0028	0.0009	0.0055	0.0055	0.008	0.0079	0.0079	0.0077	0.0051	0.0029	0.0002	0.0019	0.0079	0.0028	0.0028	0.0059	0.0082	0.0062	0.0052	0.0069	0.0057	0.0011	0.0069	0.004	0.0025	0.007	0.0083	0.0048	0.0068	0.0042	0.0084
Aureobasidin A resistance protein	1-phosphatidyl-1D-myo-inositols[Cytoplasm] + P-ceramide[Cytoplasm] => inositol-phosphoryl-P-ceramide[Cytoplasm] + diglycerides[Cytoplasm]	YKL004W		0.0067	0.0035	0.0045	0.0004	0.0036	0.0047	0.0015	0.0005	0.0029	0.0028	0.0041	0.004	0.0041	0.0039	0.0027	0.0016	0.0002	0.001	0.0041	0.0015	0.0015	0.003	0.0042	0.0032	0.0027	0.0036	0.0029	0.0007	0.0035	0.0021	0.0014	0.0036	0.0042	0.0025	0.0035	0.0022	0.0042
NADPH-dependent 1-acyldihydroxyacetone phosphate reductase	NADP(+)[Cytoplasm] + acylglycerone phosphates[Cytoplasm] => NADPH[Cytoplasm] + acyl-sn-glycerol 3-phosphates[Cytoplasm]	YIL124W		0.0003	0.0003	0.0007	0.0009	0.0002	0.0003	0.0002	0.0001	0.0005	0.0002	0.0002	0.0002	0.0003	0.0003	0.0003	0.0003	0.0027	0.0019	0.0003	0.0003	0.0003	0.0018	0.0002	0.0001	0.0003	0.0003	0.0001	0.0002	0.0002	0.0003	0.0003	0.0003	0.0003	0.0003	0.0002	0.0003	0.0001
Geranylgeranyl transferase type-2 subunit beta	4-hydroxybenzoate[Cytoplasm] + all-trans-nonaprenyl diphosphate[Cytoplasm] => 3-nonaprenyl-4-hydroxybenzoate[Cytoplasm] + diphosphate[Cytoplasm]	YPR176C:YJL031C:YGL155W		0	0	0	0	0	0	0	0	0	0	0	0	0	0	0	0	0	0	0	0	0	0	0	0	0	0	0	0	0	0	0	0	0	0	0	0	0
Phosphatidate cytidylyltransferase	CTP[Mitochondrion] + phosphatidate[Mitochondrion] <=> CDP-diacylglycerol[Mitochondrion] + diphosphate[Mitochondrion]	YBR029C		0	0	0	0	0	0	0	0	0	0	0	0	0	0	0	0	0	0	0	0	0	0	0	0	0	0	0	0	0	0	0	0	0	0	0	0	0
Phosphatidate cytidylyltransferase	CTP[Cytoplasm] + phosphatidate[Cytoplasm] <=> CDP-diacylglycerol[Cytoplasm] + diphosphate[Cytoplasm]	YBR029C		0.0223	0.0126	0.0157	0.002	0.0121	0.0162	0.0064	0.0026	0.0106	0.0102	0.014	0.0139	0.0143	0.0138	0.0099	0.007	0.0028	0.0046	0.0141	0.0066	0.0066	0.0106	0.0141	0.0104	0.0101	0.0128	0.0094	0.0035	0.0124	0.0082	0.0061	0.0129	0.0146	0.0096	0.0125	0.0086	0.0135
CDP-diacylglycerol--serine O-phosphatidyltransferase	CDP-diacylglycerol[Cytoplasm] + L-serine[Cytoplasm] <=> CMP[Cytoplasm] + phosphatidylserine[Cytoplasm]	YER026C		0.0016	0.0015	0.0017	0.0005	0.001	0.0015	0.0014	0.0008	0.0015	0.0012	0.0013	0.0013	0.0015	0.0015	0.0014	0.0017	0.0016	0.0011	0.0014	0.0016	0.0015	0.0012	0.0012	0.0007	0.0015	0.0016	0.0005	0.0012	0.0013	0.0013	0.0015	0.0016	0.0014	0.0015	0.0014	0.0015	0.0006
CDP-diacylglycerol--serine O-phosphatidyltransferase	CDP-diacylglycerol[Mitochondrion] + L-serine[Mitochondrion] <=> CMP[Mitochondrion] + phosphatidylserine[Mitochondrion]	YER026C		0	0	0	0	0	0	0	0	0	0	0	0	0	0	0	0	0	0	0	0	0	0	0	0	0	0	0	0	0	0	0	0	0	0	0	0	0
Cholinephosphotransferase 1	CDP-choline[Cytoplasm] + diglycerides[Cytoplasm] => CMP[Cytoplasm] + phosphatidylcholines[Cytoplasm]	YNL130C		0.0774	0.04	0.0509	0.0046	0.0414	0.0542	0.0162	0.0052	0.0325	0.0321	0.0467	0.0461	0.0466	0.0448	0.0301	0.0169	0.0009	0.0108	0.0463	0.016	0.0162	0.0344	0.0479	0.0364	0.0304	0.0402	0.0335	0.0065	0.0403	0.0236	0.0146	0.0408	0.0484	0.028	0.0399	0.026	0.0491
Cardiolipin synthetase	CDP-diacylglycerol[Mitochondrion] + phosphatidylglycerol[Mitochondrion] => CMP[Mitochondrion] + cardiolipin[Mitochondrion]	YDL142C		0	0	0	0	0	0	0	0	0	0	0	0	0	0	0	0	0	0	0	0	0	0	0	0	0	0	0	0	0	0	0	0	0	0	0	0	0
Diacylglycerol O-acyltransferase 1	acyl CoAs[Cytoplasm] + diglycerides[Cytoplasm] => coenzyme A[Cytoplasm] + triglycerides[Cytoplasm]	YOR245C		0.0004	0.0004	0.0003	0.0001	0.0002	0.0003	0.0003	0.0002	0.0003	0.0003	0.0003	0.0003	0.0004	0.0004	0.0003	0.0004	0.0004	0.0003	0.0003	0.0004	0.0004	0.0003	0.0003	0.0001	0.0003	0.0003	0.0001	0.0002	0.0003	0.0003	0.0004	0.0003	0.0003	0.0004	0.0003	0.0004	0.0001
Dimethyladenosine transferase	2-nonaprenyl-6-hydroxyphenol[Cytoplasm] + S-adenosyl-L-methionine[Cytoplasm] => 2-nonaprenyl-6-methoxyphenol[Cytoplasm] + S-adenosyl-L-homocysteine[Cytoplasm]	YPL266W		0	0	0	0	0	0	0	0	0	0	0	0	0	0	0	0	0	0	0	0	0	0	0	0	0	0	0	0	0	0	0	0	0	0	0	0	0
Diacylglycerol pyrophosphate phosphatase 1	phosphatidate[Cytoplasm] => diglycerides[Cytoplasm] + phosphate[Cytoplasm]	YDR284C		0.0166	0.0087	0.011	0.001	0.0089	0.0117	0.0036	0.0012	0.007	0.0069	0.0101	0.01	0.0101	0.0097	0.0065	0.0038	0.0003	0.0024	0.01	0.0036	0.0036	0.0074	0.0103	0.0078	0.0066	0.0087	0.0072	0.0015	0.0087	0.0051	0.0032	0.0088	0.0105	0.0061	0.0086	0.0067	0.0105
Choline/ethanolaminephosphotransferase 1	CDP-ethanolamine[Cytoplasm] + diglycerides[Cytoplasm] <=> CMP[Cytoplasm] + phosphatidylethanolamines[Cytoplasm]	YHR123W		0	0	0	0	0	0	0	0	0	0	0	0	0	0	0	0	0	0	0	0	0	0	0	0	0	0	0	0	0	0	0	0	0	0	0	0	0
Glycerol-3-phosphate O-acyltransferase 2	acyl CoAs[Cytoplasm] + sn-glycerol 3-phosphate[Cytoplasm] => acyl-sn-glycerol 3-phosphates[Cytoplasm] + coenzyme A[Cytoplasm]	YKR067W		0.0024	0.0022	0.0022	0	0.0015	0.0022	0.0021	0.0012	0.002	0.0019	0.002	0.0021	0.0023	0.0022	0.0021	0.0025	0	0	0.0022	0.0024	0.0023	0.0002	0.0017	0.001	0.0022	0.0025	0.0008	0.0019	0.002	0.002	0.0022	0.0024	0.0022	0.0023	0.0022	0.0022	0.0009
Dihydroxyacetone phosphate acyltransferase 2	acyl CoAs[Cytoplasm] + glycerone phosphate[Cytoplasm] => acylglycerone phosphates[Cytoplasm] + coenzyme A[Cytoplasm]	YKR067W		0.0003	0.0003	0.0007	0.0009	0.0002	0.0003	0.0002	0.0001	0.0005	0.0002	0.0002	0.0002	0.0003	0.0003	0.0003	0.0003	0.0027	0.0019	0.0003	0.0003	0.0003	0.0018	0.0002	0.0001	0.0003	0.0003	0.0001	0.0002	0.0002	0.0003	0.0003	0.0003	0.0002	0.0003	0.0002	0.0003	0.0001
Microsomal beta-keto-reductase	3-keto-C14-CoA[Cytoplasm] + NADPH[Cytoplasm] => 3-hydroxy-C14-CoA[Cytoplasm] + NADP(+)[Cytoplasm]	YBR159W		0.0046	0.0004	0.0001	0	0.0006	0.0051	0.0001	0	0.0001	0.0001	0.0001	0.0036	0.0001	0.0053	0.0047	0.0001	0.0002	0.0035	0.0044	0.0001	0.0001	0.0029	0.0001	0	0.0001	0.0004	0	0	0	0.0001	0.0001	0.0001	0	0	0.0012	0	0
Microsomal beta-keto-reductase	3-keto-C16-CoA[Cytoplasm] + NADPH[Cytoplasm] => 3-hydroxy-C16-CoA[Cytoplasm] + NADP(+)[Cytoplasm]	YBR159W		0.0047	0.0044	0	0	0.0002	0.0049	0.0001	0	0.0001	0.0001	0.0001	0.0041	0.0001	0.0051	0.0045	0.0001	0.0001	0.003	0.0039	0.0001	0.0001	0.0004	0.0005	0	0	0.0002	0	0	0.0001	0	0.0001	0.0001	0	0.0001	0.0007	0.0001	0
Microsomal beta-keto-reductase	3-keto-C18-CoA[Cytoplasm] + NADPH[Cytoplasm] => 3-hydroxy-C18-CoA[Cytoplasm] + NADP(+)[Cytoplasm]	YBR159W		0.0002	0.0003	0	0	0.0006	0.0008	0.001	0	0.0005	0.0004	0.0004	0.001	0.0008	0.0011	0.0011	0.0007	0.0011	0.0007	0.0008	0	0.0005	0.0002	0.0008	0	0	0.0009	0	0	0.0001	0	0	0.0005	0	0	0.0001	0.0006	0
Microsomal beta-keto-reductase	3-keto-C20-CoA[Cytoplasm] + NADPH[Cytoplasm] => 3-hydroxy-C20-CoA[Cytoplasm] + NADP(+)[Cytoplasm]	YBR159W		0.0002	0.0002	0.0002	0.0001	0.0001	0.0002	0.0001	0.0001	0.0002	0.0001	0.0001	0.0001	0.0002	0.0002	0.0001	0.0002	0.0002	0.0001	0.0002	0.0002	0.0002	0.0001	0.0001	0.0001	0.0002	0.0002	0.0001	0.0001	0.0001	0.0001	0.0002	0.0002	0.0001	0.0002	0.0002	0.0002	0.0001
Microsomal beta-keto-reductase	3-keto-C22-CoA[Cytoplasm] + NADPH[Cytoplasm] => 3-hydroxy-C22-CoA[Cytoplasm] + NADP(+)[Cytoplasm]	YBR159W		0.0002	0.0002	0.0002	0.0001	0.0001	0.0002	0.0001	0.0001	0.0002	0.0001	0.0001	0.0001	0.0002	0.0002	0.0001	0.0002	0.0002	0.0001	0.0002	0.0002	0.0002	0.0001	0.0001	0.0001	0.0002	0.0002	0.0001	0.0001	0.0001	0.0001	0.0002	0.0002	0.0001	0.0002	0.0002	0.0002	0.0001
Microsomal beta-keto-reductase	3-keto-C24-CoA[Cytoplasm] + NADPH[Cytoplasm] => 3-hydroxy-C24-CoA[Cytoplasm] + NADP(+)[Cytoplasm]	YBR159W		0.0002	0.0002	0.0002	0.0001	0.0001	0.0002	0.0001	0.0001	0.0002	0.0001	0.0001	0.0001	0.0002	0.0002	0.0001	0.0002	0.0002	0.0001	0.0002	0.0002	0.0002	0.0001	0.0001	0.0001	0.0002	0.0002	0.0001	0.0001	0.0001	0.0001	0.0002	0.0002	0.0001	0.0002	0.0002	0.0002	0.0001
Microsomal beta-keto-reductase	3-keto-C26-CoA[Cytoplasm] + NADPH[Cytoplasm] => 3-hydroxy-C26-CoA[Cytoplasm] + NADP(+)[Cytoplasm]	YBR159W		0.0002	0.0002	0.0002	0.0001	0.0001	0.0002	0.0001	0.0001	0.0002	0.0001	0.0001	0.0001	0.0002	0.0002	0.0001	0.0002	0.0002	0.0001	0.0002	0.0002	0.0002	0.0001	0.0001	0.0001	0.0002	0.0002	0.0001	0.0001	0.0001	0.0001	0.0002	0.0002	0.0001	0.0002	0.0002	0.0002	0.0001
Inositol-1,4,5-trisphosphate 5-phosphatase 3	1-phosphatidyl-1D-myo-inositol 3-phosphates[Cytoplasm] => 1-phosphatidyl-1D-myo-inositols[Cytoplasm] + phosphate[Cytoplasm]	YOR109W;YPL069C;YML081C-A;YLR158C		0.0329	0.017	0.0216	0.002	0.0176	0.023	0.0069	0.0022	0.0138	0.0137	0.0199	0.0196	0.0198	0.0191	0.0128	0.0072	0.0004	0.0046	0.0197	0.0068	0.0069	0.0146	0.0204	0.0155	0.0129	0.0171	0.0143	0.0027	0.0172	0.01	0.0062	0.0174	0.0206	0.0119	0.017	0.0105	0.0209
Inositol-1,4,5-trisphosphate 5-phosphatase 3	1-phosphatidyl-1D-myo-inositol 4-phosphates[Cytoplasm] => 1-phosphatidyl-1D-myo-inositols[Cytoplasm] + phosphate[Cytoplasm]	YOR109W;YPL069C;YML081C-A		0.0165	0.0085	0.0108	0.001	0.0088	0.0115	0.0035	0.0011	0.0069	0.0068	0.0099	0.0098	0.0099	0.0095	0.0064	0.0036	0.0002	0.0023	0.0098	0.0034	0.0034	0.0073	0.0102	0.0078	0.0065	0.0085	0.0071	0.0014	0.0086	0.005	0.0031	0.0087	0.0103	0.006	0.0085	0.0052	0.0104
Inositol-1,4,5-trisphosphate 5-phosphatase 3	1-phosphatidyl-1D-myo-inositol 3,5-bisphosphates[Cytoplasm] => 1-phosphatidyl-1D-myo-inositol 3-phosphates[Cytoplasm] + phosphate[Cytoplasm]	YOR109W;YPL069C;YML081C-A;YPL266W		0	0	0	0	0	0	0	0	0	0	0	0	0	0	0	0	0	0	0	0	0	0	0	0	0	0	0	0	0	0	0	0	0	0	0	0	0
Inositol-1,4,5-trisphosphate 5-phosphatase 3	1-phosphatidyl-1D-myo-inositol 4,5-bisphosphates[Cytoplasm] => 1-phosphatidyl-1D-myo-inositol 4-phosphates[Cytoplasm] + phosphate[Cytoplasm]	YOR109W;YPL069C;YPR183W;YJR105W		0.0329	0.017	0.0216	0.002	0.0176	0.023	0.0069	0.0022	0.0138	0.0137	0.0199	0.0196	0.0198	0.0191	0.0128	0.0072	0.0004	0.0046	0.0197	0.0068	0.0069	0.0146	0.0204	0.0155	0.0129	0.0171	0.0143	0.0027	0.0172	0.01	0.0062	0.0174	0.0206	0.0119	0.017	0.0105	0.0209
Inositolphosphotransferase 1	1-phosphatidyl-1D-myo-inositols[Cytoplasm] + mannose-inositol-P-D-ceramide[Cytoplasm] => inositol-mannose-P-inositol-P-D-ceramide[Cytoplasm]	YDR072C		0	0	0	0	0	0	0	0	0	0	0	0	0	0	0	0	0	0	0	0	0	0	0	0	0	0	0	0	0	0	0	0	0	0	0	0	0
Inositolphosphotransferase 1	1-phosphatidyl-1D-myo-inositols[Cytoplasm] + mannose-inositol-P-P-ceramide[Cytoplasm] => inositol-mannose-P-inositol-P-P-ceramide[Cytoplasm]	YDR072C		0.0001	0.0001	0.0001	0	0.0001	0.0001	0.0001	0.0001	0.0001	0.0001	0.0001	0.0001	0.0001	0.0001	0.0001	0.0001	0.0001	0.0001	0.0001	0.0001	0.0001	0.0001	0.0001	0.0001	0.0001	0.0001	0	0.0001	0.0001	0.0001	0.0001	0.0001	0.0001	0.0001	0.0001	0.0001	0.0001
Inositol phosphosphingolipids phospholipase C	phosphatidylcholines[Cytoplasm] => choline phosphate[Cytoplasm] + diglycerides[Cytoplasm]	YER019W		0.0412	0.0213	0.027	0.0024	0.022	0.0288	0.0086	0.0028	0.0173	0.0171	0.0248	0.0245	0.0248	0.0238	0.016	0.009	0.0005	0.0058	0.0246	0.0085	0.0086	0.0183	0.0255	0.0194	0.0162	0.0213	0.0178	0.0034	0.0214	0.0125	0.0078	0.0217	0.0257	0.0149	0.0212	0.0131	0.0261
Inositol phosphosphingolipids phospholipase C	diglycerides[Cytoplasm] + inositol-phosphoryl-D-ceramide[Cytoplasm] => 1-phosphatidyl-1D-myo-inositols[Cytoplasm] + D-ceramide[Cytoplasm]	YER019W		0	0	0	0	0	0	0	0	0	0	0	0	0	0	0	0	0	0	0	0	0	0	0	0	0	0	0	0	0	0	0	0	0	0	0	0	0
Inositol phosphosphingolipids phospholipase C	diglycerides[Cytoplasm] + inositol-phosphoryl-P-ceramide[Cytoplasm] => 1-phosphatidyl-P-myo-inositol[Cytoplasm] + P-ceramide[Cytoplasm]	YER019W		0	0	0	0	0	0	0	0	0	0	0	0	0	0	0	0	0	0	0	0	0	0	0	0	0	0	0	0	0	0	0	0	0	0	0	0	0
Inositol phosphosphingolipids phospholipase C	inositol-phosphoryl-D-ceramide[Cytoplasm] => 1D-myo-inositol 3-phosphate[Cytoplasm] + D-ceramide[Cytoplasm]	YER019W		0.0132	0.0068	0.0087	0.0008	0.007	0.0092	0.0028	0.0009	0.0055	0.0055	0.0079	0.0078	0.0079	0.0076	0.0051	0.0029	0.0002	0.0018	0.0079	0.0027	0.0028	0.0059	0.0081	0.0062	0.0052	0.0068	0.0057	0.0011	0.0069	0.004	0.0025	0.0069	0.0082	0.0048	0.0068	0.0042	0.0084
Inositol phosphosphingolipids phospholipase C	inositol-phosphoryl-P-ceramide[Cytoplasm] => 1D-myo-inositol 3-phosphate[Cytoplasm] + P-ceramide[Cytoplasm]	YER019W		0.0066	0.0034	0.0043	0.0004	0.0035	0.0046	0.0014	0.0004	0.0028	0.0027	0.004	0.0039	0.004	0.0038	0.0026	0.0014	0.0001	0.0009	0.0039	0.0014	0.0014	0.0029	0.0041	0.0031	0.0026	0.0034	0.0029	0.0005	0.0034	0.002	0.0012	0.0035	0.0041	0.0024	0.0034	0.0021	0.0042
Alpha-1,2 mannosyltransferase KTR1	2 GDP-mannose[Cytoplasm] + beta-D-mannosyldiacetylchitobiosyldiphosphodolichol[Cytoplasm] => 2 GDP[Cytoplasm] + alpha-D-mannosyl-beta-D-mannosyl-diacetylchitobiosyldiphosphodolichol[Cytoplasm]	YOR099W;YBR299W;YJR069C;YKR093W;YER069W;YMR011W;YBR298C;YPL023C		0	0	0	0	0	0	0	0	0	0	0	0	0	0	0	0	0	0	0	0	0	0	0	0	0	0	0	0	0	0	0	0	0	0	0	0	0
Lipid phosphate phosphatase 1	diacylglycerol pyrophosphate[Cytoplasm] => phosphate[Cytoplasm] + phosphatidate[Cytoplasm]	YDR503C		0	0	0	0	0	0	0	0	0	0	0	0	0	0	0	0	0	0	0	0	0	0	0	0	0	0	0	0	0	0	0	0	0	0	0	0	0
Phospholipid:diacylglycerol acyltransferase	diglycerides[Cytoplasm] + phosphatidylcholines[Cytoplasm] => coenzyme A[Cytoplasm] + glycerophosphatidylcholine[Cytoplasm]	YNR008W		0	0	0	0	0	0	0	0	0	0	0	0	0	0	0	0	0	0	0	0	0	0	0	0	0	0	0	0	0	0	0	0	0	0	0	0	0
Probable phosphatidylinositol-4-phosphate 5-kinase MSS4	1-phosphatidyl-1D-myo-inositol 4-phosphates[Cytoplasm] + ATP[Cytoplasm] => 1-phosphatidyl-1D-myo-inositol 4,5-bisphosphates[Cytoplasm] + ADP[Cytoplasm]	YDR208W		0.0329	0.017	0.0216	0.002	0.0176	0.023	0.0069	0.0022	0.0138	0.0137	0.0199	0.0196	0.0198	0.0191	0.0128	0.0072	0.0004	0.0046	0.0197	0.0068	0.0069	0.0146	0.0204	0.0155	0.0129	0.0171	0.0143	0.0027	0.0172	0.01	0.0062	0.0174	0.0206	0.0119	0.017	0.0105	0.0209
Lysophospholipase NTE1	phosphatidylcholines[Cytoplasm] => acyl acids[Cytoplasm] + glycerophosphatidylcholine[Cytoplasm]	YML059C		0	0	0.0001	0	0	0.0001	0	0	0	0	0	0.0001	0	0	0	0.0001	0	0	0.0001	0	0	0	0	0	0	0.0001	0	0.0001	0	0	0	0.0001	0.0001	0	0	0	0
Methylene-fatty-acyl-phospholipid synthase	S-adenosyl-L-methionine[Cytoplasm] + phosphatidyl-N-methylethanolamine[Cytoplasm] => S-adenosyl-L-homocysteine[Cytoplasm] + phosphatidyl-N-dimethylethanolamine[Cytoplasm]	YJR073C		0.0012	0.0011	0.0012	0.0004	0.0007	0.0011	0.001	0.0006	0.0011	0.0009	0.001	0.001	0.0011	0.0011	0.001	0.0012	0.0012	0.0008	0.001	0.0012	0.0011	0.0008	0.0008	0.0005	0.0011	0.0012	0.0004	0.0009	0.001	0.001	0.0011	0.0012	0.001	0.0011	0.001	0.0011	0.0004
Methylene-fatty-acyl-phospholipid synthase	S-adenosyl-L-methionine[Cytoplasm] + phosphatidyl-N-dimethylethanolamine[Cytoplasm] => S-adenosyl-L-homocysteine[Cytoplasm] + phosphatidylcholines[Cytoplasm]	YJR073C		0.0012	0.0011	0.0012	0.0004	0.0007	0.0011	0.001	0.0006	0.0011	0.0009	0.001	0.001	0.0011	0.0011	0.001	0.0012	0.0012	0.0008	0.001	0.0012	0.0011	0.0008	0.0008	0.0005	0.0011	0.0012	0.0004	0.0009	0.001	0.001	0.0011	0.0012	0.001	0.0011	0.001	0.0011	0.0004
Phenylacrylic acid decarboxylase	3-nonaprenyl-4-hydroxybenzoate[Cytoplasm] => 2-nonaprenylphenol[Cytoplasm] + CO2[Cytoplasm]	YDR538W		0	0	0	0	0	0	0	0	0	0	0	0	0	0	0	0	0	0	0	0	0	0	0	0	0	0	0	0	0	0	0	0	0	0	0	0	0
CDP-diacylglycerol--glycerol-3-phosphate 3-phosphatidyltransferase	CDP-diacylglycerol[Mitochondrion] + sn-glycerol 3-phosphate[Mitochondrion] <=> CMP[Mitochondrion] + phosphatidylglycerophosphate[Mitochondrion]	YCL004W		0	0	0	0	0	0	0	0	0	0	0	0	0	0	0	0	0	0	0	0	0	0	0	0	0	0	0	0	0	0	0	0	0	0	0	0	0
Phosphatidylinositol 4-kinase PIK1	1-phosphatidyl-1D-myo-inositols[Cytoplasm] + ATP[Cytoplasm] => 1-phosphatidyl-1D-myo-inositol 4-phosphates[Cytoplasm] + ADP[Cytoplasm]	YNL267W		0.0165	0.0085	0.0108	0.001	0.0088	0.0115	0.0035	0.0011	0.0069	0.0068	0.0099	0.0098	0.0099	0.0095	0.0064	0.0036	0.0002	0.0023	0.0098	0.0034	0.0034	0.0073	0.0102	0.0078	0.0065	0.0085	0.0071	0.0014	0.0086	0.005	0.0031	0.0087	0.0103	0.006	0.0085	0.0052	0.0104
CDP-diacylglycerol--inositol 3-phosphatidyltransferase	CDP-diacylglycerol[Cytoplasm] + myo-inositol[Cytoplasm] => 1-phosphatidyl-1D-myo-inositols[Cytoplasm] + CMP[Cytoplasm]	YPR113W		0.0207	0.0111	0.014	0.0015	0.0111	0.0147	0.005	0.0018	0.0092	0.0089	0.0127	0.0126	0.0128	0.0123	0.0085	0.0053	0.0012	0.0035	0.0127	0.0051	0.0051	0.0095	0.0129	0.0097	0.0086	0.0112	0.0089	0.0024	0.0111	0.0068	0.0046	0.0114	0.0132	0.0081	0.011	0.0072	0.0129
Lysophospholipase 3	lysophosphatidylcholine[Cytoplasm] => acyl acids[Cytoplasm] + glycerophosphatidylcholine[Cytoplasm]	YOL011W;YOL151W;YOL156W		0	0	0	0	0	0	0	0	0	0	0	0	0	0	0	0	0	0	0	0	0	0	0	0	0	0	0	0	0	0	0	0	0	0	0	0	0
1-phosphatidylinositol-4,5-bisphosphate phosphodiesterase 1	1-phosphatidyl-1D-myo-inositol 4,5-bisphosphates[Cytoplasm] => 1D-myo-Inositol 1,4,5-trisphosphate[Cytoplasm] + diglycerides[Cytoplasm]	YPL268W		0	0	0	0	0	0	0	0	0	0	0	0	0	0	0	0	0	0	0	0	0	0	0	0	0	0	0	0	0	0	0	0	0	0	0	0	0
Phosphatidylserine decarboxylase proenzyme 1, mitochondrial	phosphatidylserine[Mitochondrion] => CO2[Mitochondrion] + phosphatidylethanolamines[Mitochondrion]	YNL169C		0	0	0	0	0	0	0	0	0	0	0	0	0	0	0	0	0	0	0	0	0	0	0	0	0	0	0	0	0	0	0	0	0	0	0	0	0
Probable 1-acyl-sn-glycerol-3-phosphate acyltransferase	acyl CoAs[Cytoplasm] + acyl-sn-glycerol 3-phosphates[Cytoplasm] => coenzyme A[Cytoplasm] + phosphatidate[Cytoplasm]	YDL052C		0.0027	0.0025	0.0029	0.0009	0.0017	0.0025	0.0023	0.0013	0.0025	0.0021	0.0022	0.0023	0.0026	0.0025	0.0024	0.0028	0.0027	0.0019	0.0024	0.0027	0.0026	0.0019	0.0019	0.0011	0.0025	0.0027	0.0009	0.0021	0.0022	0.0023	0.0025	0.0027	0.0024	0.0025	0.0024	0.0025	0.001
Phospholipase D1	phosphatidylcholines[Cytoplasm] => choline[Cytoplasm] + phosphatidate[Cytoplasm]	YKR031C		0.0362	0.0187	0.0238	0.0021	0.0193	0.0253	0.0076	0.0024	0.0152	0.015	0.0218	0.0216	0.0218	0.021	0.0141	0.0079	0.0004	0.0051	0.0217	0.0075	0.0076	0.0161	0.0224	0.0171	0.0142	0.0188	0.0157	0.003	0.0189	0.011	0.0068	0.0191	0.0226	0.0131	0.0187	0.0129	0.023
Sporulation-specific protein 22	2 phosphatidylcholines[Cytoplasm] => acyl acids[Cytoplasm] + glycerophosphatidylcholine[Cytoplasm] + lysophosphatidylcholine[Cytoplasm]	YIL073C		0	0	0	0	0	0	0	0	0	0	0	0	0	0	0	0	0	0	0	0	0	0	0	0	0	0	0	0	0	0	0	0	0	0	0	0	0
Lipase 5	triglycerides[Cytoplasm] => acyl acids[Cytoplasm] + diglycerides[Cytoplasm]	YOR081C;YDR354W;YOR360C;YMR062C		0.0001	0.0001	0	0	0	0	0.0001	0	0	0.0001	0.0001	0	0.0001	0.0001	0.0001	0	0.0001	0.0001	0	0.0001	0.0001	0.0001	0.0001	0	0.0001	0	0	0	0.0001	0	0.0001	0	0	0.0001	0.0001	0.0001	0
High-affinity potassium transport protein	H(+)[Extracellular] + potassium[Extracellular] <=> potassium[Cytoplasm]	YJL129C		0	0	0	0	0	0	0	0	0	0	0	0	0	0	0	0	0	0	0	0	0	0	0	0	0	0	0	0	0	0	0	0	0	0	0	0	0
Phosphatidylinositol 3-kinase VPS34	1-phosphatidyl-1D-myo-inositols[Cytoplasm] + ATP[Cytoplasm] => 1-phosphatidyl-1D-myo-inositol 3-phosphates[Cytoplasm] + ADP[Cytoplasm]	YLR240W		0.0329	0.017	0.0216	0.002	0.0176	0.023	0.0069	0.0022	0.0138	0.0137	0.0199	0.0196	0.0198	0.0191	0.0128	0.0072	0.0004	0.0046	0.0197	0.0068	0.0069	0.0146	0.0204	0.0155	0.0129	0.0171	0.0143	0.0027	0.0172	0.01	0.0062	0.0174	0.0206	0.0119	0.017	0.0105	0.0209
Sterol esterase 2	ergosterol ester[Cytoplasm] => acyl acids[Cytoplasm] + ergosterol[Cytoplasm]	YLR020C		0	0	0	0	0	0	0	0	0	0	0	0	0	0	0	0	0	0	0	0	0	0	0	0	0	0	0	0	0	0	0	0	0	0	0	0	0
NAD+ transporter, mitochondrial	NAD(+)[Cytoplasm] => NAD(+)[Mitochondrion]	YIL006W;YER175C		0	0	0	0	0	0	0	0	0	0	0	0	0	0	0	0	0	0	0	0	0	0	0	0	0	0	0	0	0	0	0	0	0	0	0	0	0
Model-specific reaction, used to affect ATP levels by converting ADT to ATP	ADP[Cytoplasm] + phosphate[Cytoplasm] => ATP[Cytoplasm]			0	0	0	0	0	0	0	0	0	0	0	0	0	0	0	0	0	0	0	0	0	0	0	0	0	0	0	0	0	0	0	0	0	0	0	0	0
Model-specific reaction, used to affect NADH levels by converting NAD+ to NADH	NAD(+)[Cytoplasm] => NADH[Cytoplasm]			0	0	0	0	0	0	0	0	0	0	0	0	0	0	0	0	0	0	0	0	0	0	0	0	0	0	0	0	0	0	0	0	0	0	0	0	0
Model-specific reaction, used to affect NADPH levels by converting NADP+ to NADPH	NADP(+)[Cytoplasm] => NADPH[Cytoplasm]			0	0	0	0	0	0	0	0	0	0	0	0	0	0	0	0	0	0	0	0	0	0	0	0	0	0	0	0	0	0	0	0	0	0	0	0	0
Model-specific reaction, involved in sphingoglycolipid metabolism	C26-CoA[Cytoplasm] => long-chain acyl-CoAs[Cytoplasm]			0.0002	0.0002	0.0002	0.0001	0.0001	0.0002	0.0001	0.0001	0.0002	0.0001	0.0001	0.0001	0.0002	0.0002	0.0001	0.0002	0.0002	0.0001	0.0002	0.0002	0.0002	0.0001	0.0001	0.0001	0.0002	0.0002	0.0001	0.0001	0.0001	0.0001	0.0002	0.0002	0.0001	0.0002	0.0002	0.0002	0.0001
Model-specific reaction, pools acyl-CoAs	0.031552 decanoyl-CoA[Cytoplasm] + 0.47654 hexadecanoyl-9-ene-CoA[Cytoplasm] + 0.02997 lauroyl-CoA[Cytoplasm] + 0.053571 myristoyl-CoA[Cytoplasm] + 0.12368 octadecanoyl-9-ene-CoA[Cytoplasm] + 0.077912 octadecanoyl-CoA[Cytoplasm] + 0.18873 palmitoyl-CoA[Cytoplasm] + 0.018042 tetradecanoyl-9-ene-CoA[Cytoplasm] => acyl acids[Cytoplasm] + coenzyme A[Cytoplasm]			0	0	0	0	0	0	0	0	0	0	0	0	0	0	0	0	0	0	0	0	0	0	0	0	0	0	0	0	0	0	0	0	0	0	0	0	0
Model-specific reaction, pools acyl-CoAs	0.00829 decanoyl-CoA[Cytoplasm] + 0.60495 hexadecanoyl-9-ene-CoA[Cytoplasm] + 0.008277 lauroyl-CoA[Cytoplasm] + 0.019114 myristoyl-CoA[Cytoplasm] + 0.1619 octadecanoyl-9-ene-CoA[Cytoplasm] + 0.037531 octadecanoyl-CoA[Cytoplasm] + 0.15423 palmitoyl-CoA[Cytoplasm] + 0.005707 tetradecanoyl-9-ene-CoA[Cytoplasm] => acyl CoAs[Cytoplasm]			0.0061	0.0056	0.0065	0.002	0.0038	0.0056	0.0053	0.0031	0.0056	0.0047	0.005	0.0052	0.0058	0.0056	0.0054	0.0064	0.0062	0.0044	0.0055	0.0061	0.0059	0.0044	0.0044	0.0025	0.0056	0.0061	0.002	0.0046	0.005	0.0051	0.0056	0.0061	0.0054	0.0058	0.0055	0.0056	0.0023
1-phosphofructokinase (fructose 1-phosphate kinase)	ATP[Cytoplasm] + D-fructose 1-phosphate[Cytoplasm] => ADP[Cytoplasm] + beta-D-fructofuranose 1,6-bisphosphate[Cytoplasm]			0	0	0	0	0	0	0	0	0	0	0	0	0	0	0	0	0	0	0	0	0	0	0	0	0	0	0	0	0	0	0	0	0	0	0	0	0
Quinolate synthase	glycerone phosphate[Cytoplasm] + iminoaspartate[Cytoplasm] => phosphate[Cytoplasm] + quinolinate[Cytoplasm]			0	0	0	0	0	0	0	0	0	0	0	0	0	0	0	0	0	0	0	0	0	0	0	0	0	0	0	0	0	0	0	0	0	0	0	0	0
NADP phosphatase	NADP(+)[Cytoplasm] => NAD(+)[Cytoplasm] + phosphate[Cytoplasm]			0.0329	0.017	0.0216	0.002	0.0176	0.0231	0.0069	0.0022	0.0138	0.0137	0.0199	0.0196	0.0198	0.0191	0.0128	0.0072	0.0004	0.0046	0.0197	0.0069	0.0069	0.0146	0.0204	0.0155	0.013	0.0171	0.0143	0.0028	0.0172	0.01	0.0062	0.0174	0.0206	0.0119	0.017	0.0105	0.0209
NAD+ nucleosidase	NAD(+)[Cytoplasm] => 5-deoxy-D-ribofuranos-5-yl-ADP[Cytoplasm] + nicotinamide[Cytoplasm]			0	0	0	0	0	0	0	0	0	0	0	0	0	0	0	0	0	0	0	0	0	0	0	0	0	0	0	0	0	0	0	0	0	0	0	0	0
Purine-nucleoside phosphorylase	adenosine[Cytoplasm] + phosphate[Cytoplasm] <=> adenine[Cytoplasm] + alpha-D-ribose 1-phosphate[Cytoplasm]			0	0	0	0	0	0	0	0	0	0	0	0	0	0	0	0	0	0	0	0	0	0	0	0	0	0	0	0	0	0	0	0	0	0	0	0	0
Purine-nucleoside phosphorylase	guanosine[Cytoplasm] + phosphate[Cytoplasm] <=> alpha-D-ribose 1-phosphate[Cytoplasm] + guanine[Cytoplasm]			0	0	0	0	0	0	0	0	0	0	0	0	0	0	0	0	0	0	0	0	0	0	0	0	0	0	0	0	0	0	0	0	0	0	0	0	0
NADP phosphatase	NADP(+)[Mitochondrion] => NAD(+)[Mitochondrion] + phosphate[Mitochondrion]			0.0633	0.0326	0.0433	0.0037	0.0336	0.0461	0.0138	0.003	0.0264	0.0272	0.0384	0.0392	0.0386	0.0382	0.0256	0.0144	0.0008	0.0092	0.0377	0.0131	0.0134	0.0281	0.0392	0.0296	0.0246	0.0328	0.0273	0.0036	0.0331	0.0191	0.0119	0.0333	0.0393	0.023	0.0322	0.0203	0.0403
NAD+ nucleosidase, mitochondrial	NAD(+)[Mitochondrion] => 5-deoxy-D-ribofuranos-5-yl-ADP[Mitochondrion] + nicotinamide[Mitochondrion]			0	0	0	0	0	0	0	0	0	0	0	0	0	0	0	0	0	0	0	0	0	0	0	0	0	0	0	0	0	0	0	0	0	0	0	0	0
2-octaprenylphenol hydroxylase	2-nonaprenylphenol[Cytoplasm] + oxygen[Cytoplasm] => 2-nonaprenyl-6-hydroxyphenol[Cytoplasm]			0	0	0	0	0	0	0	0	0	0	0	0	0	0	0	0	0	0	0	0	0	0	0	0	0	0	0	0	0	0	0	0	0	0	0	0	0
2-octaprenyl-6-methoxyphenol hydroxylase	2-nonaprenyl-6-methoxyphenol[Mitochondrion] + oxygen[Mitochondrion] => 2-nonaprenyl-6-methoxy-1,4-benzoquinone[Mitochondrion]			0	0	0	0	0	0	0	0	0	0	0	0	0	0	0	0	0	0	0	0	0	0	0	0	0	0	0	0	0	0	0	0	0	0	0	0	0
Transport of O2, mitochondrial	oxygen[Cytoplasm] <=> oxygen[Mitochondrion]			5.84	4.6239	5.431	1.3349	2.3658	5.5828	2.173	1.2712	2.1541	2.3566	1.7522	2.6538	3.2794	4.9711	4.8098	1.5882	4.8533	3.2684	6.1692	3.7228	1.6126	3.3307	1.9431	2.0927	3.6946	5.8613	4.463	1.6366	1.9697	2.8586	2.6754	3.932	7.6965	2.3966	7.3011	1.8546	3.2527
Transport of CO2, mitochondrial	CO2[Cytoplasm] <=> CO2[Mitochondrion]			-6.6131	-2.6296	-4.3059	-0.9372	-2.2524	-6.869	-1.9643	-1.1096	-2.2049	-2.1674	-2.2476	-6.9017	-2.5669	-3.1572	-4.8278	-1.9545	-4.1009	-1.8573	-4.8728	-2.7745	-2.1401	-1.9052	-2.1693	-1.7965	-3.0807	-4.5999	-3.061	-1.5923	-2.1262	-2.3201	-1.9741	-2.6684	-4.2674	-2.3572	-5.503	-2.0424	-8.1582
Transport of ethanol, mitochondrial	ethanol[Cytoplasm] <=> ethanol[Mitochondrion]			0.0339	0	0.0255	0.0092	0.0182	0.0168	0.01	0.01	0.0155	0.0151	0.0215	0.0204	0.0145	0.3285	0.016	0.0119	0.0043	0.0107	0.0226	0.0095	0.0089	0.019	0.0213	0.0535	0.0166	0.0194	0.0142	0.0048	0.0183	0.014	0.0095	0.022	0.024	0.0157	0.0248	0.0139	0.0136
Transport of NH3, mitochondrial	NH3[Cytoplasm] <=> NH3[Mitochondrion]			-0.0688	-0.0635	-0.073	-0.0225	-0.0431	-0.0635	-0.06	-0.0345	-0.0636	-0.0533	-0.0568	-0.0583	-0.0653	-0.0635	-0.0609	-0.0721	-0.0703	-0.0498	-0.0618	-0.0692	-0.0671	-0.0499	-0.0499	-0.0285	-0.0633	-0.0688	-0.0223	-0.0514	-0.0566	-0.058	-0.0636	-0.0687	-0.0602	-0.0653	-0.0618	-0.0636	-0.0261
Transport of methane, mitochondrial	methane[Cytoplasm] <=> methane[Mitochondrion]			0	0	0	0	0	0	0	0	0	0	0	0	0	0	0	0	0	0	0	0	0	0	0	0	0	0	0	0	0	0	0	0	0	0	0	0	0
Transport of tetrahydrofolate, mitochondrial	tetrahydrofolate[Mitochondrion] <=> tetrahydrofolate[Cytoplasm]			0.1282	0.0559	0.0693	0.009	0.0806	0.0342	0.1598	0.1853	0.0368	0.0497	0.0637	0.0495	0.0432	0.0624	0.0482	0.0789	-0.004	0.0295	0.07	0.2456	0.1507	0.0369	0.0562	0.0782	0.2356	0.0544	0.0906	0.0911	0.0679	0.2094	0.0431	0.037	0.0715	0.2024	0.045	0.1303	0.0993
Transport of 5,10-methylenetetrahydrofolate, mitochondrial	5,10-methylenetetrahydrofolate[Mitochondrion] <=> 5,10-methylenetetrahydrofolate[Cytoplasm]			-0.1281	-0.0548	-0.0678	-0.0085	-0.0804	-0.0341	-0.1597	-0.1853	-0.0365	-0.0496	-0.0635	-0.0493	-0.0428	-0.0624	-0.0481	-0.0788	0.0053	-0.0295	-0.0696	-0.2443	-0.1506	-0.0367	-0.0555	-0.0782	-0.2345	-0.0531	-0.0901	-0.091	-0.0678	-0.209	-0.0427	-0.0366	-0.0703	-0.2023	-0.0439	-0.1302	-0.0988
Transport of L-serine, mitochondrial	L-serine[Mitochondrion] <=> L-serine[Cytoplasm]			0.1719	0.0773	0.0921	0.0095	0.0976	0.0395	0.1739	0.187	0.0625	0.0722	0.0991	0.0616	0.0507	0.0699	0.0548	0.0835	-0.0048	0.0365	0.1099	0.2889	0.1857	0.051	0.0649	0.1647	0.2698	0.0802	0.1057	0.0959	0.0843	0.2412	0.0562	0.0644	0.1011	0.2127	0.0653	0.1436	0.1165
Transport of glycine, mitochondrial	glycine[Mitochondrion] <=> glycine[Cytoplasm]			-0.2157	-0.0997	-0.1163	-0.0105	-0.1149	-0.0449	-0.1881	-0.1888	-0.0884	-0.0947	-0.1348	-0.074	-0.0586	-0.0775	-0.0614	-0.0883	0.0043	-0.0436	-0.1501	-0.3335	-0.2208	-0.0654	-0.0742	-0.2513	-0.3052	-0.1073	-0.1212	-0.1009	-0.1009	-0.2735	-0.0696	-0.0923	-0.132	-0.2232	-0.0868	-0.157	-0.1341
Transport of 3-isopropylmalate, mitochondrial	3-isopropylmalate[Mitochondrion] <=> 3-isopropylmalate[Cytoplasm]			0	0	0	0	0	0	0	0	0	0	0	0	0	0	0	0	0	0	0	0	0	0	0	0	0	0	0	0	0	0	0	0	0	0	0	0	0
Transport of 4-methyl-2-oxopentanoate, mitochondrial	4-methyl-2-oxopentanoate[Mitochondrion] <=> 4-methyl-2-oxopentanoate[Cytoplasm]			0	0	0	0	0	0	0	0	0	0	0	0	0	0	0	0	0	0	0	0	0	0	0	0	0	0	0	0	0	0	0	0	0	0	0	0	0
Transport of L-proline, mitochondrial	L-proline[Mitochondrion] <=> L-proline[Cytoplasm]			-0.1622	-0.1028	-0.1756	-0.0109	-0.0929	-0.1053	-0.045	-0.0221	-0.0739	-0.0726	-0.0926	-0.0959	-0.1387	-0.0972	-0.0597	-0.0484	-0.0048	-0.0464	-0.0581	-0.0497	-0.0381	-0.084	-0.0953	-0.1005	-0.0741	-0.0894	-0.1645	-0.0197	-0.0851	-0.0561	-0.0451	-0.0973	-0.1958	-0.0629	-0.1015	-0.0551	-0.8758
Transport of CMP, mitochondrial	CMP[Mitochondrion] <=> CMP[Cytoplasm]			0	0	0	0	0	0	0	0	0	0	0	0	0	0	0	0	0	0	0	0	0	0	0	0	0	0	0	0	0	0	0	0	0	0	0	0	0
Transport of acetate, mitochondrial	acetate[Mitochondrion] <=> acetate[Cytoplasm]			0.0339	0	0.0255	0.0092	0.0182	0.0168	0.01	0.01	0.0155	0.0151	0.0215	0.0204	0.0145	0.3285	0.016	0.0119	0.0043	0.0107	0.0226	0.0095	0.0089	0.019	0.0213	0.0535	0.0166	0.0194	0.0142	0.0048	0.0183	0.014	0.0095	0.022	0.024	0.0157	0.0248	0.0139	0.0136
Transport of O-acetylcarnitine, mitochondrial	O-acetylcarnitine[Cytoplasm] => O-acetylcarnitine[Mitochondrion]			0.0133	0.0067	0.0078	0.0009	0.0071	0.0066	0.0023	0.0013	0.005	0.0048	0.0068	0.0076	0.0055	0.0076	0.006	0.0024	0.0002	0.0018	0.0083	0.0023	0.002	0.0059	0.0073	0.011	0.0049	0.0065	0.0058	0	0.0061	0.0037	0.002	0.0066	0.0086	0.0041	0.0083	0.0035	0.0051
Transport of carnitine, mitochondrial	carnitinium[Mitochondrion] => carnitinium[Cytoplasm]			0.0133	0.0067	0.0078	0.0009	0.0071	0.0066	0.0023	0.0013	0.005	0.0048	0.0068	0.0076	0.0055	0.0076	0.006	0.0024	0.0002	0.0018	0.0083	0.0023	0.002	0.0059	0.0073	0.011	0.0049	0.0065	0.0058	0	0.0061	0.0037	0.002	0.0066	0.0086	0.0041	0.0083	0.0035	0.0051
Transport of 2-acetolactate, mitochondrial	2-acetolactate[Cytoplasm] <=> 2-acetolactate[Mitochondrion]			0	0	0	0	0	0	0	0	0	0	0	0	0	0	0	0	0	0	0	0	0	0	0	0	0	0	0	0	0	0	0	0	0	0	0	0	0
Transport of acetoacetate, mitochondrial	acetoacetate[Cytoplasm] <=> acetoacetate[Mitochondrion]			0	0	0	0	0	0	0	0	0	0	0	0	0	0	0	0	0	0	0	0	0	0	0	0	0	0	0	0	0	0	0	0	0	0	0	0	0
Transport of sulfate, mitochondrial	sulfate[Cytoplasm] => H(+)[Mitochondrion] + sulfate[Mitochondrion]			0	0	0	0	0	0	0	0	0	0	0	0	0	0	0	0	0	0	0	0	0	0	0	0	0	0	0	0	0	0	0	0	0	0	0	0	0
Transport of L-threonine, mitochondrial	L-threonine[Mitochondrion] <=> L-threonine[Cytoplasm]			-0.0688	-0.0635	-0.073	-0.0225	-0.0431	-0.0635	-0.06	-0.0345	-0.0636	-0.0533	-0.0568	-0.0583	-0.0653	-0.0635	-0.0609	-0.0721	-0.0703	-0.0498	-0.0618	-0.0692	-0.0671	-0.0499	-0.0499	-0.0285	-0.0633	-0.0688	-0.0223	-0.0514	-0.0566	-0.058	-0.0636	-0.0687	-0.0602	-0.0653	-0.0618	-0.0636	-0.0261
Transport of 2-oxoadipate, mitochondrial	2-oxoadipate[Mitochondrion] => 2-oxoadipate[Cytoplasm]			0.0951	0.0877	0.025	0.0311	0.0593	0.0874	0.0831	0.0478	0.0881	0.0736	0.0784	0.0226	0.0904	0.0878	0.084	0.0998	0.0979	0.0689	0.0854	0.0958	0.0927	0.0676	0.0691	0.0394	0.0874	0.0151	0.0299	0.0718	0.0783	0.0803	0.0878	0.0947	0.0831	0.0902	0.0849	0.0881	0.036
Transport of malonate, mitochondrial	malonate[Cytoplasm] + phosphate[Mitochondrion] <=> phosphate[Cytoplasm] + malonate[Mitochondrion]			0	0	0	0	0	0	0	0	0	0	0	0	0	0	0	0	0	0	0	0	0	0	0	0	0	0	0	0	0	0	0	0	0	0	0	0	0
Transport of 2-isopropylmalate, mitochondrial	2-isopropylmalate[Cytoplasm] <=> 2-isopropylmalate[Mitochondrion]			-0.1003	-0.0926	-0.1065	-0.0328	-0.0628	-0.0926	-0.0876	-0.0503	-0.0928	-0.0778	-0.0828	-0.0851	-0.0952	-0.0926	-0.0888	-0.1051	-0.1026	-0.0726	-0.0901	-0.1009	-0.0978	-0.0728	-0.0728	-0.0415	-0.0924	-0.1003	-0.0326	-0.075	-0.0826	-0.0846	-0.0927	-0.1002	-0.0878	-0.0953	-0.0901	-0.0928	-0.0381
Transport of (R)-lactate, mitochondrial	(R)-lactate[Cytoplasm] <=> (R)-lactate[Mitochondrion] + H(+)[Mitochondrion]			0	0	0	0	0	0	0	0	0	0	0	0	0	0	0	0	0	0	0	0	0	0	0	0	0	0	0	0	0	0	0	0	0	0	0	0	0
Transport of pyruvate, mitochondrial	pyruvate[Cytoplasm] <=> H(+)[Mitochondrion] + pyruvate[Mitochondrion]			2.0329	1.6723	1.8338	0.5978	1.1017	1.6712	1.4583	0.866	1.3953	1.4164	1.4078	1.6087	1.3084	1.6511	1.4654	1.5167	2.1586	1.3773	2.0406	1.9169	1.6581	1.076	1.311	0.8699	1.9212	2.1173	1.4236	1.25	1.2744	1.6174	1.4164	1.6587	1.9487	1.6587	1.6914	1.4584	2.801
Transport of glutamate, mitochondrial	L-glutamate[Cytoplasm] + hydroxide[Mitochondrion] => glutamate[Mitochondrion]			0	0	0	0	0	0	0	0	0	0	0	0	0	0	0	0	0	0	0	0	0	0	0	0	0	0	0	0	0	0	0	0	0	0	0	0	0
Transport of (R)-2-oxoisovalerate, mitochondrial	(R)-3-methyl-2-oxobutanoate[Cytoplasm] <=> (R)-3-methyl-2-oxobutanoate[Mitochondrion]			-0.1032	-0.0952	-0.1096	-0.0337	-0.0646	-0.0952	-0.0901	-0.0517	-0.0955	-0.08	-0.0852	-0.0875	-0.0979	-0.0952	-0.0914	-0.1081	-0.1055	-0.0746	-0.0926	-0.1038	-0.1006	-0.0749	-0.0749	-0.0427	-0.095	-0.1032	-0.0335	-0.0771	-0.0849	-0.087	-0.0953	-0.103	-0.0903	-0.098	-0.0926	-0.0955	-0.0391
Transport of 3-methyl-2-oxobutanoate, mitochondrial	3-methyl-2-oxobutanoate[Cytoplasm] <=> 3-methyl-2-oxobutanoate[Mitochondrion]			0	0	0	0	0	0	0	0	0	0	0	0	0	0	0	0	0	0	0	0	0	0	0	0	0	0	0	0	0	0	0	0	0	0	0	0	0
Transport of 3-methyl-2-oxopentanoate, mitochondrial	3-methyl-2-oxopentanoate[Cytoplasm] <=> 3-methyl-2-oxopentanoate[Mitochondrion]			-0.0688	-0.0635	-0.073	-0.0225	-0.0431	-0.0635	-0.06	-0.0345	-0.0636	-0.0533	-0.0568	-0.0583	-0.0653	-0.0635	-0.0609	-0.0721	-0.0703	-0.0498	-0.0618	-0.0692	-0.0671	-0.0499	-0.0499	-0.0285	-0.0633	-0.0688	-0.0223	-0.0514	-0.0566	-0.058	-0.0636	-0.0687	-0.0602	-0.0653	-0.0618	-0.0636	-0.0261
Transport of riboflavin, mitochondrial	riboflavin[Cytoplasm] <=> riboflavin[Mitochondrion]			0	0	0	0	0	0	0	0	0	0	0	0	0	0	0	0	0	0	0	0	0	0	0	0	0	0	0	0	0	0	0	0	0	0	0	0	0
Transport of dethiobiotin, mitochondrial	dethiobiotin[Cytoplasm] <=> dethiobiotin[Mitochondrion]			0	0	0	0	0	0	0	0	0	0	0	0	0	0	0	0	0	0	0	0	0	0	0	0	0	0	0	0	0	0	0	0	0	0	0	0	0
Transport of (S)-3-hydroxy-3-methylglutaryl-CoA, mitochondrial	(S)-3-hydroxy-3-methylglutaryl-CoA[Cytoplasm] <=> (S)-3-hydroxy-3-methylglutaryl-CoA[Mitochondrion]			0	0	0	0	0	0	0	0	0	0	0	0	0	0	0	0	0	0	0	0	0	0	0	0	0	0	0	0	0	0	0	0	0	0	0	0	0
Transport of (R)-mevalonate, mitochondrial	(R)-mevalonate[Cytoplasm] <=> (R)-mevalonate[Mitochondrion]			0	0	0	0	0	0	0	0	0	0	0	0	0	0	0	0	0	0	0	0	0	0	0	0	0	0	0	0	0	0	0	0	0	0	0	0	0
Transport of phosphatidate, mitochondrial	phosphatidate[Cytoplasm] <=> phosphatidate[Mitochondrion]			0	0	0	0	0	0	0	0	0	0	0	0	0	0	0	0	0	0	0	0	0	0	0	0	0	0	0	0	0	0	0	0	0	0	0	0	0
Transport of pantetheine 4'-phosphate, mitochondrial	pantetheine 4'-phosphate[Cytoplasm] <=> pantetheine 4'-phosphate[Mitochondrion]			0	0	0	0	0	0	0	0	0	0	0	0	0	0	0	0	0	0	0	0	0	0	0	0	0	0	0	0	0	0	0	0	0	0	0	0	0
Transport of adenine, mitochondrial	adenine[Cytoplasm] <=> adenine[Mitochondrion]			0	0	0	0	0	0	0	0	0	0	0	0	0	0	0	0	0	0	0	0	0	0	0	0	0	0	0	0	0	0	0	0	0	0	0	0	0
Transport of 5-phospho-alpha-D-ribose 1-diphosphate, mitochondrial	5-phospho-alpha-D-ribose 1-diphosphate[Cytoplasm] <=> 5-phospho-alpha-D-ribose 1-diphosphate[Mitochondrion]			0	0	0	0	0	0	0	0	0	0	0	0	0	0	0	0	0	0	0	0	0	0	0	0	0	0	0	0	0	0	0	0	0	0	0	0	0
Transport of dihydrofolate, mitochondrial	dihydrofolate[Cytoplasm] <=> dihydrofolate[Mitochondrion]			0.0001	0.0011	0.0015	0.0005	0.0003	0.0001	0.0001	0	0.0002	0.0001	0.0001	0.0002	0.0003	0	0.0001	0.0001	0.0013	0.0001	0.0004	0.0013	0.0002	0.0002	0.0007	0.0001	0.0012	0.0013	0.0005	0	0.0001	0.0004	0.0004	0.0004	0.0013	0.0001	0.0011	0.0001	0.0005
Transport of pyridine-2,3-dicarboxylate, mitochondrial	quinolinate[Cytoplasm] <=> quinolinate[Mitochondrion]			0	0	0	0	0	0	0	0	0	0	0	0	0	0	0	0	0	0	0	0	0	0	0	0	0	0	0	0	0	0	0	0	0	0	0	0	0
Transport of S-adenosyl-L-methionine, mitochondrial	S-adenosyl-L-methionine[Cytoplasm] <=> S-adenosyl-L-methionine[Mitochondrion]	YOR393W		0	0	0	0	0	0	0	0	0	0	0	0	0	0	0	0	0	0	0	0	0	0	0	0	0	0	0	0	0	0	0	0	0	0	0	0	0
Thymidine (deoxyuridine) kinase	ATP[Cytoplasm] + deoxyuridine[Cytoplasm] => ADP[Cytoplasm] + dUMP[Cytoplasm]			0.1441	0.0746	0.0947	0.0088	0.077	0.1067	0.0303	0.0098	0.064	0.0598	0.087	0.0858	0.0867	0.0836	0.0561	0.0316	0.0018	0.0202	0.0862	0.03	0.0302	0.0641	0.0891	0.0717	0.0567	0.0748	0.0624	0.012	0.0752	0.0439	0.0272	0.0761	0.0901	0.0523	0.0744	0.046	0.0914
Transport of S-adenosyl-L-homocysteine, mitochondrial	S-adenosyl-L-homocysteine[Cytoplasm] <=> S-adenosyl-L-homocysteine[Mitochondrion]			0	0	0	0	0	0	0	0	0	0	0	0	0	0	0	0	0	0	0	0	0	0	0	0	0	0	0	0	0	0	0	0	0	0	0	0	0
Transport of glycerone phosphate, mitochondrial	glycerone phosphate[Mitochondrion] => glycerone phosphate[Cytoplasm]			0	0	0	0	0	0	0	0	0	0	0	0	0	0	0	0	0	0	0	0	0	0	0	0	0	0	0	0	0	0	0	0	0	0	0	0	0
Transport of sn-glycerol 3-phosphate, mitochondrial	sn-glycerol 3-phosphate[Cytoplasm] => sn-glycerol 3-phosphate[Mitochondrion]			0	0	0	0	0	0	0	0	0	0	0	0	0	0	0	0	0	0	0	0	0	0	0	0	0	0	0	0	0	0	0	0	0	0	0	0	0
Transport of sucrose, extracellular	H(+)[Extracellular] + sucrose[Extracellular] => sucrose[Cytoplasm]			0	0	0	0	0	0	0	0	0	0	0	0	0	0	0	0	0	0	0	0	0	0	0	0	0	0	0	0	0	0	0	0	0	0	0	0	0
a-ketoglutarate/malate translocator, extracellular	2-oxoglutarate[Cytoplasm] + malate[Extracellular] <=> malate[Cytoplasm] + 2-oxoglutarate[Extracellular]			0	0	0	0	0	0	0	0	0	0	0	0	0	0	0	0	0	0	0	0	0	0	0	0	0	0	0	0	0	0	0	0	0	0	0	0	0
Transport of a-methylglucoside, extracellular	methylglucoside[Extracellular] <=> methylglucoside[Cytoplasm]			0	0	0	0	0	0	0	0	0	0	0	0	0	0	0	0	0	0	0	0	0	0	0	0	0	0	0	0	0	0	0	0	0	0	0	0	0
Transport of sorbose, extracellular	sorbose[Extracellular] <=> sorbose[Cytoplasm]			0	0	0	0	0	0	0	0	0	0	0	0	0	0	0	0	0	0	0	0	0	0	0	0	0	0	0	0	0	0	0	0	0	0	0	0	0
Transport of arabinose (low affinity), extracellular	D-arabinose[Extracellular] <=> D-arabinose[Cytoplasm]			0	0	0	0	0	0	0	0	0	0	0	0	0	0	0	0	0	0	0	0	0	0	0	0	0	0	0	0	0	0	0	0	0	0	0	0	0
Transport of fucose, extracellular	H(+)[Extracellular] + beta-D-fucose[Extracellular] <=> beta-D-fucose[Cytoplasm]			0	0	0	0	0	0	0	0	0	0	0	0	0	0	0	0	0	0	0	0	0	0	0	0	0	0	0	0	0	0	0	0	0	0	0	0	0
Thymidine (deoxyuridine) kinase	ATP[Cytoplasm] + thymidine[Cytoplasm] => ADP[Cytoplasm] + dTMP[Cytoplasm]			0.0329	0.017	0.0216	0.002	0.0176	0.023	0.0069	0.0022	0.0138	0.0137	0.0199	0.0196	0.0198	0.0191	0.0128	0.0072	0.0004	0.0046	0.0197	0.0068	0.0069	0.0146	0.0204	0.0155	0.0129	0.0171	0.0143	0.0027	0.0172	0.01	0.0062	0.0174	0.0206	0.0119	0.017	0.0105	0.0209
Transport of glucitol, extracellular	H(+)[Extracellular] + L-glucitol[Extracellular] => L-glucitol[Cytoplasm]			0	0	0	0	0	0	0	0	0	0	0	0	0	0	0	0	0	0	0	0	0	0	0	0	0	0	0	0	0	0	0	0	0	0	0	0	0
Transport of glucosamine, extracellular	H(+)[Extracellular] + glucosamine[Extracellular] <=> glucosamine[Cytoplasm]			0	0	0	0	0	0	0	0	0	0	0	0	0	0	0	0	0	0	0	0	0	0	0	0	0	0	0	0	0	0	0	0	0	0	0	0	0
Transport of mannitol, extracellular	D-mannitol[Extracellular] + H(+)[Extracellular] => D-mannitol[Cytoplasm]			0	0	0	0	0	0	0	0	0	0	0	0	0	0	0	0	0	0	0	0	0	0	0	0	0	0	0	0	0	0	0	0	0	0	0	0	0
Transport of melibiose, extracellular	H(+)[Extracellular] + melibiose[Extracellular] => melibiose[Cytoplasm]			0	0	0	0	0	0	0	0	0	0	0	0	0	0	0	0	0	0	0	0	0	0	0	0	0	0	0	0	0	0	0	0	0	0	0	0	0
Transport of N-acetylglucosamine, extracellular	H(+)[Extracellular] + N-acetyl-D-glucosamine[Extracellular] => N-acetyl-D-glucosamine[Cytoplasm]			0	0	0	0	0	0	0	0	0	0	0	0	0	0	0	0	0	0	0	0	0	0	0	0	0	0	0	0	0	0	0	0	0	0	0	0	0
Transport of rhamnose, extracellular	D-rhamnose[Extracellular] + H(+)[Extracellular] => D-rhamnose[Cytoplasm]			0	0	0	0	0	0	0	0	0	0	0	0	0	0	0	0	0	0	0	0	0	0	0	0	0	0	0	0	0	0	0	0	0	0	0	0	0
Transport of ribose, extracellular	D-ribose[Extracellular] + H(+)[Extracellular] => D-ribose[Cytoplasm]			0	0	0	0	0	0	0	0	0	0	0	0	0	0	0	0	0	0	0	0	0	0	0	0	0	0	0	0	0	0	0	0	0	0	0	0	0
Transport of trehalose, extracellular	H(+)[Extracellular] + alpha,alpha-trehalose[Extracellular] => alpha,alpha-trehalose[Cytoplasm]			0	0	0	0	0	0	0	0	0	0	0	0	0	0	0	0	0	0	0	0	0	0	0	0	0	0	0	0	0	0	0	0	0	0	0	0	0
Cytidylate kinase	ATP[Cytoplasm] + dCMP[Cytoplasm] <=> ADP[Cytoplasm] + dCDP[Cytoplasm]			-0.0691	-0.029	-0.0372	-0.0036	-0.0236	-0.0511	-0.0105	-0.0037	-0.0218	-0.0284	-0.0415	-0.0434	-0.0462	-0.0326	-0.0169	-0.0162	0	-0.0098	-0.0534	-0.0085	-0.0164	-0.0287	-0.0401	-0.021	-0.0283	-0.0376	-0.0354	-0.0045	-0.0315	-0.0243	-0.0132	-0.0382	-0.0507	-0.026	-0.0459	-0.0215	-0.0284
Transport of D-xylose, extracellular	D-xylose[Extracellular] <=> D-xylose[Cytoplasm]			0	0	0	0	0	0	0	0	0	0	0	0	0	0	0	0	0	0	0	0	0	0	0	0	0	0	0	0	0	0	0	0	0	0	0	0	0
Transport of putrescine, extracellular	H(+)[Extracellular] + putrescine[Extracellular] => putrescine[Cytoplasm]			0	0	0	0	0	0	0	0	0	0	0	0	0	0	0	0	0	0	0	0	0	0	0	0	0	0	0	0	0	0	0	0	0	0	0	0	0
Transport of spermidine, extracellular	H(+)[Extracellular] + spermidine[Extracellular] => spermidine[Cytoplasm]			0	0	0	0	0	0	0	0	0	0	0	0	0	0	0	0	0	0	0	0	0	0	0	0	0	0	0	0	0	0	0	0	0	0	0	0	0
Transport of nicotinamide mononucleotide, extracellular	H(+)[Extracellular] + nicotinamide mononucleotide[Extracellular] => NMN[Cytoplasm]			0	0	0	0	0	0	0	0	0	0	0	0	0	0	0	0	0	0	0	0	0	0	0	0	0	0	0	0	0	0	0	0	0	0	0	0	0
Transport of adenosine, extracellular	H(+)[Extracellular] + adenosine[Extracellular] => adenosine[Cytoplasm]			0	0	0	0	0	0	0	0	0	0	0	0	0	0	0	0	0	0	0	0	0	0	0	0	0	0	0	0	0	0	0	0	0	0	0	0	0
Transport of guanosine, extracellular	H(+)[Extracellular] + guanosine[Extracellular] => guanosine[Cytoplasm]			0	0	0	0	0	0	0	0	0	0	0	0	0	0	0	0	0	0	0	0	0	0	0	0	0	0	0	0	0	0	0	0	0	0	0	0	0
Transport of cytidine, extracellular	H(+)[Extracellular] + cytidine[Extracellular] => cytidine[Cytoplasm]			0	0	0	0	0	0	0	0	0	0	0	0	0	0	0	0	0	0	0	0	0	0	0	0	0	0	0	0	0	0	0	0	0	0	0	0	0
Transport of inosine, extracellular	H(+)[Extracellular] + inosine[Extracellular] => inosine[Cytoplasm]			0	0	0	0	0	0	0	0	0	0	0	0	0	0	0	0	0	0	0	0	0	0	0	0	0	0	0	0	0	0	0	0	0	0	0	0	0
Transport of xanthosine, extracellular	H(+)[Extracellular] + xanthosine[Extracellular] => xanthosine[Cytoplasm]			0	0	0	0	0	0	0	0	0	0	0	0	0	0	0	0	0	0	0	0	0	0	0	0	0	0	0	0	0	0	0	0	0	0	0	0	0
Transport of thymidine, extracellular	H(+)[Extracellular] + thymidine[Extracellular] => thymidine[Cytoplasm]			0	0	0	0	0	0	0	0	0	0	0	0	0	0	0	0	0	0	0	0	0	0	0	0	0	0	0	0	0	0	0	0	0	0	0	0	0
Cytidylate kinase	ATP[Cytoplasm] + CMP[Cytoplasm] <=> ADP[Cytoplasm] + CDP[Cytoplasm]			-0.0068	-0.017	-0.0196	-0.0061	-0.0184	0	-0.0165	-0.0086	-0.0151	-0.0091	-0.008	-0.006	-0.0052	-0.0171	-0.0209	-0.0142	-0.0178	-0.0106	0.003	-0.0205	-0.0122	-0.0098	-0.0086	-0.01	-0.0103	-0.0098	0.0043	-0.0128	-0.0131	-0.0077	-0.0134	-0.0097	-0.0009	-0.0113	0.0004	-0.0115	-0.0155
Transport of deoxyinosine, extracellular	H(+)[Extracellular] + deoxyinosine[Extracellular] => deoxyinosine[Cytoplasm]			0	0	0	0	0	0	0	0	0	0	0	0	0	0	0	0	0	0	0	0	0	0	0	0	0	0	0	0	0	0	0	0	0	0	0	0	0
Transport of deoxyguanosine, extracellular	H(+)[Extracellular] + deoxyguanosine[Extracellular] => deoxyguanosine[Cytoplasm]			0	0	0	0	0	0	0	0	0	0	0	0	0	0	0	0	0	0	0	0	0	0	0	0	0	0	0	0	0	0	0	0	0	0	0	0	0
Transport of deoxyadenosine, extracellular	H(+)[Extracellular] + deoxyadenosine[Extracellular] => deoxyadenosine[Cytoplasm]			0	0	0	0	0	0	0	0	0	0	0	0	0	0	0	0	0	0	0	0	0	0	0	0	0	0	0	0	0	0	0	0	0	0	0	0	0
Transport of deoxycytidine, extracellular	H(+)[Extracellular] + deoxycytidine[Extracellular] => deoxycytidine[Cytoplasm]			0	0	0	0	0	0	0	0	0	0	0	0	0	0	0	0	0	0	0	0	0	0	0	0	0	0	0	0	0	0	0	0	0	0	0	0	0
Transport of deoxyuridine, extracellular	H(+)[Extracellular] + deoxyuridine[Extracellular] => deoxyuridine[Cytoplasm]			0	0	0	0	0	0	0	0	0	0	0	0	0	0	0	0	0	0	0	0	0	0	0	0	0	0	0	0	0	0	0	0	0	0	0	0	0
Adenylate kinase, dAMP kinase	ATP[Cytoplasm] + dAMP[Cytoplasm] <=> ADP[Cytoplasm] + dADP[Cytoplasm]			-0.0015	-0.0014	-0.0016	-0.0007	-0.0009	-0.0014	-0.0013	-0.0007	-0.0014	-0.0012	-0.0012	-0.0013	-0.0014	-0.0014	-0.0013	-0.0016	-0.0015	-0.0011	-0.0013	-0.0015	-0.0015	-0.0011	-0.0011	-0.0006	-0.0014	-0.0015	-0.0005	-0.0011	-0.0012	-0.0013	-0.0014	-0.0015	-0.0013	-0.0014	-0.0013	-0.0014	-0.0006
Formate dehydrogenase	formate[Cytoplasm] + ubiquinone-9[Mitochondrion] => CO2[Cytoplasm] + 2 H(+)[Extracellular] + ubiquinol[Mitochondrion]			0.0618	0.0279	0.1143	0.0032	0.0279	0.048	0.0109	0.0333	0.0237	0.0233	0.0293	0.1009	0.0296	0.0375	0.0255	0.0088	0.0034	0.0098	0.0401	0.008	0.0075	0.021	0.0365	0.027	0.017	0.1167	0.2751	0.04	0.0253	0.0175	0.006	0.024	0.0437	0.0137	0.1635	0.0157	0.0192
Inosine kinase	ATP[Cytoplasm] + inosine[Cytoplasm] => ADP[Cytoplasm] + IMP[Cytoplasm]			0.0945	0.0495	0.0618	0.0053	0.0507	0.0634	0.02	0.0039	0.0387	0.0388	0.0565	0.056	0.0594	0.055	0.035	0.0216	0.0012	0.0134	0.0441	0.0201	0.0192	0.0427	0.058	0.0443	0.0371	0.0486	0.0405	0.0077	0.049	0.0285	0.0179	0.0503	0.0589	0.034	0.049	0.0298	0.0559
Transport of hypoxanthine, extracellular	H(+)[Extracellular] + hypoxanthine[Extracellular] <=> hypoxanthine[Cytoplasm]			0	0	0	0	0	0	0	0	0	0	0	0	0	0	0	0	0	0	0	0	0	0	0	0	0	0	0	0	0	0	0	0	0	0	0	0	0
Transport of xanthine, extracellular	xanthine[Extracellular] <=> xanthine[Cytoplasm]			0	0	0	0	0	0	0	0	0	0	0	0	0	0	0	0	0	0	0	0	0	0	0	0	0	0	0	0	0	0	0	0	0	0	0	0	0
Transport of formate, extracellular	formate[Extracellular] <=> formate[Cytoplasm]			0	0	0	0	0	0	0	0	0	0	0	0	0	0	0	0	0	0	0	0	0	0	0	0	0	0	0	0	0	0	0	0	0	0	0	0	0
Transport of ethanol, extracellular	ethanol[Extracellular] <=> ethanol[Cytoplasm]			-21.6886	-19.3101	-21.6032	-6.6541	-17.786	-16.7952	-20.2364	-11.7166	-23.7426	-18.6408	-22.1575	-21.7965	-22.1849	-19.2468	-16.9975	-27.5065	-16.5014	-13.0164	-15.2522	-20.0068	-27.0054	-15.3428	-18.7877	-9.3392	-19.7212	-20.4965	-2.9208	-17.4555	-22.3109	-17.9086	-20.7054	-21.4843	-14.2502	-22.4426	-13.8999	-23.0116	-5.7755
Transport of succinate, extracellular	H(+)[Extracellular] + succinate[Extracellular] <=> succinate[Cytoplasm]			-0.5079	-0.3	-0.28	-0.08	-0.1809	-0.4204	-0.28	-0.2901	0	-0.34	-0.26	-0.4302	0	-0.3808	-0.2008	-0.38	-0.38	-0.33	-0.7009	-0.5	-0.38	-0.2901	-0.4067	-1.2801	-0.39	-0.2909	-0.4009	-0.401	-0.27	-0.41	-0.22	-0.3302	-0.1909	-0.34	-0.3009	-0.27	-0.0476
Transport of citrate, extracellular	H(+)[Extracellular] + citrate[Extracellular] <=> citrate[Cytoplasm]			0	0	0	0	0	0	0	0	0	0	0	0	0	0	0	0	0	0	0	0	-0.03	0	0	0	0	0	0	0	0	0	0	0	0	0	0	0	-0.07
Transport of dicarboxylates, extracellular	H(+)[Extracellular] + fumarate[Extracellular] <=> fumarate[Cytoplasm]			0	0	0	0	0	0	0	-0.1012	0	0	0	0	0	0	0	0	0	0	0	0	0	0	0	0	0	0	0	0	0	0	0	0	0	0	0	0	-0.0076
Transport of fatty acids, extracellular	myristic acid[Extracellular] => myristic acid[Cytoplasm]			0	0	0	0	0	0	0	0	0	0	0	0	0	0	0	0	0	0	0	0	0	0	0	0	0	0	0	0	0	0	0	0	0	0	0	0	0
Transport of fatty acids, extracellular	tetradecanoyl-9-ene acid[Extracellular] => tetradecanoyl-9-ene acid[Cytoplasm]			0	0	0	0	0	0	0	0	0	0	0	0	0	0	0	0	0	0	0	0	0	0	0	0	0	0	0	0	0	0	0	0	0	0	0	0	0
Transport of fatty acids, extracellular	palmitic acid[Extracellular] => palmitic acid[Cytoplasm]			0	0	0	0	0	0	0	0	0	0	0	0	0	0	0	0	0	0	0	0	0	0	0	0	0	0	0	0	0	0	0	0	0	0	0	0	0
Guanosine kinase	ATP[Cytoplasm] + guanosine[Cytoplasm] => ADP[Cytoplasm] + GMP[Cytoplasm]			0.1166	0.0603	0.0766	0.0069	0.0623	0.0874	0.0245	0.0079	0.0524	0.0484	0.0704	0.0694	0.0702	0.0676	0.0454	0.0255	0.0014	0.0164	0.0698	0.0242	0.0244	0.0519	0.0721	0.0588	0.0459	0.0605	0.0505	0.0097	0.0608	0.0355	0.022	0.0615	0.0729	0.0423	0.0602	0.0372	0.074
Transport of fatty acids, extracellular	hexadecanoyl-9-ene acid[Extracellular] => hexadecanoyl-9-ene acid[Cytoplasm]			0	0	0	0	0	0	0	0	0	0	0	0	0	0	0	0	0	0	0	0	0	0	0	0	0	0	0	0	0	0	0	0	0	0	0	0	0
Transport of fatty acids, extracellular	stearic acid[Extracellular] => stearic acid[Cytoplasm]			0	0	0	0	0	0	0	0	0	0	0	0	0	0	0	0	0	0	0	0	0	0	0	0	0	0	0	0	0	0	0	0	0	0	0	0	0
Transport of fatty acids, extracellular	octadecanoyl-9-ene acid[Extracellular] => oleic acid[Cytoplasm]			0	0	0	0	0	0	0	0	0	0	0	0	0	0	0	0	0	0	0	0	0	0	0	0	0	0	0	0	0	0	0	0	0	0	0	0	0
Transport of a-ketoglutarate, extracellular	2-oxoglutarate[Extracellular] + H(+)[Extracellular] <=> 2-oxoglutarate[Cytoplasm]			0	0	0	0	0	0	0	0	0	0	0	0	0	0	0	0	0	0	0	0	0	0	0	0	0	0	0	0	0	0	0	0	0	0	0	0	0
ATP drain flux for constant maintanence requirements	ATP[Cytoplasm] => ADP[Cytoplasm] + phosphate[Cytoplasm]			0.0165	0.0085	0.0108	0.001	0.0088	0.0115	0.0035	0.0011	0.0069	0.0068	0.0099	0.0098	0.0099	0.0095	0.0064	0.0036	0.0002	0.0023	0.0098	0.0034	0.0034	0.0073	0.0102	0.0078	0.0065	0.0085	0.0071	0.0014	0.0086	0.005	0.0031	0.0087	0.0103	0.006	0.0085	0.0052	0.0104
Transport of glyceraldehyde, extracellular	glycolaldehyde[Extracellular] <=> glycolaldehyde[Cytoplasm]			0	0	0	0	0	0	0	0	0	0	0	0	0	0	0	0	0	0	0	0	0	0	0	0	0	0	0	0	0	0	0	0	0	0	0	0	0
Transport of acetaldehyde, extracellular	acetaldehyde[Extracellular] <=> acetaldehyde[Cytoplasm]			0	0	0	0	0	0	0	0	0	0	0	0	0	0	0	0	0	0	0	0	0	0	0	0	0	0	0	0	0	0	0	0	0	0	0	0	0
Transport of methane, extracellular	methane[Extracellular] <=> methane[Cytoplasm]			0	0	0	0	0	0	0	0	0	0	0	0	0	0	0	0	0	0	0	0	0	0	0	0	0	0	0	0	0	0	0	0	0	0	0	0	0
Transport of adenosine 3',5'-bisphosphate, extracellular	adenosine 3',5'-bisphosphate[Extracellular] <=> adenosine 3',5'-bisphosphate[Cytoplasm]			0	0	0	0	0	0	0	0	0	0	0	0	0	0	0	0	0	0	0	0	0	0	0	0	0	0	0	0	0	0	0	0	0	0	0	0	0
Transport of dTTP, extracellular	dTTP[Extracellular] <=> dTTP[Cytoplasm]			0	0	0	0	0	0	0	0	0	0	0	0	0	0	0	0	0	0	0	0	0	0	0	0	0	0	0	0	0	0	0	0	0	0	0	0	0
Uridine phosphorylase	phosphate[Cytoplasm] + uridine[Cytoplasm] <=> D-ribose 1-phosphate[Cytoplasm] + uracil[Cytoplasm]			0.0779	0.0363	0.046	0.0044	0.0374	0.0548	0.0148	0.0048	0.0329	0.0291	0.0423	0.0417	0.0422	0.0406	0.0302	0.0154	0.0009	0.0099	0.0457	0.0146	0.0147	0.0312	0.0433	0.0369	0.0276	0.0364	0.0303	0.0059	0.0365	0.0234	0.0133	0.037	0.0438	0.0254	0.0362	0.0224	0.0444
Transport of thymine, extracellular	thymine[Extracellular] <=> thymine[Cytoplasm] + H(+)[Extracellular]			0	0	0	0	0	0	0	0	0	0	0	0	0	0	0	0	0	0	0	0	0	0	0	0	0	0	0	0	0	0	0	0	0	0	0	0	0
Transport of D-glucosamine 6-phosphate, extracellular	D-glucosamine 6-phosphate[Extracellular] <=> D-glucosamine 6-phosphate[Cytoplasm]			0	0	0	0	0	0	0	0	0	0	0	0	0	0	0	0	0	0	0	0	0	0	0	0	0	0	0	0	0	0	0	0	0	0	0	0	0
Transport of 8-amino-7-oxononanoate, extracellular	8-amino-7-oxononanoate[Extracellular] + H(+)[Extracellular] <=> 8-amino-7-oxononanoate[Cytoplasm]			0	0	0	0	0	0	0	0	0	0	0	0	0	0	0	0	0	0	0	0	0	0	0	0	0	0	0	0	0	0	0	0	0	0	0	0	0
Transport of 7,8-diaminononanoate, extracellular	7,8-diaminononanoate[Extracellular] + H(+)[Extracellular] <=> 7,8-diaminononanoate[Cytoplasm]			0	0	0	0	0	0	0	0	0	0	0	0	0	0	0	0	0	0	0	0	0	0	0	0	0	0	0	0	0	0	0	0	0	0	0	0	0
Transport of oxidized glutathione, extracellular	oxidized glutathione[Extracellular] => oxidized glutathione[Cytoplasm]			0	0	0	0	0	0	0	0	0	0	0	0	0	0	0	0	0	0	0	0	0	0	0	0	0	0	0	0	0	0	0	0	0	0	0	0	0
Transport of spermine, extracellular	spermine[Extracellular] => spermine[Cytoplasm]			0	0	0	0	0	0	0	0	0	0	0	0	0	0	0	0	0	0	0	0	0	0	0	0	0	0	0	0	0	0	0	0	0	0	0	0	0
Transport of pimelic acid, extracellular	pimelic acid[Extracellular] => pimelic acid[Cytoplasm]			0	0	0	0	0	0	0	0	0	0	0	0	0	0	0	0	0	0	0	0	0	0	0	0	0	0	0	0	0	0	0	0	0	0	0	0	0
Transport of oxygen, extracellular	oxygen[Extracellular] <=> oxygen[Cytoplasm]			13.1878	5.8169	7.8172	1.3592	3.5578	8.0395	3.0548	1.7808	2.6508	3.7853	4.3943	10.6218	4.4898	8.0251	7.6094	3.2594	4.8933	3.3245	10.0443	4.1259	2.9524	3.4999	4.0666	2.4	4.1319	10.9278	10.0024	2.2451	2.9853	3.1109	3.3284	5.0384	11.0944	3.4867	9.5338	2.9893	10.5426
Transport of carbon dioxide, extracellular	CO2[Extracellular] <=> CO2[Cytoplasm]			-37.6894	-25.8054	-30.1403	-8.2899	-23.0612	-27.2513	-23.9836	-14.0999	-27.445	-22.9323	-27.2071	-33.5697	-27.7933	-28.4687	-26.479	-31.7532	-21.9903	-16.7108	-25.8226	-24.735	-30.4576	-19.3688	-23.3975	-11.5535	-24.9488	-33.2394	-13.3072	-20.2513	-26.3984	-21.4838	-24.6397	-27.1683	-26.1662	-26.6866	-25.7072	-26.7763	-16.5932
Transport of riboflavin, extracellular	H(+)[Extracellular] + riboflavin[Extracellular] => riboflavin[Cytoplasm]			0	0	0	0	0	0	0	0	0	0	0	0	0	0	0	0	0	0	0	0	0	0	0	0	0	0	0	0	0	0	0	0	0	0	0	0	0
CMP glycosylase	CMP[Cytoplasm] => D-ribose 5-phosphate[Cytoplasm] + cytosine[Cytoplasm]			0.0247	0.0128	0.0162	0.0015	0.0132	0.0173	0.0052	0.0017	0.0104	0.0102	0.0149	0.0147	0.0149	0.0143	0.0096	0.0054	0.0003	0.0035	0.0148	0.0051	0.0052	0.011	0.0153	0.0116	0.0097	0.0128	0.0107	0.0021	0.0129	0.0075	0.0047	0.013	0.0154	0.0089	0.0127	0.0079	0.0157
5'-nucleotidase	dUMP[Cytoplasm] => deoxyuridine[Cytoplasm] + phosphate[Cytoplasm]			0.0329	0.017	0.0216	0.002	0.0176	0.023	0.0069	0.0022	0.0138	0.0137	0.0199	0.0196	0.0198	0.0191	0.0128	0.0072	0.0004	0.0046	0.0197	0.0068	0.0069	0.0146	0.0204	0.0155	0.0129	0.0171	0.0143	0.0027	0.0172	0.01	0.0062	0.0174	0.0206	0.0119	0.017	0.0105	0.0209
5'-nucleotidase	dTMP[Cytoplasm] => phosphate[Cytoplasm] + thymidine[Cytoplasm]			0.0329	0.017	0.0216	0.002	0.0176	0.023	0.0069	0.0022	0.0138	0.0137	0.0199	0.0196	0.0198	0.0191	0.0128	0.0072	0.0004	0.0046	0.0197	0.0068	0.0069	0.0146	0.0204	0.0155	0.0129	0.0171	0.0143	0.0027	0.0172	0.01	0.0062	0.0174	0.0206	0.0119	0.017	0.0105	0.0209
5'-nucleotidase	dAMP[Cytoplasm] => deoxyadenosine[Cytoplasm] + phosphate[Cytoplasm]			0	0	0.0001	0.0003	0	0	0	0	0.0001	0	0	0	0	0	0	0	0	0	0	0	0.0001	0	0	0	0	0	0	0	0	0	0	0	0	0.0001	0	0	0
5'-nucleotidase	dGMP[Cytoplasm] => deoxyguanosine[Cytoplasm] + phosphate[Cytoplasm]			0.0741	0.0383	0.0487	0.0044	0.0396	0.0577	0.0156	0.005	0.0346	0.0308	0.0447	0.0441	0.0446	0.043	0.0289	0.0162	0.0009	0.0104	0.0443	0.0154	0.0155	0.033	0.0458	0.0388	0.0292	0.0385	0.0321	0.0062	0.0386	0.0226	0.014	0.0391	0.0463	0.0269	0.0383	0.0237	0.047
5'-nucleotidase	dCMP[Cytoplasm] => deoxycytidine[Cytoplasm] + phosphate[Cytoplasm]			0.0329	0.017	0.0216	0.002	0.0176	0.023	0.0069	0.0022	0.0138	0.0137	0.0199	0.0196	0.0198	0.0191	0.0128	0.0072	0.0004	0.0046	0.0197	0.0068	0.0069	0.0146	0.0204	0.0155	0.0129	0.0171	0.0143	0.0027	0.0172	0.01	0.0062	0.0174	0.0206	0.0119	0.017	0.0105	0.0209
5'-nucleotidase	CMP[Cytoplasm] => cytidine[Cytoplasm] + phosphate[Cytoplasm]			0.0946	0.0553	0.0703	0.0066	0.0637	0.0576	0.0233	0.0069	0.0431	0.0392	0.0571	0.0539	0.052	0.062	0.0464	0.0189	0.0012	0.0127	0.0443	0.0247	0.0172	0.0439	0.0611	0.0523	0.0356	0.0469	0.0357	0.0085	0.0536	0.025	0.017	0.0477	0.0514	0.0328	0.0382	0.0301	0.0757
5'-nucleotidase	AMP[Cytoplasm] => adenosine[Cytoplasm] + phosphate[Cytoplasm]			0.0863	0.0453	0.0563	0.0048	0.0463	0.0576	0.0183	0.0034	0.0353	0.0354	0.0515	0.0511	0.0545	0.0502	0.0318	0.0198	0.0011	0.0122	0.0392	0.0183	0.0175	0.039	0.0529	0.0404	0.0339	0.0443	0.0369	0.007	0.0447	0.0259	0.0164	0.0459	0.0537	0.031	0.0447	0.0272	0.0507
5'-nucleotidase	GMP[Cytoplasm] => guanosine[Cytoplasm] + phosphate[Cytoplasm]			0.0411	0.0213	0.027	0.0024	0.022	0.0288	0.0086	0.0028	0.0172	0.0171	0.0248	0.0245	0.0248	0.0238	0.016	0.009	0.0005	0.0058	0.0246	0.0085	0.0086	0.0183	0.0255	0.0194	0.0162	0.0213	0.0178	0.0034	0.0214	0.0125	0.0077	0.0217	0.0257	0.0149	0.0212	0.0131	0.0261
5'-nucleotidase	IMP[Cytoplasm] => inosine[Cytoplasm] + phosphate[Cytoplasm]			0.0494	0.0255	0.0324	0.0029	0.0264	0.0346	0.0104	0.0033	0.0207	0.0205	0.0298	0.0294	0.0297	0.0286	0.0192	0.0108	0.0006	0.0069	0.0295	0.0102	0.0103	0.022	0.0305	0.0233	0.0194	0.0256	0.0214	0.0041	0.0257	0.015	0.0093	0.026	0.0309	0.0179	0.0255	0.0157	0.0313
5'-nucleotidase	xanthosine 5'-phosphate[Cytoplasm] => phosphate[Cytoplasm] + xanthosine[Cytoplasm]			0.0412	0.0213	0.027	0.0024	0.022	0.0288	0.0086	0.0022	0.0173	0.0171	0.0248	0.0245	0.0248	0.0238	0.016	0.009	0.0005	0.0058	0.0246	0.0085	0.0086	0.0183	0.0255	0.0194	0.0162	0.0213	0.0178	0.0027	0.0214	0.0125	0.0078	0.0217	0.0257	0.0149	0.0212	0.0131	0.0261
5'-nucleotidase	UMP[Cytoplasm] => phosphate[Cytoplasm] + uridine[Cytoplasm]			0.1149	0.0491	0.0623	0.0057	0.044	0.0836	0.0191	0.0067	0.0415	0.0445	0.0646	0.0662	0.0694	0.055	0.035	0.0253	0.0013	0.0156	0.0802	0.0172	0.025	0.0459	0.0637	0.0427	0.0438	0.0577	0.0517	0.0083	0.0516	0.0385	0.021	0.0587	0.0747	0.0403	0.0659	0.0342	0.0523
Ribonucleoside-triphosphate reductase	ATP[Cytoplasm] + thioredoxin dithiol[Cytoplasm] => dATP[Cytoplasm] + thioredoxin disulfide[Cytoplasm]			0	0	0	0	0	0	0	0	0	0	0	0	0	0	0	0	0	0	0	0	0	0	0	0	0	0	0	0	0	0	0	0	0	0	0	0	0
Ribonucleoside-triphosphate reductase	GTP[Cytoplasm] + thioredoxin dithiol[Cytoplasm] => dGTP[Cytoplasm] + thioredoxin disulfide[Cytoplasm]			0	0	0	0	0	0	0	0	0	0	0	0	0	0	0	0	0	0	0	0	0	0	0	0	0	0	0	0	0	0	0	0	0	0	0	0	0
Ribonucleoside-triphosphate reductase	CTP[Cytoplasm] + thioredoxin dithiol[Cytoplasm] => dCTP[Cytoplasm] + thioredoxin disulfide[Cytoplasm]			0	0	0	0	0	0	0	0	0	0	0	0	0	0	0	0	0	0	0	0	0	0	0	0	0	0	0	0	0	0	0	0	0	0	0	0	0
Ribonucleoside-triphosphate reductase	UTP[Cytoplasm] + thioredoxin dithiol[Cytoplasm] => dUTP[Cytoplasm] + thioredoxin disulfide[Cytoplasm]			0	0	0	0	0	0	0	0	0	0	0	0	0	0	0	0	0	0	0	0	0	0	0	0	0	0	0	0	0	0	0	0	0	0	0	0	0
Nucleoside triphosphatase	GTP[Cytoplasm] => guanosine[Cytoplasm] + 3 phosphate[Cytoplasm]			0.0055	0.0028	0.0036	0.0003	0.0029	0.0038	0.0012	0.0004	0.0023	0.0023	0.0033	0.0033	0.0033	0.0032	0.0021	0.0012	0.0001	0.0008	0.0033	0.0011	0.0011	0.0024	0.0034	0.0026	0.0022	0.0028	0.0024	0.0005	0.0029	0.0017	0.001	0.0029	0.0034	0.002	0.0028	0.0017	0.0035
Nucleoside triphosphatase	dGTP[Cytoplasm] => deoxyguanosine[Cytoplasm] + 3 phosphate[Cytoplasm]			0.0041	0.0021	0.0027	0.0002	0.0022	0.0029	0.0009	0.0003	0.0017	0.0017	0.0025	0.0025	0.0025	0.0024	0.0016	0.0009	0.0001	0.0006	0.0025	0.0009	0.0009	0.0018	0.0025	0.0019	0.0016	0.0021	0.0018	0.0003	0.0021	0.0013	0.0008	0.0022	0.0026	0.0015	0.0021	0.0013	0.0026
Hypothetical enzyme	(S)-1-pyrroline-5-carboxylate[Mitochondrion] + NAD(+)[Mitochondrion] => NADH[Mitochondrion] + glutamate[Mitochondrion]			0.0616	0.0442	0.114	0.0054	0.0375	0.068	0.0159	0.0086	0.0345	0.033	0.038	0.0294	0.049	0.0314	0.0305	0.0161	0.0036	0.0175	0.0359	0.0212	0.0147	0.0315	0.038	0.0464	0.0313	0.0406	0.1285	0.0079	0.0309	0.0238	0.021	0.0393	0.1357	0.0225	0.0453	0.0198	0.8444
Glutaminase A	L-glutamine[Cytoplasm] => L-glutamate[Cytoplasm] + NH3[Cytoplasm]			0.0165	0.0085	0.0108	0.001	0.0088	0.0115	0.0035	0.0011	0.0069	0.0068	0.0099	0.0098	0.0099	0.0095	0.0064	0.0036	0.0002	0.0023	0.0098	0.0034	0.0034	0.0073	0.0102	0.0078	0.0065	0.0085	0.0071	0.0014	0.0086	0.005	0.0031	0.0087	0.0103	0.006	0.0085	0.0052	0.0104
Glucosamine-6-phosphate deaminase	D-glucosamine 6-phosphate[Cytoplasm] => NH3[Cytoplasm] + beta-D-fructofuranose 6-phosphate[Cytoplasm]			0.0494	0.0255	0.0324	0.0029	0.0264	0.0346	0.0104	0.0033	0.0207	0.0205	0.0298	0.0294	0.0297	0.0286	0.0192	0.0108	0.0006	0.0069	0.0295	0.0102	0.0103	0.022	0.0305	0.0233	0.0194	0.0256	0.0214	0.0041	0.0257	0.015	0.0093	0.026	0.0308	0.0179	0.0255	0.0157	0.0313
Mannitol-1-phosphate 5-dehydrogenase	D-mannitol 1-phosphate[Cytoplasm] + NAD(+)[Cytoplasm] <=> NADH[Cytoplasm] + beta-D-fructofuranose 6-phosphate[Cytoplasm]			0	0	0	0	0	0	0	0	0	0	0	0	0	0	0	0	0	0	0	0	0	0	0	0	0	0	0	0	0	0	0	0	0	0	0	0	0
Threonine dehydrogenase	L-threonine[Cytoplasm] + NAD(+)[Cytoplasm] => NADH[Cytoplasm] + acetate[Cytoplasm] + glycine[Cytoplasm]			0.1342	0.0743	0.0983	0.0093	0.7784	0.1205	0.029	0.0049	0.0516	0.0513	0.0931	0.0841	0.138	0.0781	0.0429	0.0345	0.0014	0.0153	0.0979	0.031	0.028	0.0604	0.0746	0.0588	0.0477	0.0662	0.0499	0.0071	0.0662	0.0367	0.0271	0.0692	0.0766	0.048	0.0631	0.0414	0.057
Methionine synthase	5-methyltetrahydrofolate[Cytoplasm] + homocysteine[Cytoplasm] => L-methionine[Cytoplasm] + tetrahydrofolate[Cytoplasm]			0.0262	0.0242	0.0279	0.0086	0.0164	0.0242	0.0229	0.0132	0.0243	0.0203	0.0217	0.0223	0.0249	0.0242	0.0232	0.0275	0.0268	0.019	0.0236	0.0264	0.0256	0.019	0.019	0.0109	0.0242	0.0262	0.0085	0.0196	0.0216	0.0221	0.0242	0.0262	0.023	0.0249	0.0236	0.0243	0.01
Serine transacetylase	L-serine[Cytoplasm] + acetyl-CoA[Cytoplasm] => O-acetyl-L-serine[Cytoplasm] + coenzyme A[Cytoplasm]			0.0001	0.0001	0.0008	0	0.0001	0.0009	0.0001	0	0.0002	0.0019	0.0019	0.0001	0.0001	0.0001	0.0001	0.0001	0.0001	0.0001	0.0002	0.0002	0.0033	0.0001	0.0001	0	0.0031	0.0043	0.0001	0.0001	0.0001	0.0001	0.0039	0.0043	0.0001	0.0005	0.0002	0.0001	0.001
2-methylcitrate dehydratase	homocitrate[Mitochondrion] <=> but-1-ene-1,2,4-tricarboxylate[Mitochondrion]			0.0951	0.0877	0.025	0.0311	0.0593	0.0874	0.0831	0.0478	0.0881	0.0736	0.0784	0.0226	0.0904	0.0878	0.084	0.0998	0.0979	0.0689	0.0854	0.0958	0.0927	0.0676	0.0691	0.0394	0.0874	0.0151	0.0299	0.0718	0.0783	0.0803	0.0878	0.0947	0.0831	0.0902	0.0849	0.0881	0.036
Non-enzymatic reaction	oxaloglutarate[Mitochondrion] <=> 2-oxoadipate[Mitochondrion] + CO2[Mitochondrion]			0	0	0	0	0	0	0	0	0	0	0	0	0	0	0	0	0	0	0	0	0	0	0	0	0	0	0	0	0	0	0	0	0	0	0	0	0
2-aminoadipate transaminase	2-oxoadipate[Cytoplasm] + L-glutamate[Cytoplasm] <=> 2-oxoglutarate[Cytoplasm] + L-2-aminoadipate[Cytoplasm]			0.096	0.0886	0.102	0.0314	0.0601	0.0886	0.0838	0.0481	0.0888	0.0745	0.0793	0.0814	0.0911	0.0886	0.085	0.1006	0.0982	0.0695	0.0862	0.0966	0.0936	0.0697	0.0697	0.0397	0.0884	0.096	0.0312	0.0718	0.079	0.081	0.0887	0.0959	0.0841	0.0912	0.0862	0.0888	0.0364
Prephanate dehydrogenase	NAD(+)[Cytoplasm] + prephenate[Cytoplasm] => 3-(4-hydroxyphenyl)pyruvate[Cytoplasm] + CO2[Cytoplasm] + NADH[Cytoplasm]			0.0323	0.0034	0.0019	0	0.0035	0.0254	0.0222	0.001	0.0005	0.0011	0.0019	0.0036	0.0249	0.0036	0.001	0.0325	0.0047	0.001	0.0013	0.0055	0.0012	0.0028	0.0019	0.0006	0.0258	0.0054	0.0018	0.0027	0.001	0.0017	0.0051	0.0055	0.0047	0.0284	0.0305	0.0012	0.0001
Kynurenine formamidase	L-formylkynurenine[Cytoplasm] => L-kynurenine[Cytoplasm] + formate[Cytoplasm]			0	0	0	0	0	0	0	0	0	0	0	0	0	0	0	0	0	0	0	0	0	0	0	0	0	0	0	0	0	0	0	0	0	0	0	0	0
Picolinic acid decarboxylase	2-amino-3-carboxymuconate semialdehyde[Cytoplasm] => 2-aminomuconic 6-semialdehyde[Cytoplasm] + CO2[Cytoplasm]			0.0009	0.0009	0.0769	0.0002	0.0008	0.0012	0.0007	0.0004	0.0007	0.0008	0.0009	0.0589	0.0008	0.0008	0.001	0.0008	0.0003	0.0006	0.0008	0.0008	0.0009	0.002	0.0006	0.0003	0.001	0.0809	0.0013	0	0.0007	0.0007	0.0009	0.0011	0.0009	0.001	0.0013	0.0007	0.0004
Hypothetical enzyme	2-aminomuconic 6-semialdehyde[Cytoplasm] + NAD(+)[Cytoplasm] => 2-aminomuconate[Cytoplasm] + NADH[Cytoplasm]			0.0009	0.0009	0.0769	0.0002	0.0008	0.0012	0.0007	0.0004	0.0007	0.0008	0.0009	0.0589	0.0008	0.0008	0.001	0.0008	0.0003	0.0006	0.0008	0.0008	0.0009	0.002	0.0006	0.0003	0.001	0.0809	0.0013	0	0.0007	0.0007	0.0009	0.0011	0.0009	0.001	0.0013	0.0007	0.0004
Hypothetical enzyme	2-aminomuconate[Cytoplasm] + NADPH[Cytoplasm] => 2-oxoadipate[Cytoplasm] + NADP(+)[Cytoplasm] + NH3[Cytoplasm]			0.0009	0.0009	0.0769	0.0002	0.0008	0.0012	0.0007	0.0004	0.0007	0.0008	0.0009	0.0589	0.0008	0.0008	0.001	0.0008	0.0003	0.0006	0.0008	0.0008	0.0009	0.002	0.0006	0.0003	0.001	0.0809	0.0013	0	0.0007	0.0007	0.0009	0.0011	0.0009	0.001	0.0013	0.0007	0.0004
4-hydroxyphenylpyruvate dioxygenase	3-(4-hydroxyphenyl)pyruvate[Cytoplasm] + oxygen[Cytoplasm] => CO2[Cytoplasm] + homogentisate[Cytoplasm]			0	0	0	0	0	0	0	0	0	0	0	0	0	0	0	0	0	0	0	0	0	0	0	0	0	0	0	0	0	0	0	0	0	0	0	0	0
Homogentisate 1,2-dioxygenase	homogentisate[Cytoplasm] + oxygen[Cytoplasm] => 4-maleylacetoacetate[Cytoplasm]			0	0	0	0	0	0	0	0	0	0	0	0	0	0	0	0	0	0	0	0	0	0	0	0	0	0	0	0	0	0	0	0	0	0	0	0	0
Maleyl-acetoacetate isomerase	4-maleylacetoacetate[Cytoplasm] => 4-fumarylacetoacetate[Cytoplasm]			0	0	0	0	0	0	0	0	0	0	0	0	0	0	0	0	0	0	0	0	0	0	0	0	0	0	0	0	0	0	0	0	0	0	0	0	0
Fumarylacetoacetase	4-fumarylacetoacetate[Cytoplasm] => acetoacetate[Cytoplasm] + fumarate[Cytoplasm]			0	0	0	0	0	0	0	0	0	0	0	0	0	0	0	0	0	0	0	0	0	0	0	0	0	0	0	0	0	0	0	0	0	0	0	0	0
Diamine transaminase	acetyl-CoA[Cytoplasm] + spermidine[Cytoplasm] => N1-acetylspermidine[Cytoplasm] + coenzyme A[Cytoplasm]			0	0	0	0	0	0	0	0	0	0	0	0	0	0	0	0	0	0	0	0	0	0	0	0	0	0	0	0	0	0	0	0	0	0	0	0	0
Polyamine oxidase	N1-acetylspermidine[Cytoplasm] + oxygen[Cytoplasm] => 3-aminopropanal[Cytoplasm] + N-acetylputrescine[Cytoplasm] + hydrogen peroxide[Cytoplasm]			0	0	0	0	0	0	0	0	0	0	0	0	0	0	0	0	0	0	0	0	0	0	0	0	0	0	0	0	0	0	0	0	0	0	0	0	0
Polyamine oxidase	N-acetylputrescine[Cytoplasm] + oxygen[Cytoplasm] => 3-aminopropanal[Cytoplasm] + 4-aminobutanal[Cytoplasm] + hydrogen peroxide[Cytoplasm]			0	0	0	0	0	0	0	0	0	0	0	0	0	0	0	0	0	0	0	0	0	0	0	0	0	0	0	0	0	0	0	0	0	0	0	0	0
Diamine transaminase	acetyl-CoA[Cytoplasm] + spermine[Cytoplasm] => N1-acetylspermine[Cytoplasm] + coenzyme A[Cytoplasm]			0	0	0	0	0	0	0	0	0	0	0	0	0	0	0	0	0	0	0	0	0	0	0	0	0	0	0	0	0	0	0	0	0	0	0	0	0
Polyamine oxidase	N1-acetylspermine[Cytoplasm] + oxygen[Cytoplasm] => 3-aminopropanal[Cytoplasm] + N1-acetylspermidine[Cytoplasm] + hydrogen peroxide[Cytoplasm]			0	0	0	0	0	0	0	0	0	0	0	0	0	0	0	0	0	0	0	0	0	0	0	0	0	0	0	0	0	0	0	0	0	0	0	0	0
Spontaneous conversion	L-glutamate 5-semialdehyde[Cytoplasm] <=> (S)-1-pyrroline-5-carboxylate[Cytoplasm]			0.2138	0.1505	0.2303	0.0278	0.1252	0.1529	0.09	0.048	0.1216	0.1126	0.1352	0.1396	0.1877	0.1448	0.1054	0.1024	0.0575	0.0837	0.1044	0.1016	0.0884	0.1215	0.1327	0.1218	0.1216	0.141	0.1813	0.0583	0.1276	0.0996	0.0928	0.1488	0.241	0.112	0.1478	0.1028	0.8953
Spontaneous conversion	L-glutamate 5-semialdehyde[Mitochondrion] <=> (S)-1-pyrroline-5-carboxylate[Mitochondrion]			-0.1006	-0.0587	-0.0616	-0.0055	-0.0554	-0.0373	-0.0291	-0.0135	-0.0394	-0.0396	-0.0546	-0.0664	-0.0897	-0.0658	-0.0292	-0.0323	-0.0012	-0.0289	-0.0222	-0.0285	-0.0234	-0.0525	-0.0573	-0.054	-0.0429	-0.0488	-0.036	-0.0118	-0.0542	-0.0323	-0.0241	-0.058	-0.0602	-0.0404	-0.0562	-0.0353	-0.0314
Aldehyde dehydrogenase, mitochondrial 1	4-aminobutanal[Mitochondrion] + NAD(+)[Mitochondrion] => NADH[Mitochondrion] + gamma-aminobutyrate[Mitochondrion]			0	0	0	0	0	0	0	0	0	0	0	0	0	0	0	0	0	0	0	0	0	0	0	0	0	0	0	0	0	0	0	0	0	0	0	0	0
ThiC protein	5-amino-1-(5-phospho-D-ribosyl)imidazole[Cytoplasm] => 4-amino-5-hydroxymethyl-2-methylpyrimidine[Cytoplasm]			0	0	0	0	0	0	0	0	0	0	0	0	0	0	0	0	0	0	0	0	0	0	0	0	0	0	0	0	0	0	0	0	0	0	0	0	0
Hypothetical enzyme	D-glyceraldehyde 3-phosphate[Cytoplasm] + pyruvate[Cytoplasm] => 1-deoxy-D-xylulose[Cytoplasm] + CO2[Cytoplasm] + phosphate[Cytoplasm]			0	0	0	0	0	0	0	0	0	0	0	0	0	0	0	0	0	0	0	0	0	0	0	0	0	0	0	0	0	0	0	0	0	0	0	0	0
ThiG protein	1-deoxy-D-xylulose[Cytoplasm] + L-cysteine[Cytoplasm] + L-tyrosine[Cytoplasm] => 5-(2-hydroxyethyl)-4-methylthiazole[Cytoplasm] + CO2[Cytoplasm] + p-methylolphenol[Cytoplasm]			0	0	0	0	0	0	0	0	0	0	0	0	0	0	0	0	0	0	0	0	0	0	0	0	0	0	0	0	0	0	0	0	0	0	0	0	0
Thiamin phosphate kinase	ATP[Cytoplasm] + thiamin monophosphate[Cytoplasm] <=> ADP[Cytoplasm] + thiamin diphosphate[Cytoplasm]			-0.0494	-0.0255	-0.0324	-0.0029	-0.0264	-0.0346	-0.0104	-0.0033	-0.0207	-0.0205	-0.0298	-0.0294	-0.0297	-0.0286	-0.0192	-0.0108	-0.0006	-0.0069	-0.0295	-0.0102	-0.0103	-0.022	-0.0305	-0.0233	-0.0194	-0.0256	-0.0214	-0.0041	-0.0257	-0.015	-0.0093	-0.026	-0.0309	-0.0179	-0.0255	-0.0157	-0.0313
(DL)-glycerol-3-phosphatase 2	thiamin monophosphate[Cytoplasm] => phosphate[Cytoplasm] + thiamin[Cytoplasm]			0.0494	0.0255	0.0324	0.0029	0.0264	0.0346	0.0104	0.0033	0.0207	0.0205	0.0298	0.0294	0.0297	0.0286	0.0192	0.0108	0.0006	0.0069	0.0295	0.0102	0.0103	0.022	0.0305	0.0233	0.0194	0.0256	0.0214	0.0041	0.0257	0.015	0.0093	0.026	0.0309	0.0179	0.0255	0.0157	0.0313
Pyrimidine phosphatase	5-amino-6-(5'-phosphoribitylamino)uracil[Cytoplasm] => 4-(1-D-ribitylamino)-5-amino-2,6-dihydroxypyrimidine[Cytoplasm] + phosphate[Cytoplasm]			0	0	0	0	0	0	0	0	0	0	0	0	0	0	0	0	0	0	0	0	0	0	0	0	0	0	0	0	0	0	0	0	0	0	0	0	0
3,4-dihydroxy-2-butanone-4-phosphate synthase	D-ribulose 5-phosphate[Cytoplasm] => 3,4-dihydroxy-2-butanone 4-phosphate[Cytoplasm] + formate[Cytoplasm]			0	0	0	0	0	0	0	0	0	0	0	0	0	0	0	0	0	0	0	0	0	0	0	0	0	0	0	0	0	0	0	0	0	0	0	0	0
FAD synthetase	ATP[Mitochondrion] + FMN[Mitochondrion] => FAD[Mitochondrion] + diphosphate[Mitochondrion]			0	0	0	0	0	0	0	0	0	0	0	0	0	0	0	0	0	0	0	0	0	0	0	0	0	0	0	0	0	0	0	0	0	0	0	0	0
Pyridoxine kinase	ATP[Cytoplasm] + pyridoxine[Cytoplasm] => ADP[Cytoplasm] + pyridoxine 5'-phosphate[Cytoplasm]			0	0	0	0	0	0	0	0	0	0	0	0	0	0	0	0	0	0	0	0	0	0	0	0	0	0	0	0	0	0	0	0	0	0	0	0	0
Pyridoxine kinase	ATP[Cytoplasm] + pyridoxamine[Cytoplasm] => ADP[Cytoplasm] + pyridoxamine 5'-phosphate[Cytoplasm]			0.0329	0.017	0.0216	0.002	0.0176	0.023	0.0069	0.0022	0.0138	0.0137	0.0199	0.0196	0.0198	0.0191	0.0128	0.0072	0.0004	0.0046	0.0197	0.0068	0.0069	0.0146	0.0204	0.0155	0.0129	0.0171	0.0143	0.0027	0.0172	0.01	0.0062	0.0174	0.0206	0.0119	0.017	0.0105	0.0209
Pyridoxine kinase	ATP[Cytoplasm] + pyridoxal[Cytoplasm] => ADP[Cytoplasm] + pyridoxal 5'-phosphate[Cytoplasm]	YFL018C;YPL281C		0	0	0	0	0	0	0	0	0	0	0	0	0	0	0	0	0	0	0	0	0	0	0	0	0	0	0	0	0	0	0	0	0	0	0	0	0
Hypothetical enzyme	pyridoxamine 5'-phosphate[Cytoplasm] => phosphate[Cytoplasm] + pyridoxamine[Cytoplasm]			0.0329	0.017	0.0216	0.002	0.0176	0.023	0.0069	0.0022	0.0138	0.0137	0.0199	0.0196	0.0198	0.0191	0.0128	0.0072	0.0004	0.0046	0.0197	0.0068	0.0069	0.0146	0.0204	0.0155	0.0129	0.0171	0.0143	0.0027	0.0172	0.01	0.0062	0.0174	0.0206	0.0119	0.017	0.0105	0.0209
Hypothetical enzyme	3 malonyl-CoA[Cytoplasm] => 2 CO2[Cytoplasm] + 2 coenzyme A[Cytoplasm] + pimeloyl-CoA[Cytoplasm]			0	0	0	0	0	0	0	0	0	0	0	0	0	0	0	0	0	0	0	0	0	0	0	0	0	0	0	0	0	0	0	0	0	0	0	0	0
8-amino-7-oxononanoate synthase	L-alanine[Cytoplasm] + pimeloyl-CoA[Cytoplasm] <=> 8-amino-7-oxononanoate[Cytoplasm] + CO2[Cytoplasm] + coenzyme A[Cytoplasm]			0	0	0	0	0	0	0	0	0	0	0	0	0	0	0	0	0	0	0	0	0	0	0	0	0	0	0	0	0	0	0	0	0	0	0	0	0
Dihydroneopterin triphosphate pyrophosphorylase	7,8-dihydroneopterin 3'-triphosphate[Cytoplasm] => 7,8-dihydroneopterin 3'-phosphate[Cytoplasm] + diphosphate[Cytoplasm]			0	0	0	0	0	0	0	0	0	0	0	0	0	0	0	0	0	0	0	0	0	0	0	0	0	0	0	0	0	0	0	0	0	0	0	0	0
Aminodeoxychorismate lyase	4-amino-4-deoxychorismate[Cytoplasm] => 4-aminobenzoate[Cytoplasm] + pyruvate[Cytoplasm]			0	0	0	0	0	0	0	0	0	0	0	0	0	0	0	0	0	0	0	0	0	0	0	0	0	0	0	0	0	0	0	0	0	0	0	0	0
Dihydrofolate synthase	ATP[Cytoplasm] + L-glutamate[Cytoplasm] + dihydropteroate[Cytoplasm] => ADP[Cytoplasm] + dihydrofolate[Cytoplasm] + phosphate[Cytoplasm]			0	0	0	0	0	0	0	0	0	0	0	0	0	0	0	0	0	0	0	0	0	0	0	0	0	0	0	0	0	0	0	0	0	0	0	0	0
Phosphatidylglycerol phosphate phosphatase A	phosphatidylglycerophosphate[Mitochondrion] => phosphate[Mitochondrion] + phosphatidylglycerol[Mitochondrion]			0	0	0	0	0	0	0	0	0	0	0	0	0	0	0	0	0	0	0	0	0	0	0	0	0	0	0	0	0	0	0	0	0	0	0	0	0
5-formyltetrahydrofolate cyclo-ligase	10-formyltetrahydrofolate[Mitochondrion] + ATP[Mitochondrion] => 5-methyltetrahydrofolate[Mitochondrion] + ADP[Mitochondrion] + phosphate[Mitochondrion]			0	0	0	0	0	0	0	0	0	0	0	0	0	0	0	0	0	0	0	0	0	0	0	0	0	0	0	0	0	0	0	0	0	0	0	0	0
5-formyltetrahydrofolate cyclo-ligase	10-formyltetrahydrofolate[Cytoplasm] + ATP[Cytoplasm] => 5-methyltetrahydrofolate[Cytoplasm] + ADP[Cytoplasm] + phosphate[Cytoplasm]			0.0262	0.0242	0.0279	0.0086	0.0164	0.0242	0.0229	0.0132	0.0243	0.0203	0.0217	0.0223	0.0249	0.0242	0.0232	0.0275	0.0268	0.019	0.0236	0.0264	0.0256	0.019	0.019	0.0109	0.0242	0.0262	0.0085	0.0196	0.0216	0.0221	0.0242	0.0262	0.023	0.0249	0.0236	0.0243	0.01
Phosphopantothenate-cysteine decarboxylase	N-((R)-4'-phosphopantothenoyl)-L-cysteine[Cytoplasm] => CO2[Cytoplasm] + pantetheine 4'-phosphate[Cytoplasm]	YKL088W:YKR072C:YOR054C		0	0	0	0	0	0	0	0	0	0	0	0	0	0	0	0	0	0	0	0	0	0	0	0	0	0	0	0	0	0	0	0	0	0	0	0	0
Phospho-pantethiene adenylyltransferase	ATP[Cytoplasm] + pantetheine 4'-phosphate[Cytoplasm] => dephospho-CoA[Cytoplasm] + diphosphate[Cytoplasm]	YGR277C		0	0	0	0	0	0	0	0	0	0	0	0	0	0	0	0	0	0	0	0	0	0	0	0	0	0	0	0	0	0	0	0	0	0	0	0	0
Phospho-pantethiene adenylyltransferase	ATP[Mitochondrion] + pantetheine 4'-phosphate[Mitochondrion] => dephospho-CoA[Mitochondrion] + diphosphate[Mitochondrion]			0	0	0	0	0	0	0	0	0	0	0	0	0	0	0	0	0	0	0	0	0	0	0	0	0	0	0	0	0	0	0	0	0	0	0	0	0
Dephosphocoa kinase	ATP[Cytoplasm] + dephospho-CoA[Cytoplasm] => ADP[Cytoplasm] + coenzyme A[Cytoplasm]	YDR196C		0	0	0	0	0	0	0	0	0	0	0	0	0	0	0	0	0	0	0	0	0	0	0	0	0	0	0	0	0	0	0	0	0	0	0	0	0
Dephosphocoa kinase	ATP[Mitochondrion] + dephospho-CoA[Mitochondrion] => ADP[Mitochondrion] + coenzyme A[Mitochondrion]			0	0	0	0	0	0	0	0	0	0	0	0	0	0	0	0	0	0	0	0	0	0	0	0	0	0	0	0	0	0	0	0	0	0	0	0	0
Aspartate alpha-decarboxylase	L-aspartate[Cytoplasm] => CO2[Cytoplasm] + beta-alanine[Cytoplasm]			0	0	0	0	0	0	0	0	0	0	0	0	0	0	0	0	0	0	0	0	0	0	0	0	0	0	0	0	0	0	0	0	0	0	0	0	0
Aspartate oxidase	L-aspartate[Cytoplasm] + FAD[Mitochondrion] => iminoaspartate[Cytoplasm] + FADH2[Mitochondrion]			0	0	0	0	0	0	0	0	0	0	0	0	0	0	0	0	0	0	0	0	0	0	0	0	0	0	0	0	0	0	0	0	0	0	0	0	0
Acyl-[acyl-carrier-protein] transporter, mitochondrial	acetyl-[acp][Cytoplasm] <=> acetyl-[acp][Mitochondrion]			0.001	0.005	0.0068	0.0021	0.0035	0.0007	0.0055	0.0032	0.0058	0.0049	0.0052	0.0012	0.006	0.0006	0.0009	0.0066	0.0065	0.0011	0.0016	0.0064	0.0062	0.0014	0.0046	0.0026	0.0059	0.0061	0.0021	0.0049	0.0052	0.0054	0.0059	0.0063	0.0057	0.0061	0.0049	0.0059	0.0024
Acyl-[acyl-carrier-protein] transporter, mitochondrial	butyryl-[acp][Cytoplasm] <=> butyryl-[acp][Mitochondrion]			0.0015	0.0053	0.0068	0.0021	0.0038	0.0012	0.0055	0.0032	0.0059	0.0049	0.0052	0.0012	0.006	0.0006	0.001	0.0066	0.0064	0.0015	0.0052	0.0064	0.0062	0.0016	0.0044	0.0026	0.0059	0.0063	0.0021	0.0049	0.0052	0.0054	0.0059	0.0064	0.0057	0.006	0.005	0.0059	0.0024
Acyl-[acyl-carrier-protein] transporter, mitochondrial	hexanoyl-[acp][Cytoplasm] <=> hexanoyl-[acp][Mitochondrion]			0	-0.0002	0	0	0.0001	-0.0004	0	0	0	0	0	0	0	0	0	0	0	0	-0.0035	0	0	-0.0001	0.0001	0	0	0	0	0	0	0	0	0	0	0	0	0	0
Acyl-[acyl-carrier-protein] transporter, mitochondrial	octanoyl-[acp][Cytoplasm] <=> octanoyl-[acp][Mitochondrion]			-0.0004	0	0	0	0	-0.0001	0	0	0	0	0	0	0	0	0	0	0.0002	0	0	0	0	0	0.0001	0	0	0	0	0	0	0	0	0	0	0	0.0004	0	0
Acyl-[acyl-carrier-protein] transporter, mitochondrial	decanoyl-[acp][Cytoplasm] <=> decanoyl-[acp][Mitochondrion]			0.0004	-0.0001	-0.0001	0	-0.0003	0.0005	0	0	-0.0001	0	0	0	-0.0001	0	0	-0.0001	-0.0001	-0.0003	0.0001	-0.0001	0	0	-0.0002	0	0	0	0	0	0	0	0	0	0	0	-0.0005	0	0
Acyl-[acyl-carrier-protein] transporter, mitochondrial	dodecanoyl-[acp][Cytoplasm] <=> dodecanoyl-[acp][Mitochondrion]			0.0003	0.0005	-0.0001	0	-0.0001	-0.0005	-0.0001	0	-0.0001	-0.0001	0	0.0006	-0.0001	0	0	0	-0.0002	-0.0001	-0.0006	-0.0001	-0.0001	0.0002	0.0001	0	-0.0001	-0.0002	0	0	0	-0.0001	-0.0001	-0.0001	-0.0001	-0.0001	-0.0005	-0.0001	0
Acyl-[acyl-carrier-protein] transporter, mitochondrial	tetradecanoyl-[acp][Cytoplasm] <=> tetradecanoyl-[acp][Mitochondrion]			-0.0002	-0.0041	-0.0001	0	0.0003	0.0001	-0.0001	-0.0001	-0.0001	-0.0001	-0.0001	-0.0007	-0.0001	0	0.0001	-0.0002	-0.0001	0.0004	0.0004	-0.0001	-0.0001	0.0025	-0.0005	-0.0001	-0.0001	0	0	-0.0001	-0.0001	-0.0001	-0.0001	-0.0001	-0.0001	-0.0001	0.0003	-0.0001	-0.0001
Acyl-[acyl-carrier-protein] transporter, mitochondrial	hexadecanoyl-[acp][Cytoplasm] <=> hexadecanoyl-[acp][Mitochondrion]			-0.0003	-0.0003	-0.0051	-0.0016	-0.0034	-0.0003	-0.0051	-0.0024	-0.0048	-0.0041	-0.0043	-0.001	-0.0053	-0.0004	-0.0008	-0.0056	-0.0059	-0.0011	-0.0013	-0.0048	-0.0051	-0.0033	-0.0039	-0.002	-0.0044	-0.0055	-0.0016	-0.0036	-0.004	-0.004	-0.0044	-0.0052	-0.0042	-0.0045	-0.0037	-0.0049	-0.0018
Acyl-[acyl-carrier-protein] transporter, mitochondrial	stearoyl-[acp][Mitochondrion] <=> stearoyl-[acp][Cytoplasm]			0.0011	0.001	0.0015	0.0004	0.0003	0.0004	0.0002	0.0007	0.0008	0.0006	0.0007	0.0001	0.0005	0.0001	0.0001	0.0008	0.0003	0.0003	0.0004	0.0014	0.0009	0.0008	0.0002	0.0006	0.0013	0.0005	0.0004	0.001	0.001	0.0011	0.0012	0.0009	0.0012	0.0013	0.0011	0.0007	0.0005
Fatty acid permease	decanoic acid[Extracellular] => decanoic acid[Cytoplasm]			0	0	0	0	0	0	0	0	0	0	0	0	0	0	0	0	0	0	0	0	0	0	0	0	0	0	0	0	0	0	0	0	0	0	0	0	0
Fatty acid permease	lauric acid[Extracellular] => lauric acid[Cytoplasm]			0	0	0	0	0	0	0	0	0	0	0	0	0	0	0	0	0	0	0	0	0	0	0	0	0	0	0	0	0	0	0	0	0	0	0	0	0
Fatty acid permease	C24 acid[Extracellular] => C24 acid[Cytoplasm]			0	0	0	0	0	0	0	0	0	0	0	0	0	0	0	0	0	0	0	0	0	0	0	0	0	0	0	0	0	0	0	0	0	0	0	0	0
Fatty acid permease	C26 acid[Extracellular] => C26 acid[Cytoplasm]			0	0	0	0	0	0	0	0	0	0	0	0	0	0	0	0	0	0	0	0	0	0	0	0	0	0	0	0	0	0	0	0	0	0	0	0	0
Model-specific reaction, involved in the elongation of fatty acids	3-hydroxy-C14-CoA[Cytoplasm] => trans-2-C14-CoA[Cytoplasm]			0.0046	0.0004	0.0001	0	0.0006	0.0051	0.0001	0	0.0001	0.0001	0.0001	0.0036	0.0001	0.0053	0.0047	0.0001	0.0002	0.0035	0.0044	0.0001	0.0001	0.0029	0.0001	0	0.0001	0.0004	0	0	0	0.0001	0.0001	0.0001	0	0	0.0012	0	0
Model-specific reaction, involved in the elongation of fatty acids	3-hydroxy-C16-CoA[Cytoplasm] => trans-2-C16-CoA[Cytoplasm]			0.0047	0.0044	0	0	0.0002	0.0049	0.0001	0	0.0001	0.0001	0.0001	0.0041	0.0001	0.0051	0.0045	0.0001	0.0001	0.003	0.0039	0.0001	0.0001	0.0004	0.0005	0	0	0.0002	0	0	0.0001	0	0.0001	0.0001	0	0.0001	0.0007	0.0001	0
Model-specific reaction, involved in the elongation of fatty acids	3-hydroxy-C18-CoA[Cytoplasm] => trans-2-C18-CoA[Cytoplasm]			0.0002	0.0003	0	0	0.0006	0.0008	0.001	0	0.0005	0.0004	0.0004	0.001	0.0008	0.0011	0.0011	0.0007	0.0011	0.0007	0.0008	0	0.0005	0.0002	0.0008	0	0	0.0009	0	0	0.0001	0	0	0.0005	0	0	0.0001	0.0006	0
Model-specific reaction, involved in the elongation of fatty acids	3-hydroxy-C20-CoA[Cytoplasm] => trans-2-C20-CoA[Cytoplasm]			0.0002	0.0002	0.0002	0.0001	0.0001	0.0002	0.0001	0.0001	0.0002	0.0001	0.0001	0.0001	0.0002	0.0002	0.0001	0.0002	0.0002	0.0001	0.0002	0.0002	0.0002	0.0001	0.0001	0.0001	0.0002	0.0002	0.0001	0.0001	0.0001	0.0001	0.0002	0.0002	0.0001	0.0002	0.0002	0.0002	0.0001
Model-specific reaction, involved in the elongation of fatty acids	3-hydroxy-C22-CoA[Cytoplasm] => trans-2-C22-CoA[Cytoplasm]			0.0002	0.0002	0.0002	0.0001	0.0001	0.0002	0.0001	0.0001	0.0002	0.0001	0.0001	0.0001	0.0002	0.0002	0.0001	0.0002	0.0002	0.0001	0.0002	0.0002	0.0002	0.0001	0.0001	0.0001	0.0002	0.0002	0.0001	0.0001	0.0001	0.0001	0.0002	0.0002	0.0001	0.0002	0.0002	0.0002	0.0001
Model-specific reaction, involved in the elongation of fatty acids	3-hydroxy-C24-CoA[Cytoplasm] => trans-2-C24-CoA[Cytoplasm]			0.0002	0.0002	0.0002	0.0001	0.0001	0.0002	0.0001	0.0001	0.0002	0.0001	0.0001	0.0001	0.0002	0.0002	0.0001	0.0002	0.0002	0.0001	0.0002	0.0002	0.0002	0.0001	0.0001	0.0001	0.0002	0.0002	0.0001	0.0001	0.0001	0.0001	0.0002	0.0002	0.0001	0.0002	0.0002	0.0002	0.0001
Model-specific reaction, involved in the elongation of fatty acids	3-hydroxy-C26-CoA[Cytoplasm] => trans-2-C26-CoA[Cytoplasm]			0.0002	0.0002	0.0002	0.0001	0.0001	0.0002	0.0001	0.0001	0.0002	0.0001	0.0001	0.0001	0.0002	0.0002	0.0001	0.0002	0.0002	0.0001	0.0002	0.0002	0.0002	0.0001	0.0001	0.0001	0.0002	0.0002	0.0001	0.0001	0.0001	0.0001	0.0002	0.0002	0.0001	0.0002	0.0002	0.0002	0.0001
Uptake of 4,4-dimethylzymosterol	4,4-dimethylzymosterol[External] => 4,4-dimethylzymosterol[Extracellular]			0	0	0	0	0	0	0	0	0	0	0	0	0	0	0	0	0	0	0	0	0	0	0	0	0	0	0	0	0	0	0	0	0	0	0	0	0
Uptake of acetaldehyde	acetaldehyde[External] => acetaldehyde[Extracellular]			0	0	0	0	0	0	0	0	0	0	0	0	0	0	0	0	0	0	0	0	0	0	0	0	0	0	0	0	0	0	0	0	0	0	0	0	0
Uptake of acetate	acetate[External] => acetate[Extracellular]			0	0	0	0	0	0	0	0	0	0	0	0	0	0	0	0	0	0	0	0	0	0	0	0	0	0	0	0	0	0	0	0	0	0	0	0	0
Uptake of adenosine	adenosine[External] => adenosine[Extracellular]			0	0	0	0	0	0	0	0	0	0	0	0	0	0	0	0	0	0	0	0	0	0	0	0	0	0	0	0	0	0	0	0	0	0	0	0	0
Uptake of adenine	adenine[External] => adenine[Extracellular]			0	0	0	0	0	0	0	0	0	0	0	0	0	0	0	0	0	0	0	0	0	0	0	0	0	0	0	0	0	0	0	0	0	0	0	0	0
Uptake of 2-oxoglutarate	2-oxoglutarate[External] => 2-oxoglutarate[Extracellular]			0	0	0	0	0	0	0	0	0	0	0	0	0	0	0	0	0	0	0	0	0	0	0	0	0	0	0	0	0	0	0	0	0	0	0	0	0
Uptake of 5-aminolevulinate	5-aminolevulinate[External] => 5-aminolevulinate[Extracellular]			0	0	0	0	0	0	0	0	0	0	0	0	0	0	0	0	0	0	0	0	0	0	0	0	0	0	0	0	0	0	0	0	0	0	0	0	0
Uptake of L-alanine	L-alanine[External] => L-alanine[Extracellular]			0	0	0	0	0	0	0	0	0	0	0	0	0	0	0	0	0	0	0	0	0	0	0	0	0	0	0	0	0	0	0	0	0	0	0	0	0
Uptake of methylglucoside	methylglucoside[External] => methylglucoside[Extracellular]			0	0	0	0	0	0	0	0	0	0	0	0	0	0	0	0	0	0	0	0	0	0	0	0	0	0	0	0	0	0	0	0	0	0	0	0	0
Uptake of 8-amino-7-oxononanoate	8-amino-7-oxononanoate[External] => 8-amino-7-oxononanoate[Extracellular]			0	0	0	0	0	0	0	0	0	0	0	0	0	0	0	0	0	0	0	0	0	0	0	0	0	0	0	0	0	0	0	0	0	0	0	0	0
Uptake of D-arabinose	D-arabinose[External] => D-arabinose[Extracellular]			0	0	0	0	0	0	0	0	0	0	0	0	0	0	0	0	0	0	0	0	0	0	0	0	0	0	0	0	0	0	0	0	0	0	0	0	0
Uptake of L-arginine	L-arginine[External] => L-arginine[Extracellular]			0	0	0	0	0	0	0	0	0	0	0	0	0	0	0	0	0	0	0	0	0	0	0	0	0	0	0	0	0	0	0	0	0	0	0	0	0
Uptake of L-asparagine	L-asparagine[External] => L-asparagine[Extracellular]			0	0	0	0	0	0	0	0	0	0	0	0	0	0	0	0	0	0	0	0	0	0	0	0	0	0	0	0	0	0	0	0	0	0	0	0	0
Uptake of L-aspartate	L-aspartate[External] => L-aspartate[Extracellular]			0	0	0	0	0	0	0	0	0	0	0	0	0	0	0	0	0	0	0	0	0	0	0	0	0	0	0	0	0	0	0	0	0	0	0	0	0
Uptake of allantoin	allantoin[External] => allantoin[Extracellular]			0	0	0	0	0	0	0	0	0	0	0	0	0	0	0	0	0	0	0	0	0	0	0	0	0	0	0	0	0	0	0	0	0	0	0	0	0
Uptake of allantoate	allantoate[External] => allantoate[Extracellular]			0	0	0	0	0	0	0	0	0	0	0	0	0	0	0	0	0	0	0	0	0	0	0	0	0	0	0	0	0	0	0	0	0	0	0	0	0
Uptake of biomass	biomass[External] => biomass[Extracellular]			0	0	0	0	0	0	0	0	0	0	0	0	0	0	0	0	0	0	0	0	0	0	0	0	0	0	0	0	0	0	0	0	0	0	0	0	0
Uptake of biotin	biotin[External] => biotin[Extracellular]			0	0	0	0	0	0	0	0	0	0	0	0	0	0	0	0	0	0	0	0	0	0	0	0	0	0	0	0	0	0	0	0	0	0	0	0	0
Uptake of decanoic acid	decanoic acid[External] => decanoic acid[Extracellular]			0	0	0	0	0	0	0	0	0	0	0	0	0	0	0	0	0	0	0	0	0	0	0	0	0	0	0	0	0	0	0	0	0	0	0	0	0
Uptake of lauric acid	lauric acid[External] => lauric acid[Extracellular]			0	0	0	0	0	0	0	0	0	0	0	0	0	0	0	0	0	0	0	0	0	0	0	0	0	0	0	0	0	0	0	0	0	0	0	0	0
Uptake of myristic acid	myristic acid[External] => myristic acid[Extracellular]			0	0	0	0	0	0	0	0	0	0	0	0	0	0	0	0	0	0	0	0	0	0	0	0	0	0	0	0	0	0	0	0	0	0	0	0	0
Uptake of tetradecanoyl-9-ene acid	tetradecanoyl-9-ene acid[External] => tetradecanoyl-9-ene acid[Extracellular]			0	0	0	0	0	0	0	0	0	0	0	0	0	0	0	0	0	0	0	0	0	0	0	0	0	0	0	0	0	0	0	0	0	0	0	0	0
Uptake of palmitic acid	palmitic acid[External] => palmitic acid[Extracellular]			0	0	0	0	0	0	0	0	0	0	0	0	0	0	0	0	0	0	0	0	0	0	0	0	0	0	0	0	0	0	0	0	0	0	0	0	0
Uptake of hexadecanoyl-9-ene acid	hexadecanoyl-9-ene acid[External] => hexadecanoyl-9-ene acid[Extracellular]			0	0	0	0	0	0	0	0	0	0	0	0	0	0	0	0	0	0	0	0	0	0	0	0	0	0	0	0	0	0	0	0	0	0	0	0	0
Uptake of stearic acid	stearic acid[External] => stearic acid[Extracellular]			0	0	0	0	0	0	0	0	0	0	0	0	0	0	0	0	0	0	0	0	0	0	0	0	0	0	0	0	0	0	0	0	0	0	0	0	0
Uptake of octadecanoyl-9-ene acid	octadecanoyl-9-ene acid[External] => octadecanoyl-9-ene acid[Extracellular]			0	0	0	0	0	0	0	0	0	0	0	0	0	0	0	0	0	0	0	0	0	0	0	0	0	0	0	0	0	0	0	0	0	0	0	0	0
Uptake of C24 acid	C24 acid[External] => C24 acid[Extracellular]			0	0	0	0	0	0	0	0	0	0	0	0	0	0	0	0	0	0	0	0	0	0	0	0	0	0	0	0	0	0	0	0	0	0	0	0	0
Uptake of C26 acid	C26 acid[External] => C26 acid[Extracellular]			0	0	0	0	0	0	0	0	0	0	0	0	0	0	0	0	0	0	0	0	0	0	0	0	0	0	0	0	0	0	0	0	0	0	0	0	0
Uptake of carnitinium	carnitinium[External] => carnitinium[Extracellular]			0	0	0	0	0	0	0	0	0	0	0	0	0	0	0	0	0	0	0	0	0	0	0	0	0	0	0	0	0	0	0	0	0	0	0	0	0
Uptake of choline	choline[External] => choline[Extracellular]			0	0	0	0	0	0	0	0	0	0	0	0	0	0	0	0	0	0	0	0	0	0	0	0	0	0	0	0	0	0	0	0	0	0	0	0	0
Uptake of citrate	citrate[External] => citrate[Extracellular]			0	0	0	0	0	0	0	0	0	0	0	0	0	0	0	0	0	0	0	0	0	0	0	0	0	0	0	0	0	0	0	0	0	0	0	0	0
Uptake of CO2	CO2[External] => CO2[Extracellular]			0	0	0	0	0	0	0	0	0	0	0	0	0	0	0	0	0	0	0	0	0	0	0	0	0	0	0	0	0	0	0	0	0	0	0	0	0
Uptake of L-cysteine	L-cysteine[External] => L-cysteine[Extracellular]			0	0	0	0	0	0	0	0	0	0	0	0	0	0	0	0	0	0	0	0	0	0	0	0	0	0	0	0	0	0	0	0	0	0	0	0	0
Uptake of cytidine	cytidine[External] => cytidine[Extracellular]			0	0	0	0	0	0	0	0	0	0	0	0	0	0	0	0	0	0	0	0	0	0	0	0	0	0	0	0	0	0	0	0	0	0	0	0	0
Uptake of cytosine	cytosine[External] => cytosine[Extracellular]			0	0	0	0	0	0	0	0	0	0	0	0	0	0	0	0	0	0	0	0	0	0	0	0	0	0	0	0	0	0	0	0	0	0	0	0	0
Uptake of 7,8-diaminononanoate	7,8-diaminononanoate[External] => 7,8-diaminononanoate[Extracellular]			0	0	0	0	0	0	0	0	0	0	0	0	0	0	0	0	0	0	0	0	0	0	0	0	0	0	0	0	0	0	0	0	0	0	0	0	0
Uptake of deoxyadenosine	deoxyadenosine[External] => deoxyadenosine[Extracellular]			0	0	0	0	0	0	0	0	0	0	0	0	0	0	0	0	0	0	0	0	0	0	0	0	0	0	0	0	0	0	0	0	0	0	0	0	0
Uptake of deoxycytidine	deoxycytidine[External] => deoxycytidine[Extracellular]			0	0	0	0	0	0	0	0	0	0	0	0	0	0	0	0	0	0	0	0	0	0	0	0	0	0	0	0	0	0	0	0	0	0	0	0	0
Uptake of deoxyguanosine	deoxyguanosine[External] => deoxyguanosine[Extracellular]			0	0	0	0	0	0	0	0	0	0	0	0	0	0	0	0	0	0	0	0	0	0	0	0	0	0	0	0	0	0	0	0	0	0	0	0	0
Uptake of deoxyinosine	deoxyinosine[External] => deoxyinosine[Extracellular]			0	0	0	0	0	0	0	0	0	0	0	0	0	0	0	0	0	0	0	0	0	0	0	0	0	0	0	0	0	0	0	0	0	0	0	0	0
Uptake of dipeptide	dipeptide[External] => dipeptide[Extracellular]			0	0	0	0	0	0	0	0	0	0	0	0	0	0	0	0	0	0	0	0	0	0	0	0	0	0	0	0	0	0	0	0	0	0	0	0	0
Uptake of dTTP	dTTP[External] => dTTP[Extracellular]			0	0	0	0	0	0	0	0	0	0	0	0	0	0	0	0	0	0	0	0	0	0	0	0	0	0	0	0	0	0	0	0	0	0	0	0	0
Uptake of thymidine	thymidine[External] => thymidine[Extracellular]			0	0	0	0	0	0	0	0	0	0	0	0	0	0	0	0	0	0	0	0	0	0	0	0	0	0	0	0	0	0	0	0	0	0	0	0	0
Uptake of deoxyuridine	deoxyuridine[External] => deoxyuridine[Extracellular]			0	0	0	0	0	0	0	0	0	0	0	0	0	0	0	0	0	0	0	0	0	0	0	0	0	0	0	0	0	0	0	0	0	0	0	0	0
Uptake of episterol	episterol[External] => episterol[Extracellular]			0	0	0	0	0	0	0	0	0	0	0	0	0	0	0	0	0	0	0	0	0	0	0	0	0	0	0	0	0	0	0	0	0	0	0	0	0
Uptake of ergosta-5,7,22,24(28)-tetraen-3beta-ol	ergosta-5,7,22,24(28)-tetraen-3beta-ol[External] => ergosta-5,7,22,24(28)-tetraen-3beta-ol[Extracellular]			0	0	0	0	0	0	0	0	0	0	0	0	0	0	0	0	0	0	0	0	0	0	0	0	0	0	0	0	0	0	0	0	0	0	0	0	0
Uptake of 5alpha-ergosta-7,22-dien-3beta-ol	5alpha-ergosta-7,22-dien-3beta-ol[External] => 5alpha-ergosta-7,22-dien-3beta-ol[Extracellular]			0	0	0	0	0	0	0	0	0	0	0	0	0	0	0	0	0	0	0	0	0	0	0	0	0	0	0	0	0	0	0	0	0	0	0	0	0
Uptake of ergosterol	ergosterol[External] => ergosterol[Extracellular]			0	0	0	0	0	0	0	0	0	0	0	0	0	0	0	0	0	0	0	0	0	0	0	0	0	0	0	0	0	0	0	0	0	0	0	0	0
Uptake of ethanol	ethanol[External] => ethanol[Extracellular]			0	0	0	0	0	0	0	0	0	0	0	0	0	0	0	0	0	0	0	0	0	0	0	0	0	0	0	0	0	0	0	0	0	0	0	0	0
Uptake of fecosterol	fecosterol[External] => fecosterol[Extracellular]			0	0	0	0	0	0	0	0	0	0	0	0	0	0	0	0	0	0	0	0	0	0	0	0	0	0	0	0	0	0	0	0	0	0	0	0	0
Uptake of formate	formate[External] => formate[Extracellular]			0	0	0	0	0	0	0	0	0	0	0	0	0	0	0	0	0	0	0	0	0	0	0	0	0	0	0	0	0	0	0	0	0	0	0	0	0
Uptake of D-fructose	D-fructose[External] => D-fructose[Extracellular]			0	0	0	0	0	0	0	0	0	0	0	0	0	0	0	0	0	0	0	0	0	0	0	0	0	0	0	0	0	0	0	0	0	0	0	0	0
Uptake of beta-D-fucose	beta-D-fucose[External] => beta-D-fucose[Extracellular]			0	0	0	0	0	0	0	0	0	0	0	0	0	0	0	0	0	0	0	0	0	0	0	0	0	0	0	0	0	0	0	0	0	0	0	0	0
Uptake of fumarate	fumarate[External] => fumarate[Extracellular]			0	0	0	0	0	0	0	0	0	0	0	0	0	0	0	0	0	0	0	0	0	0	0	0	0	0	0	0	0	0	0	0	0	0	0	0	0
Uptake of D-glucosamine 6-phosphate	D-glucosamine 6-phosphate[External] => D-glucosamine 6-phosphate[Extracellular]			0	0	0	0	0	0	0	0	0	0	0	0	0	0	0	0	0	0	0	0	0	0	0	0	0	0	0	0	0	0	0	0	0	0	0	0	0
Uptake of gamma-aminobutyrate	gamma-aminobutyrate[External] => gamma-aminobutyrate[Extracellular]			0	0	0	0	0	0	0	0	0	0	0	0	0	0	0	0	0	0	0	0	0	0	0	0	0	0	0	0	0	0	0	0	0	0	0	0	0
Uptake of D-galactose	D-galactose[External] => D-galactose[Extracellular]			0	0	0	0	0	0	0	0	0	0	0	0	0	0	0	0	0	0	0	0	0	0	0	0	0	0	0	0	0	0	0	0	0	0	0	0	0
Uptake of glycolaldehyde	glycolaldehyde[External] => glycolaldehyde[Extracellular]			0	0	0	0	0	0	0	0	0	0	0	0	0	0	0	0	0	0	0	0	0	0	0	0	0	0	0	0	0	0	0	0	0	0	0	0	0
Uptake of glucosamine	glucosamine[External] => glucosamine[Extracellular]			0	0	0	0	0	0	0	0	0	0	0	0	0	0	0	0	0	0	0	0	0	0	0	0	0	0	0	0	0	0	0	0	0	0	0	0	0
Uptake of alpha-D-glucose	alpha-D-glucose[External] => alpha-D-glucose[Extracellular]			17.3849	14.1245	15.961	4.7272	13.0702	13.5939	14.0552	8.8128	15.6886	12.9665	15.1123	16.2432	15.407	14.6076	13.2425	18.7106	12.7775	9.8258	12.7638	14.4548	17.5613	11.1095	13.1135	8.1101	14.5438	16.0216	4.52	12.188	15.2872	12.6665	14.3112	15.2869	11.9648	15.5931	11.9609	15.6341	6.343
Uptake of L-glutamine	L-glutamine[External] => L-glutamine[Extracellular]			0	0	0	0	0	0	0	0	0	0	0	0	0	0	0	0	0	0	0	0	0	0	0	0	0	0	0	0	0	0	0	0	0	0	0	0	0
Uptake of L-glucitol	L-glucitol[External] => L-glucitol[Extracellular]			0	0	0	0	0	0	0	0	0	0	0	0	0	0	0	0	0	0	0	0	0	0	0	0	0	0	0	0	0	0	0	0	0	0	0	0	0
Uptake of L-glutamate	L-glutamate[External] => L-glutamate[Extracellular]			0	0	0	0	0	0	0	0	0	0	0	0	0	0	0	0	0	0	0	0	0	0	0	0	0	0	0	0	0	0	0	0	0	0	0	0	0
Uptake of glycerol	glycerol[External] => glycerol[Extracellular]			0	0	0	0	0	0	0	0	0	0	0	0	0	0	0	0	0	0	0	0	0	0	0	0	0	0	0	0	0	0	0	0	0	0	0	0	0
Uptake of glycine	glycine[External] => glycine[Extracellular]			0	0	0	0	0	0	0	0	0	0	0	0	0	0	0	0	0	0	0	0	0	0	0	0	0	0	0	0	0	0	0	0	0	0	0	0	0
Uptake of guanine	guanine[External] => guanine[Extracellular]			0	0	0	0	0	0	0	0	0	0	0	0	0	0	0	0	0	0	0	0	0	0	0	0	0	0	0	0	0	0	0	0	0	0	0	0	0
Uptake of glycerophosphatidylcholine	glycerophosphatidylcholine[External] => glycerophosphatidylcholine[Extracellular]			0	0	0	0	0	0	0	0	0	0	0	0	0	0	0	0	0	0	0	0	0	0	0	0	0	0	0	0	0	0	0	0	0	0	0	0	0
Uptake of glycerophosphatidyl-D-myo-inositol	glycerophosphatidyl-D-myo-inositol[External] => glycerophosphatidyl-D-myo-inositol[Extracellular]			0	0	0	0	0	0	0	0	0	0	0	0	0	0	0	0	0	0	0	0	0	0	0	0	0	0	0	0	0	0	0	0	0	0	0	0	0
Uptake of guanosine	guanosine[External] => guanosine[Extracellular]			0	0	0	0	0	0	0	0	0	0	0	0	0	0	0	0	0	0	0	0	0	0	0	0	0	0	0	0	0	0	0	0	0	0	0	0	0
Uptake of H(+)	H(+)[External] => H(+)[Extracellular]			0	0	0	0	0	0	0	0	0	0	0	0	0	0	0	0	0	0	0	0	0	0	0	0	0	0	0	0	0	0	0	0	0	0	0	0	0
Uptake of L-histidine	L-histidine[External] => L-histidine[Extracellular]			0	0	0	0	0	0	0	0	0	0	0	0	0	0	0	0	0	0	0	0	0	0	0	0	0	0	0	0	0	0	0	0	0	0	0	0	0
Uptake of hypoxanthine	hypoxanthine[External] => hypoxanthine[Extracellular]			0	0	0	0	0	0	0	0	0	0	0	0	0	0	0	0	0	0	0	0	0	0	0	0	0	0	0	0	0	0	0	0	0	0	0	0	0
Uptake of L-isoleucine	L-isoleucine[External] => L-isoleucine[Extracellular]			0	0	0	0	0	0	0	0	0	0	0	0	0	0	0	0	0	0	0	0	0	0	0	0	0	0	0	0	0	0	0	0	0	0	0	0	0
Uptake of inosine	inosine[External] => inosine[Extracellular]			0	0	0	0	0	0	0	0	0	0	0	0	0	0	0	0	0	0	0	0	0	0	0	0	0	0	0	0	0	0	0	0	0	0	0	0	0
Uptake of potassium	potassium[External] => potassium[Extracellular]			0	0	0	0	0	0	0	0	0	0	0	0	0	0	0	0	0	0	0	0	0	0	0	0	0	0	0	0	0	0	0	0	0	0	0	0	0
Uptake of (R)-lactate	(R)-lactate[External] => (R)-lactate[Extracellular]			0	0	0	0	0	0	0	0	0	0	0	0	0	0	0	0	0	0	0	0	0	0	0	0	0	0	0	0	0	0	0	0	0	0	0	0	0
Uptake of lanosterol	lanosterol[External] => lanosterol[Extracellular]			0	0	0	0	0	0	0	0	0	0	0	0	0	0	0	0	0	0	0	0	0	0	0	0	0	0	0	0	0	0	0	0	0	0	0	0	0
Uptake of L-leucine	L-leucine[External] => L-leucine[Extracellular]			0	0	0	0	0	0	0	0	0	0	0	0	0	0	0	0	0	0	0	0	0	0	0	0	0	0	0	0	0	0	0	0	0	0	0	0	0
Uptake of L-lysine	L-lysine[External] => L-lysine[Extracellular]			0	0	0	0	0	0	0	0	0	0	0	0	0	0	0	0	0	0	0	0	0	0	0	0	0	0	0	0	0	0	0	0	0	0	0	0	0
Uptake of malate	malate[External] => malate[Extracellular]			0	0	0	0	0	0	0	0	0	0	0	0	0	0	0	0	0	0	0	0	0	0	0	0	0	0	0	0	0	0	0	0	0	0	0	0	0
Uptake of alpha-D-mannose	alpha-D-mannose[External] => alpha-D-mannose[Extracellular]			0	0	0	0	0	0	0	0	0	0	0	0	0	0	0	0	0	0	0	0	0	0	0	0	0	0	0	0	0	0	0	0	0	0	0	0	0
Uptake of melibiose	melibiose[External] => melibiose[Extracellular]			0	0	0	0	0	0	0	0	0	0	0	0	0	0	0	0	0	0	0	0	0	0	0	0	0	0	0	0	0	0	0	0	0	0	0	0	0
Uptake of L-methionine	L-methionine[External] => L-methionine[Extracellular]			0	0	0	0	0	0	0	0	0	0	0	0	0	0	0	0	0	0	0	0	0	0	0	0	0	0	0	0	0	0	0	0	0	0	0	0	0
Uptake of myo-inositol	myo-inositol[External] => myo-inositol[Extracellular]			0	0	0	0	0	0	0	0	0	0	0	0	0	0	0	0	0	0	0	0	0	0	0	0	0	0	0	0	0	0	0	0	0	0	0	0	0
Uptake of maltose	maltose[External] => maltose[Extracellular]			0	0	0	0	0	0	0	0	0	0	0	0	0	0	0	0	0	0	0	0	0	0	0	0	0	0	0	0	0	0	0	0	0	0	0	0	0
Uptake of S-methyl-L-methionine	S-methyl-L-methionine[External] => S-methyl-L-methionine[Extracellular]			0	0	0	0	0	0	0	0	0	0	0	0	0	0	0	0	0	0	0	0	0	0	0	0	0	0	0	0	0	0	0	0	0	0	0	0	0
Uptake of D-mannitol	D-mannitol[External] => D-mannitol[Extracellular]			0	0	0	0	0	0	0	0	0	0	0	0	0	0	0	0	0	0	0	0	0	0	0	0	0	0	0	0	0	0	0	0	0	0	0	0	0
Uptake of methane	methane[External] => methane[Extracellular]			0	0	0	0	0	0	0	0	0	0	0	0	0	0	0	0	0	0	0	0	0	0	0	0	0	0	0	0	0	0	0	0	0	0	0	0	0
Uptake of N-acetyl-D-glucosamine	N-acetyl-D-glucosamine[External] => N-acetyl-D-glucosamine[Extracellular]			0	0	0	0	0	0	0	0	0	0	0	0	0	0	0	0	0	0	0	0	0	0	0	0	0	0	0	0	0	0	0	0	0	0	0	0	0
Uptake of sodium	sodium[External] => sodium[Extracellular]			0	0	0	0	0	0	0	0	0	0	0	0	0	0	0	0	0	0	0	0	0	0	0	0	0	0	0	0	0	0	0	0	0	0	0	0	0
Uptake of NH3	NH3[External] => NH3[Extracellular]			2.2766	2.1016	2.4173	0.7438	1.425	2.101	1.9875	1.1414	2.1062	1.7656	1.8792	1.9307	2.1607	2.1016	2.0158	2.386	2.328	1.6468	2.0442	2.2901	2.2198	1.6521	1.6521	0.9424	2.0959	2.2766	0.7392	1.7022	1.8739	1.9199	2.1033	2.2737	1.9929	2.1725	2.0443	2.1062	0.8636
Uptake of nicotinamide mononucleotide	nicotinamide mononucleotide[External] => nicotinamide mononucleotide[Extracellular]			0	0	0	0	0	0	0	0	0	0	0	0	0	0	0	0	0	0	0	0	0	0	0	0	0	0	0	0	0	0	0	0	0	0	0	0	0
Uptake of oxygen	oxygen[External] => oxygen[Extracellular]			13.1878	5.8169	7.8172	1.3592	3.5578	8.0395	3.0548	1.7808	2.6508	3.7853	4.3943	10.6218	4.4898	8.0251	7.6094	3.2594	4.8933	3.3245	10.0443	4.1259	2.9524	3.4999	4.0666	2.4	4.1319	10.9278	10.0024	2.2451	2.9853	3.1109	3.3284	5.0384	11.0944	3.4867	9.5338	2.9893	10.5426
Uptake of oxidized glutathione	oxidized glutathione[External] => oxidized glutathione[Extracellular]			0	0	0	0	0	0	0	0	0	0	0	0	0	0	0	0	0	0	0	0	0	0	0	0	0	0	0	0	0	0	0	0	0	0	0	0	0
Uptake of oligopeptide	oligopeptide[External] => oligopeptide[Extracellular]			0	0	0	0	0	0	0	0	0	0	0	0	0	0	0	0	0	0	0	0	0	0	0	0	0	0	0	0	0	0	0	0	0	0	0	0	0
Uptake of L-ornithine	L-ornithine[External] => L-ornithine[Extracellular]			0	0	0	0	0	0	0	0	0	0	0	0	0	0	0	0	0	0	0	0	0	0	0	0	0	0	0	0	0	0	0	0	0	0	0	0	0
Uptake of adenosine 3',5'-bisphosphate	adenosine 3',5'-bisphosphate[External] => adenosine 3',5'-bisphosphate[Extracellular]			0	0	0	0	0	0	0	0	0	0	0	0	0	0	0	0	0	0	0	0	0	0	0	0	0	0	0	0	0	0	0	0	0	0	0	0	0
Uptake of peptide	peptide[External] => peptide[Extracellular]			0	0	0	0	0	0	0	0	0	0	0	0	0	0	0	0	0	0	0	0	0	0	0	0	0	0	0	0	0	0	0	0	0	0	0	0	0
Uptake of L-phenylalanine	L-phenylalanine[External] => L-phenylalanine[Extracellular]			0	0	0	0	0	0	0	0	0	0	0	0	0	0	0	0	0	0	0	0	0	0	0	0	0	0	0	0	0	0	0	0	0	0	0	0	0
Uptake of pimelic acid	pimelic acid[External] => pimelic acid[Extracellular]			0	0	0	0	0	0	0	0	0	0	0	0	0	0	0	0	0	0	0	0	0	0	0	0	0	0	0	0	0	0	0	0	0	0	0	0	0
Uptake of phosphate	phosphate[External] => phosphate[Extracellular]			0.1392	0.0856	0.1082	0.0171	0.0843	0.1053	0.0555	0.0242	0.0763	0.0707	0.0935	0.0925	0.0975	0.0923	0.075	0.0654	0.0415	0.0414	0.0919	0.0607	0.0592	0.0607	0.089	0.0605	0.0729	0.0883	0.0541	0.0352	0.0901	0.0617	0.0537	0.0894	0.0926	0.0727	0.0903	0.067	0.0792
Uptake of (R)-pantothenate	(R)-pantothenate[External] => (R)-pantothenate[Extracellular]			0	0	0	0	0	0	0	0	0	0	0	0	0	0	0	0	0	0	0	0	0	0	0	0	0	0	0	0	0	0	0	0	0	0	0	0	0
Uptake of L-proline	L-proline[External] => L-proline[Extracellular]			0	0	0	0	0	0	0	0	0	0	0	0	0	0	0	0	0	0	0	0	0	0	0	0	0	0	0	0	0	0	0	0	0	0	0	0	0
Uptake of putrescine	putrescine[External] => putrescine[Extracellular]			0	0	0	0	0	0	0	0	0	0	0	0	0	0	0	0	0	0	0	0	0	0	0	0	0	0	0	0	0	0	0	0	0	0	0	0	0
Uptake of pyruvate	pyruvate[External] => pyruvate[Extracellular]			0	0	0	0	0	0	0	0	0	0	0	0	0	0	0	0	0	0	0	0	0	0	0	0	0	0	0	0	0	0	0	0	0	0	0	0	0
Uptake of riboflavin	riboflavin[External] => riboflavin[Extracellular]			0	0	0	0	0	0	0	0	0	0	0	0	0	0	0	0	0	0	0	0	0	0	0	0	0	0	0	0	0	0	0	0	0	0	0	0	0
Uptake of D-ribose	D-ribose[External] => D-ribose[Extracellular]			0	0	0	0	0	0	0	0	0	0	0	0	0	0	0	0	0	0	0	0	0	0	0	0	0	0	0	0	0	0	0	0	0	0	0	0	0
Uptake of D-rhamnose	D-rhamnose[External] => D-rhamnose[Extracellular]			0	0	0	0	0	0	0	0	0	0	0	0	0	0	0	0	0	0	0	0	0	0	0	0	0	0	0	0	0	0	0	0	0	0	0	0	0
Uptake of S-adenosyl-L-methionine	S-adenosyl-L-methionine[External] => S-adenosyl-L-methionine[Extracellular]			0	0	0	0	0	0	0	0	0	0	0	0	0	0	0	0	0	0	0	0	0	0	0	0	0	0	0	0	0	0	0	0	0	0	0	0	0
Uptake of L-serine	L-serine[External] => L-serine[Extracellular]			0	0	0	0	0	0	0	0	0	0	0	0	0	0	0	0	0	0	0	0	0	0	0	0	0	0	0	0	0	0	0	0	0	0	0	0	0
Uptake of sulfate	sulfate[External] => sulfate[Extracellular]			0.0373	0.0344	0.0396	0.0122	0.0233	0.0344	0.0325	0.0187	0.0345	0.0289	0.0308	0.0316	0.0354	0.0344	0.033	0.039	0.0381	0.027	0.0335	0.0375	0.0363	0.027	0.027	0.0154	0.0343	0.0373	0.0121	0.0279	0.0307	0.0314	0.0344	0.0372	0.0326	0.0386	0.0335	0.0345	0.0141
Uptake of sorbose	sorbose[External] => sorbose[Extracellular]			0	0	0	0	0	0	0	0	0	0	0	0	0	0	0	0	0	0	0	0	0	0	0	0	0	0	0	0	0	0	0	0	0	0	0	0	0
Uptake of spermidine	spermidine[External] => spermidine[Extracellular]			0	0	0	0	0	0	0	0	0	0	0	0	0	0	0	0	0	0	0	0	0	0	0	0	0	0	0	0	0	0	0	0	0	0	0	0	0
Uptake of spermine	spermine[External] => spermine[Extracellular]			0	0	0	0	0	0	0	0	0	0	0	0	0	0	0	0	0	0	0	0	0	0	0	0	0	0	0	0	0	0	0	0	0	0	0	0	0
Uptake of succinate	succinate[External] => succinate[Extracellular]			0	0	0	0	0	0	0	0	0	0	0	0	0	0	0	0	0	0	0	0	0	0	0	0	0	0	0	0	0	0	0	0	0	0	0	0	0
Uptake of sucrose	sucrose[External] => sucrose[Extracellular]			0	0	0	0	0	0	0	0	0	0	0	0	0	0	0	0	0	0	0	0	0	0	0	0	0	0	0	0	0	0	0	0	0	0	0	0	0
Uptake of thiamin	thiamin[External] => thiamin[Extracellular]			0	0	0	0	0	0	0	0	0	0	0	0	0	0	0	0	0	0	0	0	0	0	0	0	0	0	0	0	0	0	0	0	0	0	0	0	0
Uptake of L-threonine	L-threonine[External] => L-threonine[Extracellular]			0	0	0	0	0	0	0	0	0	0	0	0	0	0	0	0	0	0	0	0	0	0	0	0	0	0	0	0	0	0	0	0	0	0	0	0	0
Uptake of thymine	thymine[External] => thymine[Extracellular]			0	0	0	0	0	0	0	0	0	0	0	0	0	0	0	0	0	0	0	0	0	0	0	0	0	0	0	0	0	0	0	0	0	0	0	0	0
Uptake of alpha,alpha-trehalose	alpha,alpha-trehalose[External] => alpha,alpha-trehalose[Extracellular]			0	0	0	0	0	0	0	0	0	0	0	0	0	0	0	0	0	0	0	0	0	0	0	0	0	0	0	0	0	0	0	0	0	0	0	0	0
Uptake of L-tryptophan	L-tryptophan[External] => L-tryptophan[Extracellular]			0	0	0	0	0	0	0	0	0	0	0	0	0	0	0	0	0	0	0	0	0	0	0	0	0	0	0	0	0	0	0	0	0	0	0	0	0
Uptake of L-tyrosine	L-tyrosine[External] => L-tyrosine[Extracellular]			0	0	0	0	0	0	0	0	0	0	0	0	0	0	0	0	0	0	0	0	0	0	0	0	0	0	0	0	0	0	0	0	0	0	0	0	0
Uptake of uracil	uracil[External] => uracil[Extracellular]			0	0	0	0	0	0	0	0	0	0	0	0	0	0	0	0	0	0	0	0	0	0	0	0	0	0	0	0	0	0	0	0	0	0	0	0	0
Uptake of urea	urea[External] => urea[Extracellular]			0	0	0	0	0	0	0	0	0	0	0	0	0	0	0	0	0	0	0	0	0	0	0	0	0	0	0	0	0	0	0	0	0	0	0	0	0
Uptake of uridine	uridine[External] => uridine[Extracellular]			0	0	0	0	0	0	0	0	0	0	0	0	0	0	0	0	0	0	0	0	0	0	0	0	0	0	0	0	0	0	0	0	0	0	0	0	0
Uptake of L-valine	L-valine[External] => L-valine[Extracellular]			0	0	0	0	0	0	0	0	0	0	0	0	0	0	0	0	0	0	0	0	0	0	0	0	0	0	0	0	0	0	0	0	0	0	0	0	0
Uptake of pyridoxine	pyridoxine[External] => pyridoxine[Extracellular]			0	0	0	0	0	0	0	0	0	0	0	0	0	0	0	0	0	0	0	0	0	0	0	0	0	0	0	0	0	0	0	0	0	0	0	0	0
Uptake of xanthine	xanthine[External] => xanthine[Extracellular]			0	0	0	0	0	0	0	0	0	0	0	0	0	0	0	0	0	0	0	0	0	0	0	0	0	0	0	0	0	0	0	0	0	0	0	0	0
Uptake of xanthosine	xanthosine[External] => xanthosine[Extracellular]			0	0	0	0	0	0	0	0	0	0	0	0	0	0	0	0	0	0	0	0	0	0	0	0	0	0	0	0	0	0	0	0	0	0	0	0	0
Uptake of D-xylose	D-xylose[External] => D-xylose[Extracellular]			0	0	0	0	0	0	0	0	0	0	0	0	0	0	0	0	0	0	0	0	0	0	0	0	0	0	0	0	0	0	0	0	0	0	0	0	0
Uptake of zymosterol	zymosterol[External] => zymosterol[Extracellular]			0	0	0	0	0	0	0	0	0	0	0	0	0	0	0	0	0	0	0	0	0	0	0	0	0	0	0	0	0	0	0	0	0	0	0	0	0
Excretion of 4,4-dimethylzymosterol	4,4-dimethylzymosterol[Extracellular] => 4,4-dimethylzymosterol[External]			0	0	0	0	0	0	0	0	0	0	0	0	0	0	0	0	0	0	0	0	0	0	0	0	0	0	0	0	0	0	0	0	0	0	0	0	0
Excretion of acetaldehyde	acetaldehyde[Extracellular] => acetaldehyde[External]			0	0	0	0	0	0	0	0	0	0	0	0	0	0	0	0	0	0	0	0	0	0	0	0	0	0	0	0	0	0	0	0	0	0	0	0	0
Excretion of acetate	acetate[Extracellular] => acetate[External]			0.8079	0.609	0.8081	0.0309	0.2089	0.809	0.8007	0.8023	0.2089	0.7005	1.0012	0.4089	1.009	0.8089	0.609	1.1	0.6086	0.7084	0.609	0.7	0.6	0.6089	0.7088	0.7065	0.702	0.9089	0.309	0.7083	0.4	0.6027	0.9	0.9088	0.6089	0.9074	0.709	0.8	0.5006
Excretion of adenosine	adenosine[Extracellular] => adenosine[External]			0	0	0	0	0	0	0	0	0	0	0	0	0	0	0	0	0	0	0	0	0	0	0	0	0	0	0	0	0	0	0	0	0	0	0	0	0
Excretion of adenine	adenine[Extracellular] => adenine[External]			0	0	0	0	0	0	0	0	0	0	0	0	0	0	0	0	0	0	0	0	0	0	0	0	0	0	0	0	0	0	0	0	0	0	0	0	0
Excretion of 2-oxoglutarate	2-oxoglutarate[Extracellular] => 2-oxoglutarate[External]			0	0	0	0	0	0	0	0	0	0	0	0	0	0	0	0	0	0	0	0	0	0	0	0	0	0	0	0	0	0	0	0	0	0	0	0	0
Excretion of 5-aminolevulinate	5-aminolevulinate[Extracellular] => 5-aminolevulinate[External]			0	0	0	0	0	0	0	0	0	0	0	0	0	0	0	0	0	0	0	0	0	0	0	0	0	0	0	0	0	0	0	0	0	0	0	0	0
Excretion of L-alanine	L-alanine[Extracellular] => L-alanine[External]			0	0	0	0	0	0	0	0	0	0	0	0	0	0	0	0	0	0	0	0	0	0	0	0	0	0	0	0	0	0	0	0	0	0	0	0	0
Excretion of methylglucoside	methylglucoside[Extracellular] => methylglucoside[External]			0	0	0	0	0	0	0	0	0	0	0	0	0	0	0	0	0	0	0	0	0	0	0	0	0	0	0	0	0	0	0	0	0	0	0	0	0
Excretion of 8-amino-7-oxononanoate	8-amino-7-oxononanoate[Extracellular] => 8-amino-7-oxononanoate[External]			0	0	0	0	0	0	0	0	0	0	0	0	0	0	0	0	0	0	0	0	0	0	0	0	0	0	0	0	0	0	0	0	0	0	0	0	0
Excretion of D-arabinose	D-arabinose[Extracellular] => D-arabinose[External]			0	0	0	0	0	0	0	0	0	0	0	0	0	0	0	0	0	0	0	0	0	0	0	0	0	0	0	0	0	0	0	0	0	0	0	0	0
Excretion of L-arginine	L-arginine[Extracellular] => L-arginine[External]			0	0	0	0	0	0	0	0	0	0	0	0	0	0	0	0	0	0	0	0	0	0	0	0	0	0	0	0	0	0	0	0	0	0	0	0	0
Excretion of L-asparagine	L-asparagine[Extracellular] => L-asparagine[External]			0	0	0	0	0	0	0	0	0	0	0	0	0	0	0	0	0	0	0	0	0	0	0	0	0	0	0	0	0	0	0	0	0	0	0	0	0
Excretion of L-aspartate	L-aspartate[Extracellular] => L-aspartate[External]			0	0	0	0	0	0	0	0	0	0	0	0	0	0	0	0	0	0	0	0	0	0	0	0	0	0	0	0	0	0	0	0	0	0	0	0	0
Excretion of allantoin	allantoin[Extracellular] => allantoin[External]			0	0	0	0	0	0	0	0	0	0	0	0	0	0	0	0	0	0	0	0	0	0	0	0	0	0	0	0	0	0	0	0	0	0	0	0	0
Excretion of allantoate	allantoate[Extracellular] => allantoate[External]			0	0	0	0	0	0	0	0	0	0	0	0	0	0	0	0	0	0	0	0	0	0	0	0	0	0	0	0	0	0	0	0	0	0	0	0	0
Excretion of biomass	biomass[Extracellular] => biomass[External]			0.401	0.3702	0.4258	0.131	0.251	0.3701	0.3501	0.2011	0.371	0.311	0.331	0.3401	0.3806	0.3702	0.3551	0.4203	0.4101	0.2901	0.3601	0.4034	0.391	0.291	0.291	0.166	0.3692	0.401	0.1302	0.2998	0.3301	0.3382	0.3705	0.4005	0.3511	0.381	0.3601	0.371	0.1521
Excretion of biotin	biotin[Extracellular] => biotin[External]			0	0	0	0	0	0	0	0	0	0	0	0	0	0	0	0	0	0	0	0	0	0	0	0	0	0	0	0	0	0	0	0	0	0	0	0	0
Excretion of decanoic acid	decanoic acid[Extracellular] => decanoic acid[External]			0	0	0	0	0	0	0	0	0	0	0	0	0	0	0	0	0	0	0	0	0	0	0	0	0	0	0	0	0	0	0	0	0	0	0	0	0
Excretion of lauric acid	lauric acid[Extracellular] => lauric acid[External]			0	0	0	0	0	0	0	0	0	0	0	0	0	0	0	0	0	0	0	0	0	0	0	0	0	0	0	0	0	0	0	0	0	0	0	0	0
Excretion of myristic acid	myristic acid[Extracellular] => myristic acid[External]			0	0	0	0	0	0	0	0	0	0	0	0	0	0	0	0	0	0	0	0	0	0	0	0	0	0	0	0	0	0	0	0	0	0	0	0	0
Excretion of tetradecanoyl-9-ene acid	tetradecanoyl-9-ene acid[Extracellular] => tetradecanoyl-9-ene acid[External]			0	0	0	0	0	0	0	0	0	0	0	0	0	0	0	0	0	0	0	0	0	0	0	0	0	0	0	0	0	0	0	0	0	0	0	0	0
Excretion of palmitic acid	palmitic acid[Extracellular] => palmitic acid[External]			0	0	0	0	0	0	0	0	0	0	0	0	0	0	0	0	0	0	0	0	0	0	0	0	0	0	0	0	0	0	0	0	0	0	0	0	0
Excretion of hexadecanoyl-9-ene acid	hexadecanoyl-9-ene acid[Extracellular] => hexadecanoyl-9-ene acid[External]			0	0	0	0	0	0	0	0	0	0	0	0	0	0	0	0	0	0	0	0	0	0	0	0	0	0	0	0	0	0	0	0	0	0	0	0	0
Excretion of stearic acid	stearic acid[Extracellular] => stearic acid[External]			0	0	0	0	0	0	0	0	0	0	0	0	0	0	0	0	0	0	0	0	0	0	0	0	0	0	0	0	0	0	0	0	0	0	0	0	0
Excretion of octadecanoyl-9-ene acid	octadecanoyl-9-ene acid[Extracellular] => octadecanoyl-9-ene acid[External]			0	0	0	0	0	0	0	0	0	0	0	0	0	0	0	0	0	0	0	0	0	0	0	0	0	0	0	0	0	0	0	0	0	0	0	0	0
Excretion of C24 acid	C24 acid[Extracellular] => C24 acid[External]			0	0	0	0	0	0	0	0	0	0	0	0	0	0	0	0	0	0	0	0	0	0	0	0	0	0	0	0	0	0	0	0	0	0	0	0	0
Excretion of C26 acid	C26 acid[Extracellular] => C26 acid[External]			0	0	0	0	0	0	0	0	0	0	0	0	0	0	0	0	0	0	0	0	0	0	0	0	0	0	0	0	0	0	0	0	0	0	0	0	0
Excretion of carnitinium	carnitinium[Extracellular] => carnitinium[External]			0	0	0	0	0	0	0	0	0	0	0	0	0	0	0	0	0	0	0	0	0	0	0	0	0	0	0	0	0	0	0	0	0	0	0	0	0
Excretion of choline	choline[Extracellular] => choline[External]			0	0	0	0	0	0	0	0	0	0	0	0	0	0	0	0	0	0	0	0	0	0	0	0	0	0	0	0	0	0	0	0	0	0	0	0	0
Excretion of citrate	citrate[Extracellular] => citrate[External]			0	0	0	0	0	0	0	0	0	0	0	0	0	0	0	0	0	0	0	0	0.03	0	0	0	0	0	0	0	0	0	0	0	0	0	0	0	0.07
Excretion of CO2	CO2[Extracellular] => CO2[External]			37.6894	25.8054	30.1403	8.2899	23.0612	27.2513	23.9836	14.0999	27.445	22.9323	27.2071	33.5697	27.7933	28.4687	26.479	31.7532	21.9903	16.7108	25.8226	24.735	30.4576	19.3688	23.3975	11.5535	24.9488	33.2394	13.3072	20.2513	26.3984	21.4838	24.6397	27.1683	26.1662	26.6866	25.7072	26.7763	16.5932
Excretion of L-cysteine	L-cysteine[Extracellular] => L-cysteine[External]			0	0	0	0	0	0	0	0	0	0	0	0	0	0	0	0	0	0	0	0	0	0	0	0	0	0	0	0	0	0	0	0	0	0	0	0	0
Excretion of cytidine	cytidine[Extracellular] => cytidine[External]			0	0	0	0	0	0	0	0	0	0	0	0	0	0	0	0	0	0	0	0	0	0	0	0	0	0	0	0	0	0	0	0	0	0	0	0	0
Excretion of cytosine	cytosine[Extracellular] => cytosine[External]			0	0	0	0	0	0	0	0	0	0	0	0	0	0	0	0	0	0	0	0	0	0	0	0	0	0	0	0	0	0	0	0	0	0	0	0	0
Excretion of 7,8-diaminononanoate	7,8-diaminononanoate[Extracellular] => 7,8-diaminononanoate[External]			0	0	0	0	0	0	0	0	0	0	0	0	0	0	0	0	0	0	0	0	0	0	0	0	0	0	0	0	0	0	0	0	0	0	0	0	0
Excretion of deoxyadenosine	deoxyadenosine[Extracellular] => deoxyadenosine[External]			0	0	0	0	0	0	0	0	0	0	0	0	0	0	0	0	0	0	0	0	0	0	0	0	0	0	0	0	0	0	0	0	0	0	0	0	0
Excretion of deoxycytidine	deoxycytidine[Extracellular] => deoxycytidine[External]			0	0	0	0	0	0	0	0	0	0	0	0	0	0	0	0	0	0	0	0	0	0	0	0	0	0	0	0	0	0	0	0	0	0	0	0	0
Excretion of deoxyguanosine	deoxyguanosine[Extracellular] => deoxyguanosine[External]			0	0	0	0	0	0	0	0	0	0	0	0	0	0	0	0	0	0	0	0	0	0	0	0	0	0	0	0	0	0	0	0	0	0	0	0	0
Excretion of deoxyinosine	deoxyinosine[Extracellular] => deoxyinosine[External]			0	0	0	0	0	0	0	0	0	0	0	0	0	0	0	0	0	0	0	0	0	0	0	0	0	0	0	0	0	0	0	0	0	0	0	0	0
Excretion of dipeptide	dipeptide[Extracellular] => dipeptide[External]			0	0	0	0	0	0	0	0	0	0	0	0	0	0	0	0	0	0	0	0	0	0	0	0	0	0	0	0	0	0	0	0	0	0	0	0	0
Excretion of dTTP	dTTP[Extracellular] => dTTP[External]			0	0	0	0	0	0	0	0	0	0	0	0	0	0	0	0	0	0	0	0	0	0	0	0	0	0	0	0	0	0	0	0	0	0	0	0	0
Excretion of thymidine	thymidine[Extracellular] => thymidine[External]			0	0	0	0	0	0	0	0	0	0	0	0	0	0	0	0	0	0	0	0	0	0	0	0	0	0	0	0	0	0	0	0	0	0	0	0	0
Excretion of deoxyuridine	deoxyuridine[Extracellular] => deoxyuridine[External]			0	0	0	0	0	0	0	0	0	0	0	0	0	0	0	0	0	0	0	0	0	0	0	0	0	0	0	0	0	0	0	0	0	0	0	0	0
Excretion of episterol	episterol[Extracellular] => episterol[External]			0	0	0	0	0	0	0	0	0	0	0	0	0	0	0	0	0	0	0	0	0	0	0	0	0	0	0	0	0	0	0	0	0	0	0	0	0
Excretion of ergosta-5,7,22,24(28)-tetraen-3beta-ol	ergosta-5,7,22,24(28)-tetraen-3beta-ol[Extracellular] => ergosta-5,7,22,24(28)-tetraen-3beta-ol[External]			0	0	0	0	0	0	0	0	0	0	0	0	0	0	0	0	0	0	0	0	0	0	0	0	0	0	0	0	0	0	0	0	0	0	0	0	0
Excretion of 5alpha-ergosta-7,22-dien-3beta-ol	5alpha-ergosta-7,22-dien-3beta-ol[Extracellular] => 5alpha-ergosta-7,22-dien-3beta-ol[External]			0	0	0	0	0	0	0	0	0	0	0	0	0	0	0	0	0	0	0	0	0	0	0	0	0	0	0	0	0	0	0	0	0	0	0	0	0
Excretion of ergosterol	ergosterol[Extracellular] => ergosterol[External]			0	0	0	0	0	0	0	0	0	0	0	0	0	0	0	0	0	0	0	0	0	0	0	0	0	0	0	0	0	0	0	0	0	0	0	0	0
Excretion of ethanol	ethanol[Extracellular] => ethanol[External]			21.6886	19.3101	21.6032	6.6541	17.786	16.7952	20.2364	11.7166	23.7426	18.6408	22.1575	21.7965	22.1849	19.2468	16.9975	27.5065	16.5014	13.0164	15.2522	20.0068	27.0054	15.3428	18.7877	9.3392	19.7212	20.4965	2.9208	17.4555	22.3109	17.9086	20.7054	21.4843	14.2502	22.4426	13.8999	23.0116	5.7755
Excretion of fecosterol	fecosterol[Extracellular] => fecosterol[External]			0	0	0	0	0	0	0	0	0	0	0	0	0	0	0	0	0	0	0	0	0	0	0	0	0	0	0	0	0	0	0	0	0	0	0	0	0
Excretion of formate	formate[Extracellular] => formate[External]			0	0	0	0	0	0	0	0	0	0	0	0	0	0	0	0	0	0	0	0	0	0	0	0	0	0	0	0	0	0	0	0	0	0	0	0	0
Excretion of D-fructose	D-fructose[Extracellular] => D-fructose[External]			0	0	0	0	0	0	0	0	0	0	0	0	0	0	0	0	0	0	0	0	0	0	0	0	0	0	0	0	0	0	0	0	0	0	0	0	0
Excretion of beta-D-fucose	beta-D-fucose[Extracellular] => beta-D-fucose[External]			0	0	0	0	0	0	0	0	0	0	0	0	0	0	0	0	0	0	0	0	0	0	0	0	0	0	0	0	0	0	0	0	0	0	0	0	0
Excretion of fumarate	fumarate[Extracellular] => fumarate[External]			0	0	0	0	0	0	0	0.1012	0	0	0	0	0	0	0	0	0	0	0	0	0	0	0	0	0	0	0	0	0	0	0	0	0	0	0	0	0.0076
Excretion of D-glucosamine 6-phosphate	D-glucosamine 6-phosphate[Extracellular] => D-glucosamine 6-phosphate[External]			0	0	0	0	0	0	0	0	0	0	0	0	0	0	0	0	0	0	0	0	0	0	0	0	0	0	0	0	0	0	0	0	0	0	0	0	0
Excretion of gamma-aminobutyrate	gamma-aminobutyrate[Extracellular] => gamma-aminobutyrate[External]			0	0	0	0	0	0	0	0	0	0	0	0	0	0	0	0	0	0	0	0	0	0	0	0	0	0	0	0	0	0	0	0	0	0	0	0	0
Excretion of D-galactose	D-galactose[Extracellular] => D-galactose[External]			0	0	0	0	0	0	0	0	0	0	0	0	0	0	0	0	0	0	0	0	0	0	0	0	0	0	0	0	0	0	0	0	0	0	0	0	0
Excretion of glycolaldehyde	glycolaldehyde[Extracellular] => glycolaldehyde[External]			0	0	0	0	0	0	0	0	0	0	0	0	0	0	0	0	0	0	0	0	0	0	0	0	0	0	0	0	0	0	0	0	0	0	0	0	0
Excretion of glucosamine	glucosamine[Extracellular] => glucosamine[External]			0	0	0	0	0	0	0	0	0	0	0	0	0	0	0	0	0	0	0	0	0	0	0	0	0	0	0	0	0	0	0	0	0	0	0	0	0
Excretion of alpha-D-glucose	alpha-D-glucose[Extracellular] => alpha-D-glucose[External]			0	0	0	0	0	0	0	0	0	0	0	0	0	0	0	0	0	0	0	0	0	0	0	0	0	0	0	0	0	0	0	0	0	0	0	0	0
Excretion of L-glutamine	L-glutamine[Extracellular] => L-glutamine[External]			0	0	0	0	0	0	0	0	0	0	0	0	0	0	0	0	0	0	0	0	0	0	0	0	0	0	0	0	0	0	0	0	0	0	0	0	0
Excretion of L-glucitol	L-glucitol[Extracellular] => L-glucitol[External]			0	0	0	0	0	0	0	0	0	0	0	0	0	0	0	0	0	0	0	0	0	0	0	0	0	0	0	0	0	0	0	0	0	0	0	0	0
Excretion of L-glutamate	L-glutamate[Extracellular] => L-glutamate[External]			0	0	0	0	0	0	0	0	0	0	0	0	0	0	0	0	0	0	0	0	0	0	0	0	0	0	0	0	0	0	0	0	0	0	0	0	0
Excretion of glycerol	glycerol[Extracellular] => glycerol[External]			1.7782	1.5782	1.5577	0.6	3.2665	1.4392	1.6013	1.6786	1.9634	1.2885	1.4851	1.9089	1.6777	1.478	1.4989	2.3002	1.5	1.0502	1.139	1.4202	1.4	1.3002	1.4357	1.5413	2.3089	1.6089	0.327	1.427	2.4004	1.2754	1.3501	1.4388	0.9389	1.7764	0.9397	1.7502	0.831
Excretion of glycine	glycine[Extracellular] => glycine[External]			0	0	0	0	0	0	0	0	0	0	0	0	0	0	0	0	0	0	0	0	0	0	0	0	0	0	0	0	0	0	0	0	0	0	0	0	0
Excretion of guanine	guanine[Extracellular] => guanine[External]			0	0	0	0	0	0	0	0	0	0	0	0	0	0	0	0	0	0	0	0	0	0	0	0	0	0	0	0	0	0	0	0	0	0	0	0	0
Excretion of glycerophosphatidylcholine	glycerophosphatidylcholine[Extracellular] => glycerophosphatidylcholine[External]			0	0	0	0	0	0	0	0	0	0	0	0	0	0	0	0	0	0	0	0	0	0	0	0	0	0	0	0	0	0	0	0	0	0	0	0	0
Excretion of glycerophosphatidyl-D-myo-inositol	glycerophosphatidyl-D-myo-inositol[Extracellular] => glycerophosphatidyl-D-myo-inositol[External]			0	0	0	0	0	0	0	0	0	0	0	0	0	0	0	0	0	0	0	0	0	0	0	0	0	0	0	0	0	0	0	0	0	0	0	0	0
Excretion of guanosine	guanosine[Extracellular] => guanosine[External]			0	0	0	0	0	0	0	0	0	0	0	0	0	0	0	0	0	0	0	0	0	0	0	0	0	0	0	0	0	0	0	0	0	0	0	0	0
Excretion of H(+)	H(+)[Extracellular] => H(+)[External]			1.5196	1.0418	1.3529	0.1151	0.4692	1.3781	1.1296	1.2893	0.2259	1.1102	1.3429	1.085	1.0378	1.3157	0.8706	1.5455	1.0151	1.1094	1.4618	1.276	1.057	0.9878	1.2473	2.4272	1.1432	1.4494	1.332	1.2393	0.7439	1.1076	1.1656	1.3232	0.9018	1.3104	1.4058	1.1272	0.7877
Excretion of L-histidine	L-histidine[Extracellular] => L-histidine[External]			0	0	0	0	0	0	0	0	0	0	0	0	0	0	0	0	0	0	0	0	0	0	0	0	0	0	0	0	0	0	0	0	0	0	0	0	0
Excretion of hypoxanthine	hypoxanthine[Extracellular] => hypoxanthine[External]			0	0	0	0	0	0	0	0	0	0	0	0	0	0	0	0	0	0	0	0	0	0	0	0	0	0	0	0	0	0	0	0	0	0	0	0	0
Excretion of L-isoleucine	L-isoleucine[Extracellular] => L-isoleucine[External]			0	0	0	0	0	0	0	0	0	0	0	0	0	0	0	0	0	0	0	0	0	0	0	0	0	0	0	0	0	0	0	0	0	0	0	0	0
Excretion of inosine	inosine[Extracellular] => inosine[External]			0	0	0	0	0	0	0	0	0	0	0	0	0	0	0	0	0	0	0	0	0	0	0	0	0	0	0	0	0	0	0	0	0	0	0	0	0
Excretion of potassium	potassium[Extracellular] => potassium[External]			0	0	0	0	0	0	0	0	0	0	0	0	0	0	0	0	0	0	0	0	0	0	0	0	0	0	0	0	0	0	0	0	0	0	0	0	0
Excretion of (R)-lactate	(R)-lactate[Extracellular] => (R)-lactate[External]			0	0	0	0	0	0	0	0	0	0	0	0	0	0	0	0	0	0	0	0	0	0	0	0	0	0	0	0	0	0	0	0	0	0	0	0	0
Excretion of lanosterol	lanosterol[Extracellular] => lanosterol[External]			0	0	0	0	0	0	0	0	0	0	0	0	0	0	0	0	0	0	0	0	0	0	0	0	0	0	0	0	0	0	0	0	0	0	0	0	0
Excretion of L-leucine	L-leucine[Extracellular] => L-leucine[External]			0	0	0	0	0	0	0	0	0	0	0	0	0	0	0	0	0	0	0	0	0	0	0	0	0	0	0	0	0	0	0	0	0	0	0	0	0
Excretion of L-lysine	L-lysine[Extracellular] => L-lysine[External]			0	0	0	0	0	0	0	0	0	0	0	0	0	0	0	0	0	0	0	0	0	0	0	0	0	0	0	0	0	0	0	0	0	0	0	0	0
Excretion of malate	malate[Extracellular] => malate[External]			0	0	0	0	0	0	0	0	0	0	0	0	0	0	0	0	0	0	0	0	0	0	0	0.3001	0	0	0	0	0	0	0	0	0	0	0	0	0.0996
Excretion of alpha-D-mannose	alpha-D-mannose[Extracellular] => alpha-D-mannose[External]			0	0	0	0	0	0	0	0	0	0	0	0	0	0	0	0	0	0	0	0	0	0	0	0	0	0	0	0	0	0	0	0	0	0	0	0	0
Excretion of melibiose	melibiose[Extracellular] => melibiose[External]			0	0	0	0	0	0	0	0	0	0	0	0	0	0	0	0	0	0	0	0	0	0	0	0	0	0	0	0	0	0	0	0	0	0	0	0	0
Excretion of L-methionine	L-methionine[Extracellular] => L-methionine[External]			0	0	0	0	0	0	0	0	0	0	0	0	0	0	0	0	0	0	0	0	0	0	0	0	0	0	0	0	0	0	0	0	0	0	0	0	0
Excretion of myo-inositol	myo-inositol[Extracellular] => myo-inositol[External]			0	0	0	0	0	0	0	0	0	0	0	0	0	0	0	0	0	0	0	0	0	0	0	0	0	0	0	0	0	0	0	0	0	0	0	0	0
Excretion of maltose	maltose[Extracellular] => maltose[External]			0	0	0	0	0	0	0	0	0	0	0	0	0	0	0	0	0	0	0	0	0	0	0	0	0	0	0	0	0	0	0	0	0	0	0	0	0
Excretion of S-methyl-L-methionine	S-methyl-L-methionine[Extracellular] => S-methyl-L-methionine[External]			0	0	0	0	0	0	0	0	0	0	0	0	0	0	0	0	0	0	0	0	0	0	0	0	0	0	0	0	0	0	0	0	0	0	0	0	0
Excretion of D-mannitol	D-mannitol[Extracellular] => D-mannitol[External]			0	0	0	0	0	0	0	0	0	0	0	0	0	0	0	0	0	0	0	0	0	0	0	0	0	0	0	0	0	0	0	0	0	0	0	0	0
Excretion of methane	methane[Extracellular] => methane[External]			0	0	0	0	0	0	0	0	0	0	0	0	0	0	0	0	0	0	0	0	0	0	0	0	0	0	0	0	0	0	0	0	0	0	0	0	0
Excretion of N-acetyl-D-glucosamine	N-acetyl-D-glucosamine[Extracellular] => N-acetyl-D-glucosamine[External]			0	0	0	0	0	0	0	0	0	0	0	0	0	0	0	0	0	0	0	0	0	0	0	0	0	0	0	0	0	0	0	0	0	0	0	0	0
Excretion of sodium	sodium[Extracellular] => sodium[External]			0	0	0	0	0	0	0	0	0	0	0	0	0	0	0	0	0	0	0	0	0	0	0	0	0	0	0	0	0	0	0	0	0	0	0	0	0
Excretion of NH3	NH3[Extracellular] => NH3[External]			0	0	0	0	0	0	0	0	0	0	0	0	0	0	0	0	0	0	0	0	0	0	0	0	0	0	0	0	0	0	0	0	0	0	0	0	0
Excretion of nicotinamide mononucleotide	nicotinamide mononucleotide[Extracellular] => nicotinamide mononucleotide[External]			0	0	0	0	0	0	0	0	0	0	0	0	0	0	0	0	0	0	0	0	0	0	0	0	0	0	0	0	0	0	0	0	0	0	0	0	0
Excretion of oxygen	oxygen[Extracellular] => oxygen[External]			0	0	0	0	0	0	0	0	0	0	0	0	0	0	0	0	0	0	0	0	0	0	0	0	0	0	0	0	0	0	0	0	0	0	0	0	0
Excretion of oxidized glutathione	oxidized glutathione[Extracellular] => oxidized glutathione[External]			0	0	0	0	0	0	0	0	0	0	0	0	0	0	0	0	0	0	0	0	0	0	0	0	0	0	0	0	0	0	0	0	0	0	0	0	0
Excretion of oligopeptide	oligopeptide[Extracellular] => oligopeptide[External]			0	0	0	0	0	0	0	0	0	0	0	0	0	0	0	0	0	0	0	0	0	0	0	0	0	0	0	0	0	0	0	0	0	0	0	0	0
Excretion of L-ornithine	L-ornithine[Extracellular] => L-ornithine[External]			0	0	0	0	0	0	0	0	0	0	0	0	0	0	0	0	0	0	0	0	0	0	0	0	0	0	0	0	0	0	0	0	0	0	0	0	0
Excretion of adenosine 3',5'-bisphosphate	adenosine 3',5'-bisphosphate[Extracellular] => adenosine 3',5'-bisphosphate[External]			0	0	0	0	0	0	0	0	0	0	0	0	0	0	0	0	0	0	0	0	0	0	0	0	0	0	0	0	0	0	0	0	0	0	0	0	0
Excretion of peptide	peptide[Extracellular] => peptide[External]			0	0	0	0	0	0	0	0	0	0	0	0	0	0	0	0	0	0	0	0	0	0	0	0	0	0	0	0	0	0	0	0	0	0	0	0	0
Excretion of L-phenylalanine	L-phenylalanine[Extracellular] => L-phenylalanine[External]			0	0	0	0	0	0	0	0	0	0	0	0	0	0	0	0	0	0	0	0	0	0	0	0	0	0	0	0	0	0	0	0	0	0	0	0	0
Excretion of pimelic acid	pimelic acid[Extracellular] => pimelic acid[External]			0	0	0	0	0	0	0	0	0	0	0	0	0	0	0	0	0	0	0	0	0	0	0	0	0	0	0	0	0	0	0	0	0	0	0	0	0
Excretion of phosphate	phosphate[Extracellular] => phosphate[External]			0	0	0	0	0	0	0	0	0	0	0	0	0	0	0	0	0	0	0	0	0	0	0	0	0	0	0	0	0	0	0	0	0	0	0	0	0
Excretion of (R)-pantothenate	(R)-pantothenate[Extracellular] => (R)-pantothenate[External]			0	0	0	0	0	0	0	0	0	0	0	0	0	0	0	0	0	0	0	0	0	0	0	0	0	0	0	0	0	0	0	0	0	0	0	0	0
Excretion of L-proline	L-proline[Extracellular] => L-proline[External]			0	0	0	0	0	0	0	0	0	0	0	0	0	0	0	0	0	0	0	0	0	0	0	0	0	0	0	0	0	0	0	0	0	0	0	0	0
Excretion of putrescine	putrescine[Extracellular] => putrescine[External]			0	0	0	0	0	0	0	0	0	0	0	0	0	0	0	0	0	0	0	0	0	0	0	0	0	0	0	0	0	0	0	0	0	0	0	0	0
Excretion of pyruvate	pyruvate[Extracellular] => pyruvate[External]			0.1079	0.1009	0.0702	0.01	0.0409	0.0809	0.0609	0.0501	0	0.05	0.05	0.0703	0	0.0809	0.0409	0.09	0.0609	0.0808	0.1009	0.1	0.07	0.07	0.0809	0.1009	0.05	0.0503	0.0809	0.081	0.05	0.0909	0.07	0.0702	0.0409	0.07	0.1009	0.06	0.0308
Excretion of riboflavin	riboflavin[Extracellular] => riboflavin[External]			0	0	0	0	0	0	0	0	0	0	0	0	0	0	0	0	0	0	0	0	0	0	0	0	0	0	0	0	0	0	0	0	0	0	0	0	0
Excretion of D-ribose	D-ribose[Extracellular] => D-ribose[External]			0	0	0	0	0	0	0	0	0	0	0	0	0	0	0	0	0	0	0	0	0	0	0	0	0	0	0	0	0	0	0	0	0	0	0	0	0
Excretion of D-rhamnose	D-rhamnose[Extracellular] => D-rhamnose[External]			0	0	0	0	0	0	0	0	0	0	0	0	0	0	0	0	0	0	0	0	0	0	0	0	0	0	0	0	0	0	0	0	0	0	0	0	0
Excretion of S-adenosyl-L-methionine	S-adenosyl-L-methionine[Extracellular] => S-adenosyl-L-methionine[External]			0	0	0	0	0	0	0	0	0	0	0	0	0	0	0	0	0	0	0	0	0	0	0	0	0	0	0	0	0	0	0	0	0	0	0	0	0
Excretion of L-serine	L-serine[Extracellular] => L-serine[External]			0	0	0	0	0	0	0	0	0	0	0	0	0	0	0	0	0	0	0	0	0	0	0	0	0	0	0	0	0	0	0	0	0	0	0	0	0
Excretion of sulfate	sulfate[Extracellular] => sulfate[External]			0	0	0	0	0	0	0	0	0	0	0	0	0	0	0	0	0	0	0	0	0	0	0	0	0	0	0	0	0	0	0	0	0	0	0	0	0
Excretion of sorbose	sorbose[Extracellular] => sorbose[External]			0	0	0	0	0	0	0	0	0	0	0	0	0	0	0	0	0	0	0	0	0	0	0	0	0	0	0	0	0	0	0	0	0	0	0	0	0
Excretion of spermidine	spermidine[Extracellular] => spermidine[External]			0	0	0	0	0	0	0	0	0	0	0	0	0	0	0	0	0	0	0	0	0	0	0	0	0	0	0	0	0	0	0	0	0	0	0	0	0
Excretion of spermine	spermine[Extracellular] => spermine[External]			0	0	0	0	0	0	0	0	0	0	0	0	0	0	0	0	0	0	0	0	0	0	0	0	0	0	0	0	0	0	0	0	0	0	0	0	0
Excretion of succinate	succinate[Extracellular] => succinate[External]			0.5079	0.3	0.28	0.08	0.1809	0.4204	0.28	0.2901	0	0.34	0.26	0.4302	0	0.3808	0.2008	0.38	0.38	0.33	0.7009	0.5	0.38	0.2901	0.4067	1.2801	0.39	0.2909	0.4009	0.401	0.27	0.41	0.22	0.3302	0.1909	0.34	0.3009	0.27	0.0476
Excretion of sucrose	sucrose[Extracellular] => sucrose[External]			0	0	0	0	0	0	0	0	0	0	0	0	0	0	0	0	0	0	0	0	0	0	0	0	0	0	0	0	0	0	0	0	0	0	0	0	0
Excretion of thiamin	thiamin[Extracellular] => thiamin[External]			0	0	0	0	0	0	0	0	0	0	0	0	0	0	0	0	0	0	0	0	0	0	0	0	0	0	0	0	0	0	0	0	0	0	0	0	0
Excretion of L-threonine	L-threonine[Extracellular] => L-threonine[External]			0	0	0	0	0	0	0	0	0	0	0	0	0	0	0	0	0	0	0	0	0	0	0	0	0	0	0	0	0	0	0	0	0	0	0	0	0
Excretion of thymine	thymine[Extracellular] => thymine[External]			0	0	0	0	0	0	0	0	0	0	0	0	0	0	0	0	0	0	0	0	0	0	0	0	0	0	0	0	0	0	0	0	0	0	0	0	0
Excretion of alpha,alpha-trehalose	alpha,alpha-trehalose[Extracellular] => alpha,alpha-trehalose[External]			0	0	0	0	0	0	0	0	0	0	0	0	0	0	0	0	0	0	0	0	0	0	0	0	0	0	0	0	0	0	0	0	0	0	0	0	0
Excretion of L-tryptophan	L-tryptophan[Extracellular] => L-tryptophan[External]			0	0	0	0	0	0	0	0	0	0	0	0	0	0	0	0	0	0	0	0	0	0	0	0	0	0	0	0	0	0	0	0	0	0	0	0	0
Excretion of L-tyrosine	L-tyrosine[Extracellular] => L-tyrosine[External]			0	0	0	0	0	0	0	0	0	0	0	0	0	0	0	0	0	0	0	0	0	0	0	0	0	0	0	0	0	0	0	0	0	0	0	0	0
Excretion of uracil	uracil[Extracellular] => uracil[External]			0	0	0	0	0	0	0	0	0	0	0	0	0	0	0	0	0	0	0	0	0	0	0	0	0	0	0	0	0	0	0	0	0	0	0	0	0
Excretion of urea	urea[Extracellular] => urea[External]			0	0	0	0	0	0	0	0	0	0	0	0	0	0	0	0	0	0	0	0	0	0	0	0	0	0	0	0	0	0	0	0	0	0	0	0	0
Excretion of uridine	uridine[Extracellular] => uridine[External]			0	0	0	0	0	0	0	0	0	0	0	0	0	0	0	0	0	0	0	0	0	0	0	0	0	0	0	0	0	0	0	0	0	0	0	0	0
Excretion of L-valine	L-valine[Extracellular] => L-valine[External]			0	0	0	0	0	0	0	0	0	0	0	0	0	0	0	0	0	0	0	0	0	0	0	0	0	0	0	0	0	0	0	0	0	0	0	0	0
Excretion of pyridoxine	pyridoxine[Extracellular] => pyridoxine[External]			0	0	0	0	0	0	0	0	0	0	0	0	0	0	0	0	0	0	0	0	0	0	0	0	0	0	0	0	0	0	0	0	0	0	0	0	0
Excretion of xanthine	xanthine[Extracellular] => xanthine[External]			0	0	0	0	0	0	0	0	0	0	0	0	0	0	0	0	0	0	0	0	0	0	0	0	0	0	0	0	0	0	0	0	0	0	0	0	0
Excretion of xanthosine	xanthosine[Extracellular] => xanthosine[External]			0	0	0	0	0	0	0	0	0	0	0	0	0	0	0	0	0	0	0	0	0	0	0	0	0	0	0	0	0	0	0	0	0	0	0	0	0
Excretion of D-xylose	D-xylose[Extracellular] => D-xylose[External]			0	0	0	0	0	0	0	0	0	0	0	0	0	0	0	0	0	0	0	0	0	0	0	0	0	0	0	0	0	0	0	0	0	0	0	0	0
Excretion of zymosterol	zymosterol[Extracellular] => zymosterol[External]			0	0	0	0	0	0	0	0	0	0	0	0	0	0	0	0	0	0	0	0	0	0	0	0	0	0	0	0	0	0	0	0	0	0	0	0	0
Model-specific reaction, used to group lipid formation for biomass production (carbon limited)	0.001531 1-phosphatidyl-1D-myo-inositols[Cytoplasm] + 5.6e-005 4,4-dimethylzymosterol[Cytoplasm] + 0.000206 acyl acids[Cytoplasm] + 9.6e-005 episterol[Cytoplasm] + 0.000125 ergosta-5,7,22,24(28)-tetraen-3beta-ol[Cytoplasm] + 0.000812 ergosterol ester[Cytoplasm] + 0.005603 ergosterol[Cytoplasm] + 0.000114 fecosterol[Cytoplasm] + 6.6e-005 inositol-mannose-P-inositol-P-D-ceramide[Cytoplasm] + 0.0003…			0.401	0.3702	0.4258	0.131	0.251	0.3701	0.3501	0.2011	0.371	0.311	0.331	0.3401	0.3806	0.3702	0.3551	0.4203	0.4101	0.2901	0.3601	0.4034	0.391	0.291	0.291	0.166	0.3692	0.401	0.1302	0.2998	0.3301	0.3382	0.3705	0.4005	0.3511	0.381	0.3601	0.371	0.1521
Biomass production, carbon limited	1.1358 1,3-beta-D-glucan[Cytoplasm] + 0.051 AMP[Cytoplasm] + 59.276 ATP[Cytoplasm] + 0.05 CMP[Cytoplasm] + 0.051 GMP[Cytoplasm] + 0.35734 L-alanine[Cytoplasm] + 0.13579 L-arginine[Cytoplasm] + 0.17152 L-asparagine[Cytoplasm] + 0.17152 L-aspartate[Cytoplasm] + 0.04288 L-cysteine[Cytoplasm] + 0.268 L-glutamate[Cytoplasm] + 0.268 L-glutamine[Cytoplasm] + 0.075041 L-histidine[Cytoplasm] + 0.17152 L-i…			0.401	0.3702	0.4258	0.131	0.251	0.3701	0.3501	0.2011	0.371	0.311	0.331	0.3401	0.3806	0.3702	0.3551	0.4203	0.4101	0.2901	0.3601	0.4034	0.391	0.291	0.291	0.166	0.3692	0.401	0.1302	0.2998	0.3301	0.3382	0.3705	0.4005	0.3511	0.381	0.3601	0.371	0.1521
Model-specific reaction, used to group lipid formation for biomass production (nitrogen limited)	0.001656 1-phosphatidyl-1D-myo-inositols[Cytoplasm] + 4.6e-005 4,4-dimethylzymosterol[Cytoplasm] + 0.000723 acyl acids[Cytoplasm] + 6.2e-005 episterol[Cytoplasm] + 0.000167 ergosta-5,7,22,24(28)-tetraen-3beta-ol[Cytoplasm] + 0.004632 ergosterol ester[Cytoplasm] + 0.005155 ergosterol[Cytoplasm] + 6.8e-005 fecosterol[Cytoplasm] + 9e-006 inositol-mannose-P-inositol-P-D-ceramide[Cytoplasm] + 7.5e-005…			0	0	0	0	0	0	0	0	0	0	0	0	0	0	0	0	0	0	0	0	0	0	0	0	0	0	0	0	0	0	0	0	0	0	0	0	0
Biomass production, nitrogen limited	0.963 1,3-beta-D-glucan[Cytoplasm] + 0.04 AMP[Cytoplasm] + 59.276 ATP[Cytoplasm] + 0.039 CMP[Cytoplasm] + 0.04 GMP[Cytoplasm] + 0.252 L-alanine[Cytoplasm] + 0.098 L-arginine[Cytoplasm] + 0.153 L-asparagine[Cytoplasm] + 0.153 L-aspartate[Cytoplasm] + 0.044 L-cysteine[Cytoplasm] + 0.231 L-glutamate[Cytoplasm] + 0.231 L-glutamine[Cytoplasm] + 0.071 L-histidine[Cytoplasm] + 0.142 L-isoleucine[Cytopla…			0	0	0	0	0	0	0	0	0	0	0	0	0	0	0	0	0	0	0	0	0	0	0	0	0	0	0	0	0	0	0	0	0	0	0	0	0
Growth	biomass[Cytoplasm] => biomass[Extracellular]			0.401	0.3702	0.4258	0.131	0.251	0.3701	0.3501	0.2011	0.371	0.311	0.331	0.3401	0.3806	0.3702	0.3551	0.4203	0.4101	0.2901	0.3601	0.4034	0.391	0.291	0.291	0.166	0.3692	0.401	0.1302	0.2998	0.3301	0.3382	0.3705	0.4005	0.3511	0.381	0.3601	0.371	0.1521
Ubiquinol:ferricytochrome-c oxidoreductase	Ubiquinol-6[Mitochondrion] + 2 ferricytochrome c[Mitochondrion] <=> Ubiquinone-6[Mitochondrion] + 2 ferrocytochrome c[Mitochondrion]	Q0105:YBL045C:YDR529C:YEL024W:YFR033C:YGR183C:YHR001W-A:YJL166W:YJR048W:YOR065W:YPR191W		0	0	0	0	0	0	0	0	0	0	0	0	0	0	0	0	0	0	0	0	0	0	0	0	0	0	0	0	0	0	0	0	0	0	0	0	0
adenosine transport in via proton symport	adenosine[Extracellular] <=> adenosine[Cytoplasm]	YAL022C		0	0	0	0	0	0	0	0	0	0	0	0	0	0	0	0	0	0	0	0	0	0	0	0	0	0	0	0	0	0	0	0	0	0	0	0	0
cytidine transport in via proton symport	cytidine[Extracellular] <=> cytidine[Cytoplasm]	YAL022C		0	0	0	0	0	0	0	0	0	0	0	0	0	0	0	0	0	0	0	0	0	0	0	0	0	0	0	0	0	0	0	0	0	0	0	0	0
tetrahydrofolate aminomethyltransferase, mitochondrial	5,10-methenyltetrahydrofolate[Mitochondrion] <=> 5-Formyltetrahydrofolate[Mitochondrion]	YAL044C:YBR221C:YDR019C:YER178W:YMR189W		0	0	0	0	0	0	0	0	0	0	0	0	0	0	0	0	0	0	0	0	0	0	0	0	0	0	0	0	0	0	0	0	0	0	0	0	0
(R,R)-butanediol dehydrogenase	(R,R)-2,3-Butanediol[Cytoplasm] + NAD(+)[Cytoplasm] => (R)-Acetoin[Cytoplasm] + NADH[Cytoplasm]	YAL060W		0	0	0	0	0	0	0	0	0	0	0	0	0	0	0	0	0	0	0	0	0	0	0	0	0	0	0	0	0	0	0	0	0	0	0	0	0
hydrogen peroxide reductase (thioredoxin), mitochondrial	Hydrogen peroxide[Mitochondrion] + Reduced thioredoxin[Mitochondrion] => Oxidized thioredoxin[Mitochondrion]	YBL064C:YCR083W		0	0	0	0	0	0	0	0	0	0	0	0	0	0	0	0	0	0	0	0	0	0	0	0	0	0	0	0	0	0	0	0	0	0	0	0	0
thiamin diphosphatase, extracellular	Thiamine diphosphate[Extracellular] => thiamin[Extracellular] + 2 phosphate[Extracellular]	YBR092C		0	0	0	0	0	0	0	0	0	0	0	0	0	0	0	0	0	0	0	0	0	0	0	0	0	0	0	0	0	0	0	0	0	0	0	0	0
thiamin phosphatase, extracellular	phosphate[Extracellular] => Thiamin monophosphate[Extracellular] + thiamin[Extracellular]	YBR092C		0	0	0	0	0	0	0	0	0	0	0	0	0	0	0	0	0	0	0	0	0	0	0	0	0	0	0	0	0	0	0	0	0	0	0	0	0
acid phosphatase, extracellular (secreted)	FMN[Extracellular] => phosphate[Extracellular] + riboflavin[Extracellular]	YBR093C		0	0	0	0	0	0	0	0	0	0	0	0	0	0	0	0	0	0	0	0	0	0	0	0	0	0	0	0	0	0	0	0	0	0	0	0	0
sirohydrochlorin dehydrogenase	NADPH[Cytoplasm] + dihydrosirohydrochlorin[Cytoplasm] => NADP(+)[Cytoplasm] + sirohydrochlorin[Cytoplasm]	YBR213W		0	0	0	0	0	0	0	0	0	0	0	0	0	0	0	0	0	0	0	0	0	0	0	0	0	0	0	0	0	0	0	0	0	0	0	0	0
sirohydrochlorin ferrochetalase	Fe2+[Cytoplasm] + sirohydrochlorin[Cytoplasm] => Siroheme[Cytoplasm]	YBR213W		0	0	0	0	0	0	0	0	0	0	0	0	0	0	0	0	0	0	0	0	0	0	0	0	0	0	0	0	0	0	0	0	0	0	0	0	0
pyruvate dehydrogenase	NAD(+)[Mitochondrion] + coenzyme A[Mitochondrion] + pyruvate[Mitochondrion] <=> NADH[Mitochondrion] + acetyl-CoA[Mitochondrion] + CO2[Mitochondrion]	YBR221C:YER178W:YFL018C:YGR193C:YNL071W		1.0501	0.7504	1.8934	0.2701	0.4504	0.8501	0.7501	0.6274	0.4013	0.0018	0.6503	0.8001	0.4504	0.8001	0.6501	0.6003	1.1504	0.3508	1.2005	1.2003	0.8001	0.3003	0.7001	0.6911	1.3504	1.5005	1.3003	0.75	0.5504	0.8005	0.5753	0.7005	1.5005	0.7501	0.7504	0.6501	3.3006
phosphate transport via symport	phosphate[Extracellular] => phosphate[Cytoplasm]	YCR037C		0.0869	0.0426	0.0581	0.0034	0.0539	0.0601	0.0167	0.0021	0.0356	0.0339	0.0519	0.0517	0.0524	0.0482	0.0346	0.0181	0	0.0087	0.0483	0.0158	0.0161	0.0268	0.0517	0.035	0.0306	0.0417	0.0347	0.0029	0.0507	0.0233	0.0129	0.0426	0.0509	0.0295	0.0459	0.0252	0.0567
L-cystine transport via proton symport (vacuolar)	L-Cystine[Vacuole][Cytoplasm] <=> L-Cystine[Cytoplasm]	YCR075C		0	0	0	0	0	0	0	0	0	0	0	0	0	0	0	0	0	0	0	0	0	0	0	0	0	0	0	0	0	0	0	0	0	0	0	0	0
oxoglutarate dehydrogenase (lipoamide)	2-oxoglutarate[Mitochondrion] + lipoamide[Mitochondrion] <=> CO2[Mitochondrion] + S-Succinyldihydrolipoamide[Mitochondrion]	YDR148C:YFL018C:YIL125W		0	0	0	0	0	0	0	0	0	0	0	0	0	0	0	0	0	0	0	0	0	0	0	0	0	0	0	0	0	0	0	0	0	0	0	0	0
oxoglutarate dehydrogenase (dihydrolipoamide S-succinyltransferase)	coenzyme A[Mitochondrion] + dihydrolipoamide[Mitochondrion] <=> S-Succinyldihydrolipoamide[Mitochondrion] + succinyl-CoA[Mitochondrion]	YDR148C:YFL018C:YIL125W		0	0	0	0	0	0	0	0	0	0	0	0	0	0	0	0	0	0	0	0	0	0	0	0	0	0	0	0	0	0	0	0	0	0	0	0	0
pyruvate dehydrogenase (dihydrolipoamide dehydrogenase)	NAD(+)[Mitochondrion] + dihydrolipoamide[Mitochondrion] <=> NADH[Mitochondrion] + lipoamide[Mitochondrion]	YDR148C:YFL018C:YIL125W		0	0	0	0	0	0	0	0	0	0	0	0	0	0	0	0	0	0	0	0	0	0	0	0	0	0	0	0	0	0	0	0	0	0	0	0	0
inositol-1,3,4,5-triphosphate 6-kinase, nucleus	1D-myo-Inositol 1,3,4,5-tetrakisphosphate[Cytoplasm] + ATP[Cytoplasm] <=> 1D-myo-Inositol 1,3,4,5,6-pentakisphosphate[Cytoplasm] + ADP[Cytoplasm]	YDR173C;YDR298C		0	0	0	0	0	0	0	0	0	0	0	0	0	0	0	0	0	0	0	0	0	0	0	0	0	0	0	0	0	0	0	0	0	0	0	0	0
inositol-1,4,5,6- tetrakisphosphate 3-kinase, nucleus	1D-myo-Inositol 1,4,5,6-tetrakisphosphate[Cytoplasm] + ATP[Cytoplasm] <=> 1D-myo-Inositol 1,3,4,5,6-pentakisphosphate[Cytoplasm] + ADP[Cytoplasm]	YDR173C		0	0	0	0	0	0	0	0	0	0	0	0	0	0	0	0	0	0	0	0	0	0	0	0	0	0	0	0	0	0	0	0	0	0	0	0	0
inositol-1,4,5-triphosphate 6-kinase, nucleus	1D-myo-Inositol 1,4,5-trisphosphate[Cytoplasm] + ATP[Cytoplasm] <=> 1D-myo-Inositol 1,4,5,6-tetrakisphosphate[Cytoplasm] + ADP[Cytoplasm]	YDR173C		0	0	0	0	0	0	0	0	0	0	0	0	0	0	0	0	0	0	0	0	0	0	0	0	0	0	0	0	0	0	0	0	0	0	0	0	0
inositol-1,4,5-trisphosphate 3-kinase, nucleus	1D-myo-Inositol 1,4,5-trisphosphate[Cytoplasm] + ATP[Nucleus][Cytoplasm] <=> 1D-myo-Inositol 1,3,4,5-tetrakisphosphate[Cytoplasm] + ADP[Cytoplasm]	YDR173C		0	0	0	0	0	0	0	0	0	0	0	0	0	0	0	0	0	0	0	0	0	0	0	0	0	0	0	0	0	0	0	0	0	0	0	0	0
Ap4A hydrolase	P1,P4-bis(5'-adenosyl) tetraphosphate[Cytoplasm] <=> 2 ADP[Cytoplasm]	YDR305C		0.0494	0.0321	0.0324	0.0029	0.0264	0.0346	0.0104	0.0033	0.0207	0.0205	0.0298	0.0294	0.0382	0.0363	0.0223	0.0108	0.0006	0.0069	0.0295	0.0102	0.0103	0.022	0.0305	0.0233	0.0194	0.0256	0.0273	0.0041	0.0257	0.015	0.0093	0.026	0.0389	0.0179	0.0318	0.0197	0.0313
Heme O monooxygenase, mitochondrial	Heme O[Mitochondrion] + NADH[Mitochondrion] + O2[Mitochondrion] => Heme A[Mitochondrion] + NAD(+)[Mitochondrion]	YDR376W:YER141W:YPL252C		0	0	0	0	0	0	0	0	0	0	0	0	0	0	0	0	0	0	0	0	0	0	0	0	0	0	0	0	0	0	0	0	0	0	0	0	0
4-Methyl-2-oxopentanoate decarboxylase	4-methyl-2-oxopentanoate[Cytoplasm] <=> 3-Methylbutanal[Cytoplasm] + CO2[Cytoplasm]	YDR380W		0	0	0	0	0	0	0	0	0	0	0	0	0	0	0	0	0	0	0	0	0	0	0	0	0	0	0	0	0	0	0	0	0	0	0	0	0
3-Methyl-2-oxopentanoate decarboxylase	(S)-3-Methyl-2-oxopentanoate[Cytoplasm] <=> 2-methylbutyraldehyde[Cytoplasm] + CO2[Cytoplasm]	YDR380W		0	0	0	0	0	0	0	0	0	0	0	0	0	0	0	0	0	0	0	0	0	0	0	0	0	0	0	0	0	0	0	0	0	0	0	0	0
Indole-3-pyruvate decarboxylase	Indolepyruvate[Cytoplasm] <=> CO2[Cytoplasm] + Indole-3-acetaldehyde[Cytoplasm]	YDR380W		0	0	0	0	0	0	0	0	0	0	0	0	0	0	0	0	0	0	0	0	0	0	0	0	0	0	0	0	0	0	0	0	0	0	0	0	0
Phenylpyruvate decarboxylase	phenylpyruvate[Cytoplasm] <=> CO2[Cytoplasm] + Phenylacetaldehyde[Cytoplasm]	YDR380W		0	0	0	0	0	0	0	0	0	0	0	0	0	0	0	0	0	0	0	0	0	0	0	0	0	0	0	0	0	0	0	0	0	0	0	0	0
ammonia transport (efflux, cytosol to extracellular)	NH3[Cytoplasm] <=> NH3[Extracellular]	YDR384C		0	0	0	0	0	0	0	0	0	0	0	0	0	0	0	0	0	0	0	0	0	0	0	0	0	0	0	0	0	0	0	0	0	0	0	0	0
purine-nucleoside phosphorylase	alpha-D-ribose 1-phosphate[Cytoplasm] + nicotinamide[Cytoplasm] => N-Ribosylnicotinamide[Cytoplasm] + phosphate[Cytoplasm]	YDR400W:YLR017W:YLR209C		0	0	0	0	0	0	0	0	0	0	0	0	0	0	0	0	0	0	0	0	0	0	0	0	0	0	0	0	0	0	0	0	0	0	0	0	0
N-formyltyrosine oxidase	2 N-Formyl-L-tyrosine[Cytoplasm] + NADPH[Cytoplasm] => N,N-bisformyl-dityrosine[Cytoplasm] + NADP(+)[Cytoplasm]	YDR402C:YHR042W		0	0	0	0	0	0	0	0	0	0	0	0	0	0	0	0	0	0	0	0	0	0	0	0	0	0	0	0	0	0	0	0	0	0	0	0	0
L-tyrosine N-formyltransferase	10-formyltetrahydrofolate[Cytoplasm] + L-tyrosine[Cytoplasm] => N-Formyl-L-tyrosine[Cytoplasm] + 5,6,7,8-Tetrahydrofolate[Cytoplasm]	YDR403W		0	0	0	0	0	0	0	0	0	0	0	0	0	0	0	0	0	0	0	0	0	0	0	0	0	0	0	0	0	0	0	0	0	0	0	0	0
3,4-Dihydroxy-2-butanone-4-phosphate synthase	D-ribulose 5-phosphate[Cytoplasm] => 3,4-dihydroxy-2-butanone 4-phosphate[Cytoplasm] + formate[Cytoplasm]	YDR487C		0	0	0	0	0	0	0	0	0	0	0	0	0	0	0	0	0	0	0	0	0	0	0	0	0	0	0	0	0	0	0	0	0	0	0	0	0
glutathione peridoxase	2 oxidized glutathione[Cytoplasm] => hydrogen peroxide[Cytoplasm] + Reduced glutathione[Cytoplasm]	YDR513W		0	0	0	0	0	0	0	0	0	0	0	0	0	0	0	0	0	0	0	0	0	0	0	0	0	0	0	0	0	0	0	0	0	0.0006	0	0	0
(R)-Lactate:ferricytochrome-c 2-oxidoreductase	D-lactate[Cytoplasm] + 2 ferricytochrome c[Mitochondrion] => pyruvate[Cytoplasm] + 2 H(+)[Mitochondrion] + 2 ferrocytochrome c[Mitochondrion]	YEL071W:YJR048W		0	0	0	0	0	0	0	0	0	0	0	0	0	0	0	0	0	0	0	0	0	0	0	0	0	0	0	0	0	0	0	0	0	0	0	0	0
ATP diphosphohydrolase	ATP[Cytoplasm] => AMP[Cytoplasm] + 2 phosphate[Cytoplasm]	YER005W		0.0082	0.0043	0.0054	0.0005	0.0044	0.0058	0.0017	0.0006	0.0035	0.0034	0.005	0.0049	0.005	0.0048	0.0032	0.0018	0.0001	0.0012	0.0049	0.0017	0.0017	0.0037	0.0051	0.0039	0.0032	0.0043	0.0036	0.0007	0.0043	0.0025	0.0016	0.0043	0.0051	0.003	0.0042	0.0026	0.0052
GTP diphosphohydrolase	GTP[Cytoplasm] => GMP[Cytoplasm] + 2 phosphate[Cytoplasm]	YER005W		0.0082	0.0043	0.0054	0.0005	0.0044	0.0058	0.0017	0.0006	0.0035	0.0034	0.005	0.0049	0.005	0.0048	0.0032	0.0018	0.0001	0.0012	0.0049	0.0017	0.0017	0.0037	0.0051	0.0039	0.0032	0.0043	0.0036	0.0007	0.0043	0.0025	0.0016	0.0043	0.0051	0.003	0.0042	0.0026	0.0052
nucleoside-diphosphatase (ADP)	ADP[Cytoplasm] => AMP[Cytoplasm] + phosphate[Cytoplasm]	YER005W		0.0165	0.0085	0.0108	0.001	0.0088	0.0115	0.0035	0.0011	0.0069	0.0068	0.0099	0.0098	0.0099	0.0095	0.0064	0.0036	0.0002	0.0023	0.0098	0.0034	0.0034	0.0073	0.0102	0.0078	0.0065	0.0085	0.0071	0.0014	0.0086	0.005	0.0031	0.0087	0.0103	0.006	0.0085	0.0052	0.0104
nucleoside-diphosphatase (GDP)	GDP[Cytoplasm] => GMP[Cytoplasm] + phosphate[Cytoplasm]	YER005W:YEL042W		0.0165	0.0085	0.0108	0.001	0.0088	0.0115	0.0035	0.0011	0.0069	0.0068	0.0099	0.0098	0.0099	0.0095	0.0064	0.0036	0.0002	0.0023	0.0098	0.0034	0.0034	0.0073	0.0102	0.0078	0.0065	0.0085	0.0071	0.0014	0.0086	0.005	0.0031	0.0087	0.0103	0.006	0.0085	0.0052	0.0104
nucleoside-diphosphatase (UDP)	UDP[Cytoplasm] => UMP[Cytoplasm] + phosphate[Cytoplasm]	YER005W		0.0329	0.017	0.0216	0.002	0.0176	0.023	0.0069	0.0022	0.0138	0.0137	0.0199	0.0196	0.0198	0.0191	0.0128	0.0072	0.0004	0.0046	0.0197	0.0068	0.0069	0.0146	0.0204	0.0155	0.0129	0.0171	0.0143	0.0027	0.0172	0.01	0.0062	0.0174	0.0206	0.0119	0.017	0.0105	0.0209
UTP diphosphohydrolase	UTP[Cytoplasm] => UMP[Cytoplasm] + 2 phosphate[Cytoplasm]	YER005W		0.0082	0.0043	0.0054	0.0005	0.0044	0.0058	0.0017	0.0006	0.0035	0.0034	0.005	0.0049	0.005	0.0048	0.0032	0.0018	0.0001	0.0012	0.0049	0.0017	0.0017	0.0037	0.0051	0.0039	0.0032	0.0043	0.0036	0.0007	0.0043	0.0025	0.0016	0.0043	0.0051	0.003	0.0042	0.0026	0.0052
L-aspartate transport out via proton symport, vacuolar	L-Aspartate[Vacuole][Cytoplasm] <=> L-aspartate[Cytoplasm]	YER119C		0	0	0	0	0	0	0	0	0	0	0	0	0	0	0	0	0	0	0	0	0	0	0	0	0	0	0	0	0	0	0	0	0	0	0	0	0
L-glutamate transport out via proton symport, vacuolar	L-Glutamate[Vacuole][Cytoplasm] <=> L-glutamate[Cytoplasm]	YER119C		0	0	0	0	0	0	0	0	0	0	0	0	0	0	0	0	0	0	0	0	0	0	0	0	0	0	0	0	0	0	0	0	0	0	0	0	0
3-Isopropylmalate 3-methyltransferase	3-Carboxy-2-hydroxy-4-methylpentanoate[Cytoplasm] + S-adenosyl-L-methionine[Cytoplasm] => 3-isopropylmalate-methyl-ester[Cytoplasm] + S-adenosyl-L-homocysteine[Cytoplasm]	YER175C		0	0	0	0	0	0	0	0	0	0	0	0	0	0	0	0	0	0	0	0	0	0	0	0	0	0	0	0	0	0	0	0	0	0	0	0	0
trans-aconitate 3-methyltransferase	E-3-carboxyl-2-pentenedioate 5-methyl ester[Cytoplasm] + S-adenosyl-L-homocysteine[Cytoplasm] => S-adenosyl-L-methionine[Cytoplasm] + trans-Aconitate[Cytoplasm]	YER175C		0	0	0	0	0	0	0	0	0	0	0	0	0	0	0	0	0	0	0	0	0	0	0	0	0	0	0	0	0	0	0	0	0	0	0	0	0
5-formethyltetrahydrofolate cyclo-ligase	5-Formyltetrahydrofolate[Cytoplasm] + ATP[Cytoplasm] => 5,10-methenyltetrahydrofolate[Cytoplasm] + ADP[Cytoplasm] + phosphate[Cytoplasm]	YER183C		0	0	0	0	0	0	0	0	0	0	0	0	0	0	0	0	0	0	0	0	0	0	0	0	0	0	0	0	0	0	0	0	0	0	0	0	0
NAD diphosphatase, peroxisomal	NAD(+)[Peroxisome] => AMP[Peroxisome] + NMN[Peroxisome]	YGL067W		0	0	0	0	0	0	0	0	0	0	0	0	0	0	0	0	0	0	0	0	0	0	0	0	0	0	0	0	0	0	0	0	0	0	0	0	0
cystathionine b-lyase	L-cystathionine[Cytoplasm] => L-Homocysteine[Cytoplasm] + NH3[Cytoplasm] + pyruvate[Cytoplasm]	YGL184C		0	0	0	0	0	0	0	0	0	0	0	0	0	0	0	0	0	0	0	0	0	0	0	0	0	0	0	0	0	0	0	0	0	0	0	0	0
5'-nucleotidase (UMP)	UMP[Cytoplasm] => phosphate[Cytoplasm] + uridine[Cytoplasm]	YGL224C		0.0165	0.0085	0.0108	0.001	0.0088	0.0115	0.0035	0.0011	0.0069	0.0068	0.0099	0.0098	0.0099	0.0095	0.0064	0.0036	0.0002	0.0023	0.0098	0.0034	0.0034	0.0073	0.0102	0.0078	0.0065	0.0085	0.0071	0.0014	0.0086	0.005	0.0031	0.0087	0.0103	0.006	0.0085	0.0052	0.0104
5'-nucleotidase (CMP)	CMP[Cytoplasm] => cytidine[Cytoplasm] + phosphate[Cytoplasm]	YGL224C		0.0165	0.0085	0.0108	0.001	0.0088	0.0115	0.0035	0.0011	0.0069	0.0068	0.0099	0.0098	0.0099	0.0095	0.0064	0.0036	0.0002	0.0023	0.0098	0.0034	0.0034	0.0073	0.0102	0.0078	0.0065	0.0085	0.0071	0.0014	0.0086	0.005	0.0031	0.0087	0.0103	0.006	0.0085	0.0052	0.0104
nicotinamide-nucleotide adenylyltransferase	ATP[Cytoplasm] + NMN[Cytoplasm] => NAD(+)[Cytoplasm] + diphosphate[Cytoplasm]	YGR010W		0	0	0	0	0	0	0	0	0	0	0	0	0	0	0	0	0	0	0	0	0	0	0	0	0	0	0	0	0	0	0	0	0	0	0	0	0
nicotinate-nucleotide adenylyltransferase	ATP[Cytoplasm] + nicotinate D-ribonucleotide[Cytoplasm] => Deamino-NAD+[Cytoplasm] + diphosphate[Cytoplasm]	YGR010W		0	0	0	0	0	0	0	0	0	0	0	0	0	0	0	0	0	0	0	0	0	0	0	0	0	0	0	0	0	0	0	0	0	0	0	0	0
Squalene epoxidase, endoplasmic reticular (NADP)	NADPH[Endoplasmic reticulum][Cytoplasm] + O2[Endoplasmic reticulum][Cytoplasm] + Squalene[Endoplasmic reticulum][Cytoplasm] <=> (S)-Squalene-2,3-epoxide[Endoplasmic reticulum][Cytoplasm] + NADP(+)[Endoplasmic reticulum][Cytoplasm]	YGR175C:YHR042W		0	0	0	0	0	0	0	0	0	0	0	0	0	0	0	0	0	0	0	0	0	0	0	0	0	0	0	0	0	0	0	0	0	0	0	0	0
Squalene epoxidase, endoplasmic reticular (NAD)	NADH[Endoplasmic reticulum][Cytoplasm] + O2[Endoplasmic reticulum][Cytoplasm] + Squalene[Endoplasmic reticulum][Cytoplasm] <=> (S)-Squalene-2,3-epoxide[Endoplasmic reticulum][Cytoplasm] + NAD(+)[Endoplasmic reticulum][Cytoplasm]	YGR175C:YKL150W:YNL111C		0	0	0	0	0	0	0	0	0	0	0	0	0	0	0	0	0	0	0	0	0	0	0	0	0	0	0	0	0	0	0	0	0	0	0	0	0
[truncated: 181 more rows]

## Sheet: Sheet2
				WT	ADH3	ALD5	ALD6	COX5A	CTP1	DAL7	FUM1	GCV2	GLY1	GND2	GPD1	ICL1	IDP1	IDP2	LSC1	MAE1	MDH1	MDH2	MDH3	MLS1	OAC1	PCK1	PDA1	PGM1	PGM2	RPE1	SDH1	SER33	SFC1	SOL1	SOL2	SOL3	SOL4	TAL1	YGR043C	ZWF1
[truncated: 5 more rows]
